# Supplementary material for: SGLT2 inhibitors improve kidney function and morphology by regulating renal metabolic reprogramming in mice with diabetic kidney disease
Source: J Transl Med. 2022 Sep 14;20:420. doi: 10.1186/s12967-022-03629-8 (PMC9476562; doi:10.1186/s12967-022-03629-8)
Supplement: Supplementary file 2 — Additional file 2: Table S1. Information of 6009 quantified proteins in renal proteomics. Table S2. Information of 1481 quantified proteins in serum proteomics. Table S3. Information of 501 and 91 DEPs identified in db/db and Empa groups in renal proteomics, respectively. Table S4. Information of 32 EAPs between Empa and db/db groups in kidney. Table S5. Information of 235 and 83 DEPs identified in db/db and Empa groups in serum proteomics, respectively. Table S6. Information of 51 EAPs between Empa and db/db groups in serums. Table S7. Information of 897 quantified metabolites in renal metabolomics. Table S8. Information of 678 quantified metabolites in serum metabolomics. Table S9. Information of 264 identified differentially expressed metabolites between db/db and db/m groups in kidney metabolomics. Table S10. Information of 174 identified differentially expressed metabolites between db/db and db/m groups in serum metabolomics. Table S11. Information of 94 Empa-altered metabolites between Empa and db/db groups in kidney. Table S12. Information of 37 Empa-altered metabolites between Empa and db/db groups in serum. [file 12967_2022_3629_MOESM2_ESM.xlsx]

## Sheet: Summary
Title of the table
Supplementary Table S1: Information of 6009 quantified proteins in renal proteomics.
Supplementary Table S2: Information of 1481 quantified proteins in serum proteomics.
Supplementary Table S3: Information of 501 and 91 DEPs identified in db/db and Empa groups in renal proteomics, respectively.
Supplementary Table S4: Information of 32 EAPs between Empa and db/db groups in kidney.
Supplementary Table S5: Information of 235 and 83 DEPs identified in db/db and Empa groups in serum proteomics, respectively.
Supplementary Table S6: Information of 51 EAPs between Empa and db/db groups in serums.
Supplementary Table S7: Information of 897 quantified metabolites in renal metabolomics.
Supplementary Table S8: Information of 678 quantified metabolites in serum metabolomics.
Supplementary Table S9: Information of 264 identified DEMs between db/db and db/m groups in kidney metabolomics.
Supplementary Table S10: Information of 174 identified DEMs between db/db and db/m groups in serum metabolomics.
Supplementary Table S11: Information of 94 EAMs between Empa and db/db groups in kidney.
Supplementary Table S12: Information of 37 EAMs between Empa and db/db groups in serum.
Details of abbreviation
DEPs: differentially expressed proteins;
EAPs: Empa-altered proteins
DEMs: differentially expressed metabolites
EAMs：Empa-altered metabolites
HMDB: Human metabolic database
KEGG: Kyoto Encyclopedia of Genes and Genomes
FC: fold change;
VIP: variable important in the projection

## Sheet: Supplementary Table S1
Supplementary Table S1: Information of 6009 quantified proteins in renal proteomics.
Accession	Description	#.Unique.Peptides	db/db1	db/db2	db/db3	db/db4	db/db5	db/db6	db/m1	db/m2	db/m3	db/m4	db/m5	db/m6	Empa1	Empa2	Empa3	Empa4	Empa5
P16546	Spectrin alpha chain, non-erythrocytic 1 OS=Mus musculus OX=10090 GN=Sptan1 PE=1 SV=4	180	1.95811e+09	1.97495e+09	1.76985e+09	1.8148e+09	1.88975e+09	2.02557e+09	1.90551e+09	1.90148e+09	1.91868e+09	1.89797e+09	1.76425e+09	1.8049e+09	1.77272e+09	1.84333e+09	1.87653e+09	1.8512e+09	1.63868e+09
Q8VDD5	Myosin-9 OS=Mus musculus OX=10090 GN=Myh9 PE=1 SV=4	116	1.90839e+09	1.87681e+09	1.94799e+09	1.9795e+09	2.20399e+09	2.40327e+09	2.05333e+09	2.05834e+09	1.9887e+09	2.03041e+09	1.96761e+09	2.05855e+09	2.06638e+09	2.02833e+09	2.05893e+09	1.96234e+09	4.67828e+09
A2ARV4	Low-density lipoprotein receptor-related protein 2 OS=Mus musculus OX=10090 GN=Lrp2 PE=1 SV=1	170	3.74754e+09	3.71825e+09	2.96089e+09	3.86792e+09	3.18256e+09	3.26503e+09	3.45703e+09	3.70251e+09	3.70457e+09	3.65031e+09	3.39574e+09	3.45645e+09	3.43953e+09	3.55819e+09	3.7386e+09	3.48403e+09	2.17926e+09
Q9JHU4	Cytoplasmic dynein 1 heavy chain 1 OS=Mus musculus OX=10090 GN=Dync1h1 PE=1 SV=2	217	1.0549e+09	1.01777e+09	9.34421e+08	1.06398e+09	1.05089e+09	1.10658e+09	1.03809e+09	9.90525e+08	1.02152e+09	9.77954e+08	9.45707e+08	9.45899e+08	1.00789e+09	9.81583e+08	1.12726e+09	1.02105e+09	1.23463e+09
Q62261	Spectrin beta chain, non-erythrocytic 1 OS=Mus musculus OX=10090 GN=Sptbn1 PE=1 SV=2	140	1.6714e+09	1.68041e+09	1.54611e+09	1.65185e+09	1.69238e+09	1.60059e+09	1.64045e+09	1.73075e+09	1.7121e+09	1.64364e+09	1.53274e+09	1.6604e+09	1.73479e+09	1.66907e+09	1.73317e+09	1.67725e+09	1.51967e+09
Q8BTM8	Filamin-A OS=Mus musculus OX=10090 GN=Flna PE=1 SV=5	111	5.39443e+08	5.32094e+08	5.92481e+08	5.88824e+08	7.11315e+08	8.15384e+08	6.29924e+08	5.65353e+08	5.33842e+08	5.60012e+08	4.90914e+08	5.14902e+08	5.09951e+08	5.29162e+08	6.04482e+08	7.28013e+08	1.47968e+09
P26039	Talin-1 OS=Mus musculus OX=10090 GN=Tln1 PE=1 SV=2	114	1.02834e+09	1.04032e+09	1.00954e+09	1.01817e+09	1.21051e+09	1.22699e+09	1.08898e+09	1.15217e+09	1.16152e+09	1.18955e+09	1.00563e+09	1.06196e+09	1.13112e+09	1.11699e+09	1.11635e+09	1.09699e+09	2.07047e+09
Q9QXS1	Plectin OS=Mus musculus OX=10090 GN=Plec PE=1 SV=3	209	3.91274e+08	4.02558e+08	4.11405e+08	4.48735e+08	4.69967e+08	5.05455e+08	4.38232e+08	4.1521e+08	4.06859e+08	4.04479e+08	3.67591e+08	3.9534e+08	4.09045e+08	3.99754e+08	4.35188e+08	4.25664e+08	7.61679e+08
Q68FD5	Clathrin heavy chain 1 OS=Mus musculus OX=10090 GN=Cltc PE=1 SV=3	89	2.2612e+09	2.33061e+09	1.90207e+09	2.05198e+09	2.03063e+09	2.06131e+09	2.1063e+09	2.1118e+09	2.09351e+09	2.12257e+09	2.03069e+09	2.08313e+09	2.10848e+09	2.0917e+09	2.18071e+09	2.0596e+09	2.32488e+09
Q61879	Myosin-10 OS=Mus musculus OX=10090 GN=Myh10 PE=1 SV=2	86	3.17147e+08	2.97603e+08	2.60754e+08	3.47925e+08	3.57427e+08	3.23983e+08	3.17473e+08	3.35094e+08	3.14455e+08	3.10577e+08	3.94825e+08	3.79755e+08	3.85929e+08	3.53439e+08	3.22323e+08	3.55497e+08	5.1664e+08
Q80X90	Filamin-B OS=Mus musculus OX=10090 GN=Flnb PE=1 SV=3	99	6.18298e+08	6.31882e+08	6.16665e+08	6.06051e+08	6.3699e+08	6.46577e+08	6.26077e+08	5.62808e+08	5.87079e+08	5.61797e+08	5.4074e+08	5.20263e+08	5.21648e+08	5.49056e+08	6.40382e+08	6.4357e+08	8.08115e+08
O08638	Myosin-11 OS=Mus musculus OX=10090 GN=Myh11 PE=1 SV=1	84	1.83217e+08	1.83822e+08	1.93945e+08	2.48568e+08	2.74936e+08	3.28773e+08	2.35543e+08	1.67431e+08	1.64453e+08	1.58815e+08	1.19614e+08	1.2198e+08	1.221e+08	1.42399e+08	2.19204e+08	4.35545e+08	3.66605e+08
P57780	Alpha-actinin-4 OS=Mus musculus OX=10090 GN=Actn4 PE=1 SV=1	42	1.49577e+09	1.48529e+09	1.44592e+09	1.49007e+09	1.54453e+09	1.73606e+09	1.53294e+09	1.34884e+09	1.35438e+09	1.32465e+09	1.27897e+09	1.30015e+09	1.33207e+09	1.32318e+09	1.48121e+09	1.52218e+09	1.94651e+09
Q05793	Basement membrane-specific heparan sulfate proteoglycan core protein OS=Mus musculus OX=10090 GN=Hspg2 PE=1 SV=1	88	4.2938e+08	4.27432e+08	4.35597e+08	3.58165e+08	3.81016e+08	3.93313e+08	4.04151e+08	4.47812e+08	4.37197e+08	4.59278e+08	2.96158e+08	2.99706e+08	3.03503e+08	3.73942e+08	4.4196e+08	4.18274e+08	6.74668e+08
Q60847	Collagen alpha-1(XII) chain OS=Mus musculus OX=10090 GN=Col12a1 PE=2 SV=3	109	8.14982e+07	8.61903e+07	1.09149e+08	9.1908e+07	1.53952e+08	1.48702e+08	1.119e+08	7.88756e+07	8.52291e+07	8.95963e+07	8.04344e+07	7.62243e+07	8.04812e+07	8.18068e+07	9.73624e+07	1.64274e+08	7.63478e+08
Q60597	2-oxoglutarate dehydrogenase, mitochondrial OS=Mus musculus OX=10090 GN=Ogdh PE=1 SV=3	58	1.71184e+09	1.58443e+09	1.56892e+09	1.64541e+09	1.52713e+09	1.74245e+09	1.63003e+09	1.32116e+09	1.36154e+09	1.39668e+09	1.46941e+09	1.48179e+09	1.47377e+09	1.41739e+09	1.48036e+09	1.48884e+09	1.15876e+09
Q7TPR4	Alpha-actinin-1 OS=Mus musculus OX=10090 GN=Actn1 PE=1 SV=1	35	1.50049e+08	1.42869e+08	1.4044e+08	1.50868e+08	1.87651e+08	2.26163e+08	1.6634e+08	1.45272e+08	1.37384e+08	1.39831e+08	1.37929e+08	1.40073e+08	1.41627e+08	1.40353e+08	1.41976e+08	1.8916e+08	4.52011e+08
Q9JLB4	Cubilin OS=Mus musculus OX=10090 GN=Cubn PE=1 SV=3	87	5.62256e+08	5.44912e+08	4.8009e+08	5.37364e+08	4.48644e+08	4.65571e+08	5.06473e+08	4.96854e+08	4.82568e+08	4.73759e+08	4.54705e+08	4.42854e+08	4.48554e+08	4.66549e+08	5.04551e+08	4.95852e+08	3.13015e+08
Q8VDN2	Sodium/potassium-transporting ATPase subunit alpha-1 OS=Mus musculus OX=10090 GN=Atp1a1 PE=1 SV=1	39	8.20012e+09	7.87007e+09	9.35344e+09	8.41745e+09	8.56809e+09	1.03782e+10	8.79789e+09	7.07123e+09	7.037e+09	6.93742e+09	7.21615e+09	7.11913e+09	7.05115e+09	7.07201e+09	8.75329e+09	8.03893e+09	5.61087e+09
Q05920	Pyruvate carboxylase, mitochondrial OS=Mus musculus OX=10090 GN=Pc PE=1 SV=1	60	3.76871e+09	3.53818e+09	4.89781e+09	3.60344e+09	3.14365e+09	2.92342e+09	3.64587e+09	2.89409e+09	2.90677e+09	2.83972e+09	2.6331e+09	2.547e+09	2.53505e+09	2.72596e+09	3.37278e+09	3.71717e+09	2.10664e+09
Q9JKF1	Ras GTPase-activating-like protein IQGAP1 OS=Mus musculus OX=10090 GN=Iqgap1 PE=1 SV=2	74	3.47558e+08	3.41783e+08	3.50049e+08	3.24003e+08	3.62546e+08	4.70621e+08	3.66093e+08	2.66627e+08	2.73888e+08	2.94845e+08	2.89993e+08	2.98427e+08	3.04617e+08	2.88066e+08	3.45147e+08	3.2579e+08	5.72154e+08
Q8R0Y6	Cytosolic 10-formyltetrahydrofolate dehydrogenase OS=Mus musculus OX=10090 GN=Aldh1l1 PE=1 SV=1	60	1.30652e+09	1.35888e+09	1.31651e+09	1.31063e+09	1.21305e+09	9.98226e+08	1.25064e+09	1.15319e+09	1.26652e+09	1.26169e+09	1.26929e+09	1.2897e+09	1.38503e+09	1.2709e+09	1.18881e+09	1.33646e+09	9.39726e+08
Q02566	Myosin-6 OS=Mus musculus OX=10090 GN=Myh6 PE=1 SV=2	21	3.20078e+07	3.3217e+07	3.87904e+07	1.03021e+08	3.96189e+07	4.18496e+07	4.8084e+07	4.70521e+07	7.30289e+07	3.95758e+08	5.55978e+07	5.7165e+07	2.31534e+08	1.43356e+08	3.64925e+07	4.43426e+07	4.8156e+08
P56480	ATP synthase subunit beta, mitochondrial OS=Mus musculus OX=10090 GN=Atp5f1b PE=1 SV=2	31	6.44386e+09	6.88605e+09	7.24849e+09	6.26848e+09	6.33482e+09	6.5229e+09	6.61743e+09	5.47233e+09	5.65472e+09	5.77534e+09	5.60003e+09	5.55683e+09	5.35734e+09	5.56943e+09	6.39326e+09	6.57994e+09	5.22138e+09
Q8CC88	von Willebrand factor A domain-containing protein 8 OS=Mus musculus OX=10090 GN=Vwa8 PE=1 SV=2	88	6.00561e+08	5.97861e+08	5.99896e+08	4.63964e+08	5.60411e+08	5.65861e+08	5.64759e+08	7.09609e+08	7.31016e+08	7.3139e+08	7.6181e+08	7.45439e+08	7.80593e+08	7.4331e+08	5.91077e+08	5.86229e+08	4.72351e+08
Q8K0L3	Acyl-coenzyme A synthetase ACSM2, mitochondrial OS=Mus musculus OX=10090 GN=Acsm2 PE=1 SV=1	35	5.5907e+09	5.46675e+09	5.37585e+09	5.5907e+09	4.81023e+09	4.33234e+09	5.19443e+09	8.7055e+09	8.76335e+09	8.31088e+09	7.73891e+09	7.8456e+09	7.7431e+09	8.18456e+09	5.60844e+09	5.91927e+09	3.83284e+09
Q6PB66	Leucine-rich PPR motif-containing protein, mitochondrial OS=Mus musculus OX=10090 GN=Lrpprc PE=1 SV=2	73	5.31298e+08	5.33705e+08	5.02901e+08	5.09534e+08	4.75786e+08	5.66822e+08	5.20007e+08	5.20638e+08	5.0972e+08	5.10976e+08	5.55529e+08	5.39918e+08	5.61914e+08	5.33116e+08	4.95502e+08	4.93121e+08	4.0641e+08
P01027	Complement C3 OS=Mus musculus OX=10090 GN=C3 PE=1 SV=3	79	2.39547e+08	2.23936e+08	2.9134e+08	2.25248e+08	2.45595e+08	4.05818e+08	2.71914e+08	2.81685e+08	2.77751e+08	2.90096e+08	2.91498e+08	3.02537e+08	3.16892e+08	2.9341e+08	1.85712e+08	2.03269e+08	6.19191e+08
Q71LX4	Talin-2 OS=Mus musculus OX=10090 GN=Tln2 PE=1 SV=3	74	2.43668e+08	2.36793e+08	2.66569e+08	2.63575e+08	3.48284e+08	3.22223e+08	2.80185e+08	2.9959e+08	3.04513e+08	3.2328e+08	2.66037e+08	2.75632e+08	2.86247e+08	2.9255e+08	2.87646e+08	2.63266e+08	5.52654e+08
Q99K67	Alpha-aminoadipic semialdehyde synthase, mitochondrial OS=Mus musculus OX=10090 GN=Aass PE=1 SV=1	50	1.72421e+09	1.69909e+09	1.60992e+09	1.72645e+09	2.04282e+09	1.35135e+09	1.69231e+09	9.74485e+08	9.62531e+08	9.71559e+08	9.01461e+08	8.83593e+08	8.84553e+08	9.29697e+08	1.93861e+09	1.76399e+09	1.0563e+09
Q9DBM2	Peroxisomal bifunctional enzyme OS=Mus musculus OX=10090 GN=Ehhadh PE=1 SV=4	42	1.39907e+09	1.46895e+09	2.03654e+09	1.46604e+09	1.49093e+09	1.34796e+09	1.53492e+09	3.07989e+09	3.06035e+09	3.03813e+09	4.14332e+09	4.09352e+09	4.29903e+09	3.61904e+09	1.31501e+09	1.68221e+09	9.24067e+08
P58252	Elongation factor 2 OS=Mus musculus OX=10090 GN=Eef2 PE=1 SV=2	51	9.34411e+08	9.75476e+08	9.7207e+08	1.03228e+09	9.31226e+08	1.03144e+09	9.79482e+08	1.14276e+09	1.14429e+09	1.17804e+09	1.29215e+09	1.19952e+09	1.20823e+09	1.19417e+09	9.46333e+08	9.47505e+08	1.43493e+09
P07724	Albumin OS=Mus musculus OX=10090 GN=Alb PE=1 SV=3	46	1.6975e+09	1.74253e+09	1.76717e+09	1.8873e+09	3.84198e+09	2.41281e+09	2.22488e+09	2.65472e+09	2.71677e+09	2.69595e+09	1.96247e+09	1.86085e+09	1.79566e+09	2.28107e+09	1.62043e+09	1.602e+09	8.30007e+09
P63038	60 kDa heat shock protein, mitochondrial OS=Mus musculus OX=10090 GN=Hspd1 PE=1 SV=1	38	2.29765e+09	2.45292e+09	2.31954e+09	2.48456e+09	2.26123e+09	1.99351e+09	2.30157e+09	2.86881e+09	2.94806e+09	2.90481e+09	3.05199e+09	2.89843e+09	2.8409e+09	2.91884e+09	2.14826e+09	2.3646e+09	1.56101e+09
O35488	Very long-chain acyl-CoA synthetase OS=Mus musculus OX=10090 GN=Slc27a2 PE=1 SV=2	45	1.63179e+09	1.7849e+09	1.63911e+09	1.80181e+09	1.43682e+09	1.6163e+09	1.65179e+09	2.72695e+09	2.75131e+09	2.78053e+09	3.10675e+09	3.04996e+09	3.15486e+09	2.92839e+09	1.6207e+09	1.72427e+09	1.05404e+09
Q9R0H0	Peroxisomal acyl-coenzyme A oxidase 1 OS=Mus musculus OX=10090 GN=Acox1 PE=1 SV=5	39	1.13345e+09	1.16075e+09	1.40277e+09	1.1186e+09	1.04958e+09	8.0373e+08	1.11148e+09	2.23288e+09	2.22185e+09	2.23368e+09	2.37104e+09	2.39521e+09	2.47542e+09	2.32168e+09	1.39426e+09	1.29273e+09	7.97654e+08
P11276	Fibronectin OS=Mus musculus OX=10090 GN=Fn1 PE=1 SV=4	66	2.55424e+08	2.38932e+08	2.17358e+08	2.38106e+08	3.13414e+08	3.30538e+08	2.65629e+08	2.75084e+08	2.91337e+08	2.80448e+08	2.30527e+08	2.12946e+08	2.08492e+08	2.49806e+08	2.17267e+08	2.29132e+08	6.08066e+08
P40142	Transketolase OS=Mus musculus OX=10090 GN=Tkt PE=1 SV=1	39	1.14797e+09	1.20815e+09	9.70074e+08	1.19957e+09	1.33293e+09	1.00899e+09	1.14461e+09	7.98414e+08	7.83583e+08	8.44129e+08	7.64851e+08	7.66971e+08	7.83975e+08	7.90321e+08	1.20162e+09	1.17149e+09	1.44402e+09
P97449	Aminopeptidase N OS=Mus musculus OX=10090 GN=Anpep PE=1 SV=4	40	9.58895e+08	9.91426e+08	7.4824e+08	8.32543e+08	7.58251e+08	8.94084e+08	8.63907e+08	6.12066e+08	5.95892e+08	6.23559e+08	6.44696e+08	6.22148e+08	6.50826e+08	6.24865e+08	1.03781e+09	9.40562e+08	5.93775e+08
Q9Z2V4	Phosphoenolpyruvate carboxykinase, cytosolic [GTP] OS=Mus musculus OX=10090 GN=Pck1 PE=1 SV=1	36	2.55562e+09	2.45428e+09	1.49842e+09	3.21634e+09	2.74473e+09	2.22125e+09	2.44844e+09	2.54095e+09	2.49267e+09	2.47109e+09	1.81519e+09	1.90903e+09	1.88356e+09	2.18541e+09	2.72142e+09	2.75894e+09	1.88228e+09
Q9EQ20	Methylmalonate-semialdehyde dehydrogenase [acylating], mitochondrial OS=Mus musculus OX=10090 GN=Aldh6a1 PE=1 SV=1	35	4.03809e+09	4.29328e+09	3.53824e+09	3.76976e+09	3.61307e+09	3.11905e+09	3.72858e+09	3.42078e+09	3.41847e+09	3.41505e+09	3.43046e+09	3.39412e+09	3.37637e+09	3.40921e+09	3.59458e+09	3.87014e+09	2.30109e+09
Q01853	Transitional endoplasmic reticulum ATPase OS=Mus musculus OX=10090 GN=Vcp PE=1 SV=4	48	7.05412e+08	7.24382e+08	6.56806e+08	7.18192e+08	7.09219e+08	7.49845e+08	7.10643e+08	7.37463e+08	7.43899e+08	7.53666e+08	7.37896e+08	7.11984e+08	7.77507e+08	7.43736e+08	7.05991e+08	7.04945e+08	8.91748e+08
Q99KI0	Aconitate hydratase, mitochondrial OS=Mus musculus OX=10090 GN=Aco2 PE=1 SV=1	41	3.88929e+09	3.97045e+09	4.38768e+09	4.04459e+09	4.03221e+09	3.86352e+09	4.03129e+09	3.05808e+09	3.10684e+09	3.09242e+09	3.24575e+09	3.18649e+09	3.15219e+09	3.14029e+09	3.80598e+09	3.86639e+09	2.53253e+09
P28271	Cytoplasmic aconitate hydratase OS=Mus musculus OX=10090 GN=Aco1 PE=1 SV=3	47	1.04699e+09	1.03862e+09	8.64918e+08	1.12221e+09	1.00446e+09	8.85605e+08	9.938e+08	8.48028e+08	8.43582e+08	8.57411e+08	9.10318e+08	9.15507e+08	8.93764e+08	8.78102e+08	1.03311e+09	1.00759e+09	7.5613e+08
E9PVA8	eIF-2-alpha kinase activator GCN1 OS=Mus musculus OX=10090 GN=Gcn1 PE=1 SV=1	97	1.55953e+08	2.26117e+08	1.93611e+08	2.18141e+08	2.34097e+08	1.67683e+08	1.99267e+08	2.16608e+08	2.03077e+08	2.11889e+08	2.61329e+08	2.44897e+08	2.39998e+08	2.29633e+08	2.12905e+08	1.52379e+08	2.23906e+08
P11499	Heat shock protein HSP 90-beta OS=Mus musculus OX=10090 GN=Hsp90ab1 PE=1 SV=3	30	1.27529e+09	1.28796e+09	1.42133e+09	1.3236e+09	1.28335e+09	1.24813e+09	1.30661e+09	1.66453e+09	1.69314e+09	1.72159e+09	2.16185e+09	2.16277e+09	2.1883e+09	1.93203e+09	1.36015e+09	1.2623e+09	1.66714e+09
Q03265	ATP synthase subunit alpha, mitochondrial OS=Mus musculus OX=10090 GN=Atp5f1a PE=1 SV=1	46	8.20702e+09	8.14476e+09	8.88782e+09	7.91356e+09	8.17549e+09	8.04984e+09	8.22975e+09	6.94166e+09	6.90476e+09	7.13911e+09	6.62483e+09	6.53584e+09	6.83331e+09	6.82992e+09	8.14057e+09	7.87475e+09	6.13921e+09
Q64727	Vinculin OS=Mus musculus OX=10090 GN=Vcl PE=1 SV=4	71	7.14134e+08	7.3743e+08	6.88956e+08	7.59787e+08	8.62478e+08	8.29452e+08	7.65373e+08	7.8163e+08	7.81994e+08	8.1701e+08	7.48248e+08	7.72026e+08	7.48538e+08	7.74908e+08	7.10993e+08	7.3994e+08	1.12667e+09
Q9JIL4	Na(+)/H(+) exchange regulatory cofactor NHE-RF3 OS=Mus musculus OX=10090 GN=Pdzk1 PE=1 SV=1	39	1.31595e+09	1.29923e+09	1.13778e+09	1.20997e+09	1.14518e+09	1.10612e+09	1.20237e+09	1.31268e+09	1.34555e+09	1.27773e+09	1.38556e+09	1.32402e+09	1.28546e+09	1.32183e+09	1.24642e+09	1.48626e+09	8.31386e+08
Q61554	Fibrillin-1 OS=Mus musculus OX=10090 GN=Fbn1 PE=1 SV=2	71	7.8233e+07	9.59085e+07	7.88424e+07	7.54971e+07	7.07274e+07	6.74374e+07	7.77743e+07	6.84967e+07	6.86306e+07	4.33724e+07	5.69224e+07	4.18649e+07	4.14432e+07	5.3455e+07	8.71154e+07	8.79819e+07	1.99217e+08
Q91Z83	Myosin-7 OS=Mus musculus OX=10090 GN=Myh7 PE=2 SV=1	1	3385.04	3385.04	3385.04	3385.04	286844	3385.04	50628.2	3385.04	3385.04	3385.04	3385.04	3385.04	3385.04	3385.04	3385.04	3385.04	650532
Q8CIE6	Coatomer subunit alpha OS=Mus musculus OX=10090 GN=Copa PE=1 SV=2	60	2.46014e+08	2.33211e+08	2.23257e+08	2.33071e+08	2.31049e+08	2.54307e+08	2.36818e+08	2.58011e+08	2.61144e+08	2.54493e+08	2.80282e+08	2.75877e+08	2.58571e+08	2.6473e+08	2.4377e+08	2.3563e+08	2.89282e+08
P52480	Pyruvate kinase PKM OS=Mus musculus OX=10090 GN=Pkm PE=1 SV=4	34	9.57382e+08	9.11392e+08	1.13819e+09	8.50687e+08	1.04554e+09	1.42867e+09	1.05531e+09	6.75017e+08	6.51815e+08	6.90957e+08	7.11008e+08	7.43324e+08	7.45067e+08	7.02865e+08	9.70928e+08	9.18627e+08	1.35072e+09
Q8CAQ8	MICOS complex subunit Mic60 OS=Mus musculus OX=10090 GN=Immt PE=1 SV=1	50	1.21884e+09	1.20288e+09	1.26779e+09	1.25878e+09	1.23231e+09	1.21015e+09	1.23179e+09	1.0202e+09	1.03919e+09	1.09661e+09	9.64904e+08	1.02783e+09	1.01557e+09	1.02738e+09	1.26216e+09	1.24032e+09	9.81856e+08
P63260	Actin, cytoplasmic 2 OS=Mus musculus OX=10090 GN=Actg1 PE=1 SV=1	11	8.31694e+09	8.32522e+09	8.29686e+09	7.44043e+09	7.95523e+09	8.73752e+09	8.1787e+09	7.64606e+09	8.0615e+09	7.82217e+09	8.34568e+09	7.61669e+09	7.44739e+09	7.82325e+09	7.69354e+09	8.0395e+09	1.07078e+10
P26443	Glutamate dehydrogenase 1, mitochondrial OS=Mus musculus OX=10090 GN=Glud1 PE=1 SV=1	31	2.79239e+09	2.86472e+09	2.53566e+09	2.91538e+09	2.92307e+09	2.14794e+09	2.69653e+09	1.60421e+09	1.59758e+09	1.53545e+09	1.46277e+09	1.4814e+09	1.47029e+09	1.52528e+09	2.70714e+09	2.58877e+09	1.52604e+09
Q9QXZ0	Microtubule-actin cross-linking factor 1 OS=Mus musculus OX=10090 GN=Macf1 PE=1 SV=2	110	1.23937e+08	1.10678e+08	1.18962e+08	1.24897e+08	1.25206e+08	1.22491e+08	1.21028e+08	1.62577e+08	1.64495e+08	1.34175e+08	1.8613e+08	1.58676e+08	1.58039e+08	1.60682e+08	1.39764e+08	1.54827e+08	1.27859e+08
P50516	V-type proton ATPase catalytic subunit A OS=Mus musculus OX=10090 GN=Atp6v1a PE=1 SV=2	41	1.37674e+09	1.32688e+09	1.27135e+09	1.38569e+09	1.31338e+09	1.25695e+09	1.32183e+09	1.12985e+09	1.13468e+09	1.10118e+09	9.98963e+08	1.03352e+09	1.01223e+09	1.0684e+09	1.39221e+09	1.39964e+09	9.43539e+08
E9Q7G0	Nuclear mitotic apparatus protein 1 OS=Mus musculus OX=10090 GN=Numa1 PE=1 SV=1	77	1.33205e+08	1.29664e+08	1.24439e+08	1.32016e+08	1.46042e+08	1.23377e+08	1.31457e+08	1.35183e+08	1.23517e+08	1.3554e+08	1.32183e+08	1.24188e+08	1.27763e+08	1.29729e+08	1.44448e+08	1.31095e+08	2.18697e+08
P38647	Stress-70 protein, mitochondrial OS=Mus musculus OX=10090 GN=Hspa9 PE=1 SV=3	45	2.0097e+09	1.90569e+09	1.89157e+09	2.09172e+09	2.01758e+09	1.90831e+09	1.97076e+09	2.1565e+09	2.26226e+09	2.17296e+09	2.09885e+09	2.01004e+09	1.97879e+09	2.11323e+09	2.07347e+09	2.08005e+09	1.75223e+09
Q8BMS1	Trifunctional enzyme subunit alpha, mitochondrial OS=Mus musculus OX=10090 GN=Hadha PE=1 SV=1	37	1.33532e+09	1.26811e+09	1.86554e+09	1.41979e+09	1.55121e+09	1.6391e+09	1.51318e+09	1.15396e+09	1.15309e+09	1.1986e+09	9.92455e+08	1.10023e+09	1.12959e+09	1.12132e+09	1.41356e+09	1.44279e+09	1.11423e+09
P58281	Dynamin-like 120 kDa protein, mitochondrial OS=Mus musculus OX=10090 GN=Opa1 PE=1 SV=1	51	3.48753e+08	3.36227e+08	3.52281e+08	3.33208e+08	3.17259e+08	3.27247e+08	3.35829e+08	3.03127e+08	3.03665e+08	3.01878e+08	2.9855e+08	3.04613e+08	2.98243e+08	3.01679e+08	3.00728e+08	3.20571e+08	2.30369e+08
P34914	Bifunctional epoxide hydrolase 2 OS=Mus musculus OX=10090 GN=Ephx2 PE=1 SV=2	26	4.85743e+08	5.12827e+08	5.01822e+08	5.47138e+08	4.27552e+08	3.5456e+08	4.71607e+08	7.29838e+08	7.13493e+08	7.36222e+08	7.92044e+08	7.35148e+08	8.17538e+08	7.54047e+08	4.1599e+08	4.75013e+08	2.95853e+08
P26040	Ezrin OS=Mus musculus OX=10090 GN=Ezr PE=1 SV=3	39	1.69079e+09	1.71305e+09	1.60416e+09	1.66426e+09	1.5328e+09	1.775e+09	1.66335e+09	1.64076e+09	1.6254e+09	1.61934e+09	1.61879e+09	1.61522e+09	1.6362e+09	1.62595e+09	1.6524e+09	1.63206e+09	1.51187e+09
Q61233	Plastin-2 OS=Mus musculus OX=10090 GN=Lcp1 PE=1 SV=4	34	4.03383e+07	3.78481e+07	3.79697e+07	3.53435e+07	6.29634e+07	8.68998e+07	5.02271e+07	4.70739e+07	4.881e+07	4.6232e+07	5.80096e+07	5.30249e+07	5.50545e+07	5.13675e+07	3.99321e+07	3.26333e+07	6.2209e+08
Q62468	Villin-1 OS=Mus musculus OX=10090 GN=Vil1 PE=1 SV=3	43	1.51401e+09	1.38618e+09	1.281e+09	1.42779e+09	1.35343e+09	1.32842e+09	1.38181e+09	1.40467e+09	1.48725e+09	1.32414e+09	1.45598e+09	1.38488e+09	1.33439e+09	1.39855e+09	1.56556e+09	1.4242e+09	9.36027e+08
P08113	Endoplasmin OS=Mus musculus OX=10090 GN=Hsp90b1 PE=1 SV=2	44	5.50319e+08	5.86017e+08	5.53864e+08	5.63957e+08	5.88512e+08	5.78552e+08	5.70203e+08	8.3213e+08	9.02209e+08	7.9514e+08	9.20654e+08	8.6504e+08	9.23377e+08	8.73092e+08	5.63365e+08	5.8838e+08	1.30063e+09
P09411	Phosphoglycerate kinase 1 OS=Mus musculus OX=10090 GN=Pgk1 PE=1 SV=4	35	1.78855e+09	1.79068e+09	1.70705e+09	1.76639e+09	1.62531e+09	1.72024e+09	1.73303e+09	1.66372e+09	1.64394e+09	1.78551e+09	1.70388e+09	1.73416e+09	1.70661e+09	1.7063e+09	1.6073e+09	1.51013e+09	1.46875e+09
G5E8K5	Ankyrin-3 OS=Mus musculus OX=10090 GN=Ank3 PE=1 SV=1	58	1.76112e+08	1.85906e+08	1.90583e+08	1.95143e+08	2.00167e+08	2.07741e+08	1.92609e+08	2.13709e+08	2.08078e+08	2.21493e+08	2.08658e+08	2.01165e+08	2.0433e+08	2.09572e+08	2.18427e+08	1.81798e+08	2.01248e+08
P26041	Moesin OS=Mus musculus OX=10090 GN=Msn PE=1 SV=3	35	6.33606e+08	6.14376e+08	6.08922e+08	6.7704e+08	6.71492e+08	8.85117e+08	6.81759e+08	7.64088e+08	7.69013e+08	7.81522e+08	7.50782e+08	7.54797e+08	7.36726e+08	7.59488e+08	7.31126e+08	7.79785e+08	1.02133e+09
Q6P4T2	U5 small nuclear ribonucleoprotein 200 kDa helicase OS=Mus musculus OX=10090 GN=Snrnp200 PE=1 SV=1	69	7.89816e+07	7.97828e+07	6.93305e+07	8.17906e+07	8.85964e+07	8.02674e+07	7.97915e+07	8.0468e+07	7.9208e+07	8.21427e+07	8.02711e+07	7.7102e+07	7.48021e+07	7.8999e+07	2.05033e+08	7.98483e+07	1.35893e+08
Q9DBT9	Dimethylglycine dehydrogenase, mitochondrial OS=Mus musculus OX=10090 GN=Dmgdh PE=1 SV=1	38	3.61492e+08	3.8897e+08	2.77995e+08	3.65012e+08	3.32842e+08	2.38576e+08	3.27481e+08	2.23497e+08	1.96488e+08	1.9769e+08	2.40609e+08	2.56278e+08	2.47203e+08	2.26961e+08	2.90242e+08	3.75797e+08	1.85393e+08
Q921I1	Serotransferrin OS=Mus musculus OX=10090 GN=Tf PE=1 SV=1	41	2.8166e+08	2.6937e+08	2.7647e+08	2.80315e+08	3.98438e+08	5.9249e+08	3.49791e+08	3.24561e+08	3.31425e+08	3.49481e+08	2.90525e+08	3.08536e+08	3.22469e+08	3.21166e+08	2.24419e+08	2.39361e+08	9.18185e+08
P07901	Heat shock protein HSP 90-alpha OS=Mus musculus OX=10090 GN=Hsp90aa1 PE=1 SV=4	25	2.99727e+08	3.17028e+08	3.39161e+08	3.3509e+08	3.004e+08	2.98888e+08	3.15049e+08	4.92886e+08	4.97139e+08	4.73205e+08	5.71777e+08	5.82472e+08	5.87284e+08	5.34127e+08	3.17228e+08	3.24521e+08	3.69224e+08
Q69ZN7	Myoferlin OS=Mus musculus OX=10090 GN=Myof PE=1 SV=2	72	4.26075e+07	4.3245e+07	4.17375e+07	3.8669e+07	4.62326e+07	6.62186e+07	4.64517e+07	2.46046e+07	2.31435e+07	2.55695e+07	3.18267e+07	3.58569e+07	3.06677e+07	2.86115e+07	4.73999e+07	4.62993e+07	1.76243e+08
Q64331	Unconventional myosin-VI OS=Mus musculus OX=10090 GN=Myo6 PE=1 SV=1	51	5.30147e+08	5.51762e+08	5.46268e+08	5.79775e+08	5.41277e+08	5.36602e+08	5.47639e+08	5.22877e+08	5.63609e+08	5.85661e+08	4.81323e+08	5.90204e+08	5.99404e+08	5.5718e+08	6.25175e+08	5.82447e+08	5.02032e+08
P63017	Heat shock cognate 71 kDa protein OS=Mus musculus OX=10090 GN=Hspa8 PE=1 SV=1	25	1.71291e+09	1.72905e+09	1.69146e+09	1.69121e+09	1.63881e+09	1.7152e+09	1.69644e+09	2.03422e+09	2.02962e+09	2.04509e+09	2.02087e+09	2.01867e+09	1.99776e+09	2.02437e+09	1.82088e+09	1.7799e+09	2.07732e+09
Q8VC30	Triokinase/FMN cyclase OS=Mus musculus OX=10090 GN=Tkfc PE=1 SV=1	26	1.15964e+09	1.20987e+09	1.00501e+09	1.13685e+09	1.11391e+09	1.06509e+09	1.11506e+09	8.64115e+08	8.71658e+08	8.67897e+08	8.90913e+08	8.74351e+08	8.65471e+08	8.72401e+08	1.27068e+09	1.12375e+09	1.09222e+09
Q922D8	C-1-tetrahydrofolate synthase, cytoplasmic OS=Mus musculus OX=10090 GN=Mthfd1 PE=1 SV=4	46	6.38611e+08	6.27881e+08	6.49949e+08	6.50466e+08	6.37156e+08	5.70098e+08	6.29027e+08	5.88574e+08	5.83243e+08	5.91668e+08	5.78408e+08	5.97397e+08	6.01895e+08	5.90197e+08	6.25491e+08	6.75484e+08	4.22159e+08
Q02053	Ubiquitin-like modifier-activating enzyme 1 OS=Mus musculus OX=10090 GN=Uba1 PE=1 SV=1	43	2.75868e+08	2.87715e+08	2.75977e+08	2.82212e+08	3.09133e+08	3.13884e+08	2.90798e+08	2.71601e+08	2.72305e+08	2.56214e+08	2.88514e+08	2.79554e+08	2.85821e+08	2.75668e+08	3.00926e+08	3.05217e+08	4.28255e+08
P14824	Annexin A6 OS=Mus musculus OX=10090 GN=Anxa6 PE=1 SV=3	45	5.45109e+08	5.29926e+08	5.89022e+08	5.38603e+08	5.61687e+08	7.00134e+08	5.77413e+08	3.85095e+08	3.92201e+08	3.90676e+08	4.12306e+08	4.10108e+08	4.00461e+08	3.98475e+08	5.85991e+08	5.72067e+08	9.30264e+08
O55143	Sarcoplasmic/endoplasmic reticulum calcium ATPase 2 OS=Mus musculus OX=10090 GN=Atp2a2 PE=1 SV=2	39	3.54461e+08	3.60494e+08	3.83237e+08	3.86486e+08	3.72837e+08	3.84975e+08	3.73748e+08	4.60899e+08	4.71169e+08	4.83641e+08	4.84271e+08	4.78186e+08	5.02693e+08	4.80143e+08	4.0802e+08	4.00649e+08	4.48495e+08
Q8K010	5-oxoprolinase OS=Mus musculus OX=10090 GN=Oplah PE=1 SV=1	43	2.33388e+08	2.42819e+08	2.19248e+08	2.32015e+08	2.61189e+08	2.3712e+08	2.3763e+08	1.9584e+08	1.9533e+08	2.07733e+08	2.17977e+08	2.12827e+08	2.15047e+08	2.07459e+08	2.16259e+08	2.32096e+08	1.90796e+08
P50544	Very long-chain specific acyl-CoA dehydrogenase, mitochondrial OS=Mus musculus OX=10090 GN=Acadvl PE=1 SV=3	40	8.23271e+08	8.58491e+08	1.01892e+09	8.76231e+08	8.7992e+08	9.05045e+08	8.93647e+08	7.42649e+08	7.3271e+08	7.38085e+08	7.24769e+08	7.13735e+08	7.26532e+08	7.29747e+08	8.72808e+08	9.12788e+08	6.32676e+08
Q91ZA3	Propionyl-CoA carboxylase alpha chain, mitochondrial OS=Mus musculus OX=10090 GN=Pcca PE=1 SV=2	38	6.11977e+08	6.3244e+08	6.1013e+08	6.07099e+08	5.35616e+08	5.35673e+08	5.88823e+08	6.02505e+08	5.96918e+08	5.84216e+08	5.99081e+08	5.93883e+08	5.99022e+08	5.95937e+08	6.19468e+08	6.16157e+08	3.62982e+08
Q9D1A2	Cytosolic non-specific dipeptidase OS=Mus musculus OX=10090 GN=Cndp2 PE=1 SV=1	30	3.94607e+08	4.26431e+08	3.12233e+08	4.37015e+08	4.42891e+08	3.45757e+08	3.93156e+08	5.42568e+08	5.31019e+08	5.74881e+08	6.24454e+08	6.26171e+08	6.25913e+08	5.87501e+08	3.55071e+08	3.925e+08	4.66941e+08
P17563	Methanethiol oxidase OS=Mus musculus OX=10090 GN=Selenbp1 PE=1 SV=2	7	1.1714e+09	1.25297e+09	1.03984e+09	1.21766e+09	1.15873e+09	1.00808e+09	1.14144e+09	1.11954e+09	1.09018e+09	1.12554e+09	1.23867e+09	1.22659e+09	1.25034e+09	1.17514e+09	1.28127e+09	1.23085e+09	8.10168e+08
Q8BL66	Early endosome antigen 1 OS=Mus musculus OX=10090 GN=Eea1 PE=1 SV=2	68	2.74686e+08	2.58664e+08	2.68249e+08	2.79714e+08	2.73215e+08	2.50517e+08	2.67507e+08	2.50487e+08	2.35708e+08	2.48166e+08	2.16911e+08	2.39e+08	2.43645e+08	2.38986e+08	2.69062e+08	2.57771e+08	2.24906e+08
Q99LB7	Sarcosine dehydrogenase, mitochondrial OS=Mus musculus OX=10090 GN=Sardh PE=1 SV=1	39	6.00696e+08	6.39254e+08	4.93178e+08	5.95639e+08	5.99663e+08	3.77973e+08	5.51068e+08	4.17738e+08	4.25055e+08	4.16291e+08	4.04682e+08	4.01074e+08	3.97816e+08	4.10443e+08	4.74144e+08	6.03936e+08	3.05834e+08
Q9QXX4	Calcium-binding mitochondrial carrier protein Aralar2 OS=Mus musculus OX=10090 GN=Slc25a13 PE=1 SV=1	35	7.27604e+08	7.42993e+08	7.99733e+08	7.415e+08	6.53893e+08	6.85393e+08	7.25186e+08	6.20366e+08	6.17963e+08	6.14534e+08	6.79024e+08	6.55982e+08	6.37453e+08	6.37554e+08	6.54514e+08	6.50601e+08	5.18475e+08
Q9QXD6	Fructose-1,6-bisphosphatase 1 OS=Mus musculus OX=10090 GN=Fbp1 PE=1 SV=3	25	2.10555e+09	2.1172e+09	1.8121e+09	2.20744e+09	1.93655e+09	1.99495e+09	2.02896e+09	2.10151e+09	2.03891e+09	2.04605e+09	2.0682e+09	2.02496e+09	2.04375e+09	2.0539e+09	2.285e+09	2.1973e+09	1.3455e+09
Q8K2B3	Succinate dehydrogenase [ubiquinone] flavoprotein subunit, mitochondrial OS=Mus musculus OX=10090 GN=Sdha PE=1 SV=1	32	1.7616e+09	1.75305e+09	1.81336e+09	1.68798e+09	1.59547e+09	1.49526e+09	1.68445e+09	1.35834e+09	1.36845e+09	1.34918e+09	1.4034e+09	1.48051e+09	1.43004e+09	1.39832e+09	1.5201e+09	1.65025e+09	1.08457e+09
Q99MZ6	Unconventional myosin-VIIb OS=Mus musculus OX=10090 GN=Myo7b PE=1 SV=3	74	3.72966e+08	4.26726e+08	3.40046e+08	3.76334e+08	3.51399e+08	3.52852e+08	3.70054e+08	3.09737e+08	3.14894e+08	2.71974e+08	3.26094e+08	3.22884e+08	3.1556e+08	3.10191e+08	3.43577e+08	3.43397e+08	2.79998e+08
P16858	Glyceraldehyde-3-phosphate dehydrogenase OS=Mus musculus OX=10090 GN=Gapdh PE=1 SV=2	21	4.14315e+09	4.25705e+09	4.3402e+09	4.02023e+09	3.7522e+09	4.02952e+09	4.09039e+09	3.34189e+09	3.40493e+09	3.65908e+09	3.65572e+09	3.62616e+09	3.55997e+09	3.54129e+09	3.99644e+09	3.95639e+09	3.89646e+09
Q61001	Laminin subunit alpha-5 OS=Mus musculus OX=10090 GN=Lama5 PE=1 SV=4	54	7.72163e+07	7.86258e+07	7.1428e+07	7.43559e+07	7.51594e+07	8.25743e+07	7.65599e+07	7.74134e+07	7.40391e+07	8.65697e+07	8.02903e+07	7.93593e+07	8.30543e+07	8.0121e+07	7.44078e+07	7.42816e+07	1.45344e+08
P61922	4-aminobutyrate aminotransferase, mitochondrial OS=Mus musculus OX=10090 GN=Abat PE=1 SV=1	30	7.04234e+08	7.06234e+08	6.53631e+08	6.96738e+08	6.04548e+08	4.57028e+08	6.37069e+08	5.4934e+08	5.62109e+08	4.99221e+08	5.85383e+08	5.5979e+08	5.03565e+08	5.43235e+08	6.44062e+08	7.26797e+08	3.51648e+08
O88844	Isocitrate dehydrogenase [NADP] cytoplasmic OS=Mus musculus OX=10090 GN=Idh1 PE=1 SV=2	31	2.46523e+09	2.45635e+09	2.20382e+09	2.67021e+09	2.53229e+09	2.5716e+09	2.48325e+09	2.47497e+09	2.41914e+09	2.39111e+09	2.39629e+09	2.34439e+09	2.30567e+09	2.3886e+09	2.8203e+09	2.78266e+09	2.50231e+09
Q64462	Cytochrome P450 4B1 OS=Mus musculus OX=10090 GN=Cyp4b1 PE=1 SV=1	27	6.0149e+08	5.9127e+08	2.97992e+08	5.62905e+08	3.60972e+08	3.45581e+08	4.60035e+08	1.64803e+09	1.68656e+09	1.68409e+09	1.68565e+09	1.69879e+09	1.62734e+09	1.67174e+09	5.03119e+08	6.02127e+08	3.63733e+08
P52825	Carnitine O-palmitoyltransferase 2, mitochondrial OS=Mus musculus OX=10090 GN=Cpt2 PE=1 SV=2	38	6.49704e+08	6.28072e+08	8.07878e+08	5.96348e+08	6.82246e+08	5.72481e+08	6.56121e+08	4.68025e+08	4.81626e+08	5.05069e+08	4.4372e+08	4.14214e+08	4.43488e+08	4.59357e+08	6.06149e+08	6.45312e+08	3.76646e+08
P20152	Vimentin OS=Mus musculus OX=10090 GN=Vim PE=1 SV=3	34	4.55793e+08	4.17658e+08	4.34877e+08	4.7305e+08	5.29066e+08	7.84951e+08	5.15899e+08	4.03022e+08	4.04837e+08	4.59058e+08	2.91543e+08	3.74243e+08	3.76058e+08	3.84793e+08	4.28622e+08	4.4564e+08	2.4582e+09
Q91WR5	Aldo-keto reductase family 1 member C21 OS=Mus musculus OX=10090 GN=Akr1c21 PE=1 SV=2	22	1.2385e+09	1.17972e+09	7.58085e+08	1.32589e+09	1.12814e+09	9.53481e+08	1.0973e+09	1.29988e+09	1.29157e+09	1.27786e+09	1.26942e+09	1.23837e+09	1.25186e+09	1.27149e+09	1.29107e+09	1.29254e+09	9.04839e+08
Q61598	Rab GDP dissociation inhibitor beta OS=Mus musculus OX=10090 GN=Gdi2 PE=1 SV=1	26	4.99481e+08	4.78468e+08	4.55527e+08	5.13182e+08	4.75354e+08	5.18917e+08	4.90155e+08	5.5167e+08	5.73255e+08	5.55527e+08	5.42422e+08	6.02746e+08	5.93579e+08	5.69866e+08	5.05394e+08	4.76639e+08	5.52325e+08
P26043	Radixin OS=Mus musculus OX=10090 GN=Rdx PE=1 SV=3	30	3.55324e+08	3.27689e+08	3.43364e+08	3.44569e+08	3.48051e+08	3.17474e+08	3.39412e+08	4.0688e+08	4.07628e+08	3.88776e+08	3.65105e+08	3.76514e+08	3.63744e+08	3.84774e+08	3.73148e+08	3.54977e+08	2.53896e+08
Q99PV0	Pre-mRNA-processing-splicing factor 8 OS=Mus musculus OX=10090 GN=Prpf8 PE=1 SV=2	74	8.98712e+07	9.34705e+07	8.65226e+07	9.44768e+07	1.01012e+08	1.05436e+08	9.51314e+07	9.70003e+07	8.65221e+07	9.58544e+07	8.80317e+07	9.57983e+07	9.40885e+07	9.28826e+07	9.99459e+07	1.02855e+08	1.74285e+08
P62737	Actin, aortic smooth muscle OS=Mus musculus OX=10090 GN=Acta2 PE=1 SV=1	11	3.12968e+08	3.29167e+08	3.24396e+08	3.50032e+08	3.70683e+08	4.08511e+08	3.49293e+08	2.56979e+08	2.67925e+08	3.35371e+08	2.38539e+08	2.25793e+08	2.6502e+08	2.64938e+08	3.02316e+08	4.77584e+08	7.07444e+08
Q9ESE1	Lipopolysaccharide-responsive and beige-like anchor protein OS=Mus musculus OX=10090 GN=Lrba PE=1 SV=1	70	1.99041e+08	2.02665e+08	1.78816e+08	1.74361e+08	1.87627e+08	2.09939e+08	1.92075e+08	1.80561e+08	1.74374e+08	1.75627e+08	1.71999e+08	1.85728e+08	1.8791e+08	1.79366e+08	1.986e+08	1.79406e+08	2.06996e+08
P17427	AP-2 complex subunit alpha-2 OS=Mus musculus OX=10090 GN=Ap2a2 PE=1 SV=2	32	4.48456e+08	4.48269e+08	3.42939e+08	3.9665e+08	4.00905e+08	4.328e+08	4.1167e+08	4.25582e+08	4.56118e+08	4.38347e+08	4.13781e+08	4.11614e+08	3.85439e+08	4.21813e+08	4.19887e+08	4.46067e+08	4.89757e+08
Q8BWT1	3-ketoacyl-CoA thiolase, mitochondrial OS=Mus musculus OX=10090 GN=Acaa2 PE=1 SV=3	22	1.24587e+09	1.11225e+09	1.86152e+09	1.24155e+09	1.35941e+09	9.63822e+08	1.2974e+09	6.48426e+08	6.64782e+08	6.40567e+08	5.13841e+08	5.02965e+08	5.00781e+08	5.7856e+08	1.25116e+09	1.17069e+09	6.86719e+08
Q99K51	Plastin-3 OS=Mus musculus OX=10090 GN=Pls3 PE=1 SV=3	31	2.51275e+08	2.33408e+08	2.41957e+08	2.76955e+08	2.89825e+08	2.68936e+08	2.60393e+08	2.28798e+08	2.41623e+08	2.19097e+08	1.97449e+08	2.0653e+08	2.09512e+08	2.17168e+08	2.75342e+08	2.45723e+08	4.10486e+08
Q91WU0	Carboxylesterase 1F OS=Mus musculus OX=10090 GN=Ces1f PE=1 SV=1	24	3.61431e+08	3.70954e+08	1.98447e+08	4.16426e+08	2.40381e+08	2.41066e+08	3.04784e+08	8.76041e+08	8.81646e+08	8.94604e+08	9.71469e+08	9.71933e+08	9.91904e+08	9.31266e+08	3.38469e+08	3.50085e+08	2.92206e+08
Q8CGC7	Bifunctional glutamate/proline--tRNA ligase OS=Mus musculus OX=10090 GN=Eprs1 PE=1 SV=4	50	1.22008e+08	1.28113e+08	1.11847e+08	1.22831e+08	1.08323e+08	1.29313e+08	1.20406e+08	1.13302e+08	1.17126e+08	1.16071e+08	1.31882e+08	1.27533e+08	1.26703e+08	1.22103e+08	1.14641e+08	1.0966e+08	1.70244e+08
P48678	Prelamin-A/C OS=Mus musculus OX=10090 GN=Lmna PE=1 SV=2	47	3.99092e+08	3.78878e+08	3.90302e+08	3.86798e+08	5.01135e+08	4.69887e+08	4.21015e+08	3.72122e+08	3.72584e+08	3.62444e+08	3.47369e+08	3.46628e+08	3.48571e+08	3.58286e+08	4.72259e+08	4.45801e+08	1.02614e+09
Q91XE0	Glycine N-acyltransferase OS=Mus musculus OX=10090 GN=Glyat PE=1 SV=1	21	1.29186e+09	1.32732e+09	1.01593e+09	1.34322e+09	1.18001e+09	8.99249e+08	1.17626e+09	1.0912e+09	1.07667e+09	1.11376e+09	9.35663e+08	9.44774e+08	9.53683e+08	1.01929e+09	1.03551e+09	1.1265e+09	6.87994e+08
Q6URW6	Myosin-14 OS=Mus musculus OX=10090 GN=Myh14 PE=1 SV=1	57	1.63825e+08	1.41508e+08	1.52616e+08	1.2978e+08	1.53666e+08	1.77515e+08	1.53152e+08	1.24195e+08	1.29025e+08	1.33696e+08	1.37397e+08	1.39976e+08	1.41951e+08	1.34373e+08	1.36743e+08	1.56758e+08	1.60065e+08
Q6ZQ38	Cullin-associated NEDD8-dissociated protein 1 OS=Mus musculus OX=10090 GN=Cand1 PE=1 SV=2	49	2.9927e+08	3.01541e+08	2.88209e+08	3.0368e+08	3.04405e+08	3.11548e+08	3.01442e+08	3.14754e+08	3.06881e+08	3.11868e+08	3.16271e+08	3.24523e+08	3.2241e+08	3.16118e+08	3.06691e+08	2.98685e+08	3.40788e+08
Q8BFR5	Elongation factor Tu, mitochondrial OS=Mus musculus OX=10090 GN=Tufm PE=1 SV=1	28	8.23653e+08	8.71138e+08	8.42111e+08	7.58974e+08	7.77868e+08	7.96116e+08	8.11643e+08	8.13117e+08	8.35428e+08	8.28965e+08	7.43685e+08	7.10116e+08	7.42087e+08	7.789e+08	7.86628e+08	7.60416e+08	7.85587e+08
P20029	Endoplasmic reticulum chaperone BiP OS=Mus musculus OX=10090 GN=Hspa5 PE=1 SV=3	37	8.18743e+08	8.14421e+08	8.54115e+08	8.18801e+08	7.75278e+08	8.8506e+08	8.27736e+08	1.13478e+09	1.08552e+09	1.19921e+09	1.15399e+09	1.16449e+09	1.2624e+09	1.16673e+09	8.06494e+08	7.58759e+08	1.46059e+09
P06909	Complement factor H OS=Mus musculus OX=10090 GN=Cfh PE=1 SV=2	43	7.56871e+07	8.13358e+07	6.19926e+07	7.61014e+07	6.83325e+07	1.45996e+08	8.49076e+07	8.53572e+07	8.38745e+07	7.99537e+07	8.10047e+07	7.70255e+07	7.69748e+07	8.06984e+07	7.25195e+07	6.61036e+07	1.77187e+08
Q8K411	Presequence protease, mitochondrial OS=Mus musculus OX=10090 GN=Pitrm1 PE=1 SV=1	48	3.05205e+08	3.04392e+08	2.89402e+08	2.88558e+08	2.60362e+08	2.68681e+08	2.861e+08	1.85443e+08	1.76373e+08	1.72627e+08	1.7467e+08	1.80186e+08	1.63014e+08	1.75386e+08	4.24129e+08	2.23118e+08	1.52429e+08
P68372	Tubulin beta-4B chain OS=Mus musculus OX=10090 GN=Tubb4b PE=1 SV=1	1	1.7396e+09	1.83574e+09	1.66164e+09	1.99258e+09	1.82008e+09	1.98159e+09	1.83854e+09	1.7476e+09	1.73935e+09	1.7209e+09	1.57503e+09	1.77897e+09	1.77352e+09	1.72256e+09	2.00655e+09	1.81608e+09	2.02045e+09
Q9Z2I0	Mitochondrial proton/calcium exchanger protein OS=Mus musculus OX=10090 GN=Letm1 PE=1 SV=1	40	2.32335e+08	2.47391e+08	2.39588e+08	2.42764e+08	2.35623e+08	2.53367e+08	2.41845e+08	2.60374e+08	2.59388e+08	2.64274e+08	2.37128e+08	2.44372e+08	2.38583e+08	2.50687e+08	2.57382e+08	2.44143e+08	2.25364e+08
Q9JIF7	Coatomer subunit beta OS=Mus musculus OX=10090 GN=Copb1 PE=1 SV=1	42	1.29764e+08	1.50894e+08	1.17692e+08	1.22199e+08	1.26891e+08	1.28198e+08	1.29273e+08	1.35187e+08	1.36093e+08	1.25179e+08	1.74004e+08	1.25967e+08	1.50167e+08	1.41099e+08	1.41592e+08	1.29623e+08	1.6817e+08
P17710	Hexokinase-1 OS=Mus musculus OX=10090 GN=Hk1 PE=1 SV=3	40	4.4691e+08	4.80736e+08	5.52937e+08	4.36684e+08	5.37563e+08	8.50406e+08	5.50872e+08	4.46721e+08	4.6005e+08	4.50251e+08	5.35048e+08	5.54875e+08	5.53421e+08	5.00061e+08	5.5118e+08	4.6389e+08	4.81251e+08
Q91Y97	Fructose-bisphosphate aldolase B OS=Mus musculus OX=10090 GN=Aldob PE=1 SV=3	28	7.29394e+09	6.84782e+09	6.07342e+09	7.19157e+09	6.68808e+09	5.7661e+09	6.64349e+09	5.91313e+09	5.99946e+09	5.87959e+09	5.78009e+09	5.96104e+09	5.67477e+09	5.86801e+09	7.12688e+09	7.03322e+09	4.9599e+09
P24270	Catalase OS=Mus musculus OX=10090 GN=Cat PE=1 SV=4	35	1.84505e+09	1.85134e+09	1.88252e+09	1.93944e+09	1.7877e+09	1.48921e+09	1.79921e+09	2.93827e+09	2.93781e+09	2.90102e+09	3.67323e+09	3.58248e+09	3.45757e+09	3.2484e+09	1.63365e+09	1.84239e+09	1.25047e+09
Q9DBG3	AP-2 complex subunit beta OS=Mus musculus OX=10090 GN=Ap2b1 PE=1 SV=1	22	1.01086e+08	1.11741e+08	9.11584e+07	1.08466e+08	1.04142e+08	1.12059e+08	1.04775e+08	1.05071e+08	1.09097e+08	1.11052e+08	1.41888e+08	1.07066e+08	1.1098e+08	1.14192e+08	1.16842e+08	1.11518e+08	1.50512e+08
Q7TNG8	Probable D-lactate dehydrogenase, mitochondrial OS=Mus musculus OX=10090 GN=Ldhd PE=1 SV=1	22	4.99767e+08	5.24144e+08	3.88909e+08	5.78608e+08	3.77589e+08	6.20258e+08	4.98212e+08	1.31258e+09	1.36626e+09	1.33797e+09	1.60691e+09	1.65048e+09	1.5719e+09	1.47435e+09	5.09089e+08	4.90832e+08	4.76535e+08
O35643	AP-1 complex subunit beta-1 OS=Mus musculus OX=10090 GN=Ap1b1 PE=1 SV=2	28	3.74381e+08	3.92706e+08	3.38351e+08	3.68394e+08	3.66809e+08	3.93066e+08	3.72285e+08	3.54682e+08	3.52236e+08	3.58512e+08	3.71165e+08	3.47194e+08	3.65817e+08	3.58268e+08	4.03971e+08	3.65888e+08	4.17943e+08
Q9CPY7	Cytosol aminopeptidase OS=Mus musculus OX=10090 GN=Lap3 PE=1 SV=3	29	6.53043e+08	6.74795e+08	6.05483e+08	6.78942e+08	5.47981e+08	6.53154e+08	6.35566e+08	9.79773e+08	9.38735e+08	9.19938e+08	1.12087e+09	1.15314e+09	1.11792e+09	1.0384e+09	6.23706e+08	6.48151e+08	5.61981e+08
Q99MR8	Methylcrotonoyl-CoA carboxylase subunit alpha, mitochondrial OS=Mus musculus OX=10090 GN=Mccc1 PE=1 SV=2	37	6.66478e+08	6.85846e+08	6.33728e+08	6.63029e+08	6.335e+08	5.56132e+08	6.39786e+08	5.27984e+08	5.4937e+08	5.36989e+08	5.49444e+08	5.54757e+08	5.70432e+08	5.48163e+08	5.86921e+08	6.38194e+08	3.83665e+08
P16125	L-lactate dehydrogenase B chain OS=Mus musculus OX=10090 GN=Ldhb PE=1 SV=2	22	2.7414e+09	2.81537e+09	2.91947e+09	2.62333e+09	2.49991e+09	2.73827e+09	2.72296e+09	2.7386e+09	2.68251e+09	2.76041e+09	2.70091e+09	2.62203e+09	2.68788e+09	2.69872e+09	2.79205e+09	2.75509e+09	2.52549e+09
P11881	Inositol 1,4,5-trisphosphate receptor type 1 OS=Mus musculus OX=10090 GN=Itpr1 PE=1 SV=2	58	3.51951e+08	3.1366e+08	3.30052e+08	3.21129e+08	3.4511e+08	3.06856e+08	3.28127e+08	2.64116e+08	2.51618e+08	2.65189e+08	3.19429e+08	2.89111e+08	2.98897e+08	2.81393e+08	3.7077e+08	3.4193e+08	2.61504e+08
Q8BHN3	Neutral alpha-glucosidase AB OS=Mus musculus OX=10090 GN=Ganab PE=1 SV=1	38	2.52793e+08	2.33574e+08	2.53649e+08	2.57301e+08	2.98973e+08	2.8078e+08	2.62845e+08	3.22057e+08	3.33019e+08	3.38384e+08	3.25682e+08	3.3122e+08	3.13064e+08	3.27238e+08	2.19217e+08	2.42468e+08	5.67676e+08
Q9D0K2	Succinyl-CoA:3-ketoacid coenzyme A transferase 1, mitochondrial OS=Mus musculus OX=10090 GN=Oxct1 PE=1 SV=1	23	9.62288e+08	1.03357e+09	1.32177e+09	1.18271e+09	9.99953e+08	1.16561e+09	1.11098e+09	1.184e+09	1.18736e+09	1.18088e+09	1.15443e+09	1.10584e+09	1.08446e+09	1.14949e+09	1.03199e+09	1.03299e+09	7.72778e+08
Q80X19	Collagen alpha-1(XIV) chain OS=Mus musculus OX=10090 GN=Col14a1 PE=1 SV=2	48	8.59826e+07	8.61541e+07	6.03438e+07	8.46394e+07	7.93972e+07	1.21148e+08	8.62776e+07	9.05708e+07	8.96135e+07	9.49809e+07	8.76251e+07	8.76724e+07	8.851e+07	8.98288e+07	1.09864e+08	1.05942e+08	2.56087e+08
P47738	Aldehyde dehydrogenase, mitochondrial OS=Mus musculus OX=10090 GN=Aldh2 PE=1 SV=1	27	1.39546e+09	1.43516e+09	1.21671e+09	1.47699e+09	1.33675e+09	1.24171e+09	1.35046e+09	1.26837e+09	1.28795e+09	1.25103e+09	1.26885e+09	1.21968e+09	1.18583e+09	1.24695e+09	1.31013e+09	1.411e+09	1.08199e+09
Q62433	Protein NDRG1 OS=Mus musculus OX=10090 GN=Ndrg1 PE=1 SV=1	14	8.8381e+08	9.48411e+08	8.74027e+08	8.43828e+08	7.8787e+08	6.93269e+08	8.38536e+08	6.79515e+08	7.00615e+08	6.93757e+08	5.74562e+08	5.29122e+08	5.67063e+08	6.24106e+08	8.31545e+08	7.9155e+08	6.68728e+08
P06801	NADP-dependent malic enzyme OS=Mus musculus OX=10090 GN=Me1 PE=1 SV=2	30	3.0677e+08	3.11845e+08	2.25239e+08	3.3002e+08	2.50287e+08	2.67684e+08	2.81974e+08	6.93868e+08	6.91851e+08	7.07198e+08	8.46578e+08	8.54297e+08	8.50428e+08	7.74036e+08	2.9481e+08	3.21061e+08	2.69997e+08
P68369	Tubulin alpha-1A chain OS=Mus musculus OX=10090 GN=Tuba1a PE=1 SV=1	2	2.05956e+09	2.17143e+09	1.93671e+09	2.09677e+09	2.03708e+09	2.285e+09	2.09776e+09	2.26822e+09	2.26305e+09	2.3389e+09	2.1417e+09	2.04904e+09	2.07476e+09	2.18928e+09	2.13422e+09	2.00276e+09	2.47708e+09
P55096	ATP-binding cassette sub-family D member 3 OS=Mus musculus OX=10090 GN=Abcd3 PE=1 SV=2	34	2.80319e+08	2.94136e+08	3.34896e+08	3.25576e+08	3.61868e+08	2.85169e+08	3.13661e+08	5.02438e+08	4.74966e+08	4.7762e+08	5.18527e+08	5.25231e+08	5.32072e+08	5.05142e+08	3.13134e+08	3.45937e+08	2.11998e+08
Q78PY7	Staphylococcal nuclease domain-containing protein 1 OS=Mus musculus OX=10090 GN=Snd1 PE=1 SV=1	43	2.23983e+08	2.49324e+08	2.13921e+08	2.14601e+08	2.31465e+08	2.16317e+08	2.24935e+08	2.38857e+08	2.41482e+08	2.39532e+08	2.44553e+08	2.35258e+08	2.42042e+08	2.40287e+08	2.26913e+08	2.38126e+08	2.99172e+08
P09103	Protein disulfide-isomerase OS=Mus musculus OX=10090 GN=P4hb PE=1 SV=2	36	8.06189e+08	7.89487e+08	8.16329e+08	8.41557e+08	8.12698e+08	8.75768e+08	8.23671e+08	1.08381e+09	1.06213e+09	1.08539e+09	1.23088e+09	1.20677e+09	1.17397e+09	1.14049e+09	7.96215e+08	8.0713e+08	1.05466e+09
Q9CQN1	Heat shock protein 75 kDa, mitochondrial OS=Mus musculus OX=10090 GN=Trap1 PE=1 SV=1	39	2.96577e+08	2.95902e+08	2.83844e+08	2.89984e+08	2.64998e+08	2.99238e+08	2.88424e+08	4.09966e+08	4.12302e+08	3.94291e+08	4.26444e+08	4.4216e+08	4.27861e+08	4.18837e+08	2.82826e+08	2.65122e+08	2.29606e+08
Q91VD9	NADH-ubiquinone oxidoreductase 75 kDa subunit, mitochondrial OS=Mus musculus OX=10090 GN=Ndufs1 PE=1 SV=2	42	1.37156e+09	1.2951e+09	1.43856e+09	1.36028e+09	1.30991e+09	1.36138e+09	1.35613e+09	1.05756e+09	1.03447e+09	1.02223e+09	1.02233e+09	1.03305e+09	1.02386e+09	1.03225e+09	1.3118e+09	1.2829e+09	8.94658e+08
Q61543	Golgi apparatus protein 1 OS=Mus musculus OX=10090 GN=Glg1 PE=1 SV=1	52	1.15209e+08	1.08031e+08	1.10423e+08	9.91937e+07	1.03156e+08	1.30228e+08	1.1104e+08	1.14061e+08	1.1766e+08	1.31879e+08	1.43135e+08	1.52696e+08	1.50715e+08	1.35025e+08	1.05953e+08	1.07871e+08	1.51086e+08
Q8K370	Acyl-CoA dehydrogenase family member 10 OS=Mus musculus OX=10090 GN=Acad10 PE=1 SV=1	44	3.49893e+08	3.51612e+08	4.24123e+08	4.70191e+08	3.84125e+08	3.9563e+08	3.95929e+08	4.20007e+08	4.2958e+08	4.34663e+08	4.18803e+08	4.57774e+08	4.56561e+08	4.36231e+08	3.14486e+08	4.0191e+08	2.94139e+08
Q8QZT1	Acetyl-CoA acetyltransferase, mitochondrial OS=Mus musculus OX=10090 GN=Acat1 PE=1 SV=1	25	1.47353e+09	1.45366e+09	1.10595e+09	1.39007e+09	1.27551e+09	1.23229e+09	1.32184e+09	1.94517e+09	1.92849e+09	1.92459e+09	2.23159e+09	2.08332e+09	2.06588e+09	2.02984e+09	1.32899e+09	1.41984e+09	8.68554e+08
Q9DBF1	Alpha-aminoadipic semialdehyde dehydrogenase OS=Mus musculus OX=10090 GN=Aldh7a1 PE=1 SV=4	25	9.17894e+08	8.43938e+08	8.72993e+08	8.88203e+08	8.62931e+08	5.87132e+08	8.28848e+08	6.46063e+08	6.47011e+08	6.37501e+08	5.84277e+08	5.77444e+08	5.64076e+08	6.09396e+08	7.58618e+08	8.5875e+08	4.77829e+08
P06745	Glucose-6-phosphate isomerase OS=Mus musculus OX=10090 GN=Gpi PE=1 SV=4	31	8.79737e+08	9.01069e+08	9.11519e+08	7.6193e+08	8.81376e+08	8.32904e+08	8.61423e+08	7.2869e+08	7.63662e+08	6.90659e+08	8.11006e+08	7.57657e+08	7.86636e+08	7.56385e+08	8.70058e+08	7.71445e+08	8.81111e+08
Q61838	Pregnancy zone protein OS=Mus musculus OX=10090 GN=Pzp PE=1 SV=3	41	7.16894e+08	7.26124e+08	6.46763e+08	7.98763e+08	8.37396e+08	8.50405e+08	7.62724e+08	7.76328e+08	6.93432e+08	7.15879e+08	7.82753e+08	7.668e+08	7.95351e+08	7.55091e+08	7.12232e+08	6.63347e+08	7.2596e+08
P99024	Tubulin beta-5 chain OS=Mus musculus OX=10090 GN=Tubb5 PE=1 SV=1	4	6.19261e+07	6.47567e+07	6.61604e+07	6.6396e+07	6.92737e+07	9.78662e+07	7.10632e+07	5.68043e+07	6.26412e+07	6.97476e+07	5.58363e+07	6.19472e+07	6.77863e+07	6.24605e+07	7.00134e+07	6.14049e+07	1.57523e+08
Q3UQ44	Ras GTPase-activating-like protein IQGAP2 OS=Mus musculus OX=10090 GN=Iqgap2 PE=1 SV=2	55	4.09326e+08	1.23683e+08	4.18344e+08	1.3076e+08	3.77768e+08	4.01677e+08	3.10259e+08	2.93967e+08	3.19192e+08	9.00959e+07	3.14248e+08	9.04986e+07	8.89759e+07	1.99496e+08	1.46884e+08	3.24733e+08	1.38592e+08
P17182	Alpha-enolase OS=Mus musculus OX=10090 GN=Eno1 PE=1 SV=3	20	3.8923e+09	4.05396e+09	4.12917e+09	3.7897e+09	3.98786e+09	4.03102e+09	3.98067e+09	2.96636e+09	2.96304e+09	3.1605e+09	3.27539e+09	3.09544e+09	3.04203e+09	3.0838e+09	4.14561e+09	3.73113e+09	3.49134e+09
Q8BH59	Calcium-binding mitochondrial carrier protein Aralar1 OS=Mus musculus OX=10090 GN=Slc25a12 PE=1 SV=1	31	2.28899e+08	2.47638e+08	2.4961e+08	2.28389e+08	1.80118e+08	2.6341e+08	2.33011e+08	1.82903e+08	1.90518e+08	2.24383e+08	2.124e+08	2.2455e+08	2.25999e+08	2.10126e+08	2.09344e+08	1.95582e+08	1.5945e+08
P27773	Protein disulfide-isomerase A3 OS=Mus musculus OX=10090 GN=Pdia3 PE=1 SV=2	34	9.09009e+08	9.00802e+08	9.40839e+08	8.50385e+08	8.50482e+08	1.00676e+09	9.09713e+08	1.00364e+09	9.98958e+08	9.51647e+08	1.1866e+09	1.12706e+09	1.04251e+09	1.05174e+09	9.3782e+08	9.49279e+08	1.0763e+09
Q8BIJ6	Isoleucine--tRNA ligase, mitochondrial OS=Mus musculus OX=10090 GN=Iars2 PE=1 SV=1	37	1.86276e+08	2.07014e+08	1.99962e+08	2.05455e+08	1.93922e+08	2.03101e+08	1.99289e+08	2.28291e+08	2.22268e+08	2.19217e+08	2.35536e+08	2.31368e+08	2.31775e+08	2.28076e+08	1.84029e+08	1.78473e+08	1.56069e+08
P10126	Elongation factor 1-alpha 1 OS=Mus musculus OX=10090 GN=Eef1a1 PE=1 SV=3	21	1.77143e+09	1.8611e+09	1.98454e+09	1.90622e+09	1.87371e+09	1.69552e+09	1.84875e+09	1.92647e+09	1.87021e+09	1.92304e+09	1.90434e+09	1.92355e+09	1.92619e+09	1.9123e+09	1.81777e+09	1.69232e+09	2.14258e+09
Q61941	NAD(P) transhydrogenase, mitochondrial OS=Mus musculus OX=10090 GN=Nnt PE=1 SV=2	40	4.41442e+08	4.55689e+08	5.15121e+08	4.67217e+08	4.47285e+08	8.92614e+08	5.36561e+08	7.57902e+08	7.80068e+08	8.03866e+08	8.33242e+08	7.90829e+08	7.87872e+08	7.92296e+08	4.85737e+08	4.66001e+08	5.87024e+08
P26231	Catenin alpha-1 OS=Mus musculus OX=10090 GN=Ctnna1 PE=1 SV=1	33	1.83807e+08	1.83228e+08	2.00714e+08	1.76671e+08	1.85446e+08	2.2033e+08	1.91699e+08	1.95545e+08	1.86422e+08	1.8816e+08	1.83343e+08	1.8221e+08	1.7861e+08	1.85715e+08	1.83486e+08	1.83019e+08	2.08656e+08
P06151	L-lactate dehydrogenase A chain OS=Mus musculus OX=10090 GN=Ldha PE=1 SV=3	25	1.68981e+09	1.61972e+09	1.88599e+09	1.72083e+09	1.60759e+09	1.72361e+09	1.70792e+09	1.66854e+09	1.74827e+09	1.72824e+09	1.88869e+09	1.84546e+09	1.84264e+09	1.78697e+09	1.72995e+09	1.81225e+09	1.77504e+09
Q61768	Kinesin-1 heavy chain OS=Mus musculus OX=10090 GN=Kif5b PE=1 SV=3	40	1.80844e+08	1.9538e+08	1.58026e+08	1.91227e+08	1.84799e+08	1.7541e+08	1.80948e+08	1.83067e+08	1.82018e+08	1.83031e+08	1.87764e+08	1.83276e+08	1.98067e+08	1.86204e+08	1.99359e+08	1.90693e+08	2.02025e+08
P54071	Isocitrate dehydrogenase [NADP], mitochondrial OS=Mus musculus OX=10090 GN=Idh2 PE=1 SV=3	28	2.73531e+09	2.72615e+09	3.01272e+09	2.5761e+09	2.51612e+09	3.13663e+09	2.78384e+09	2.51997e+09	2.47422e+09	2.5137e+09	2.58634e+09	2.54202e+09	2.55008e+09	2.53106e+09	2.62648e+09	2.58078e+09	1.73914e+09
P51660	Peroxisomal multifunctional enzyme type 2 OS=Mus musculus OX=10090 GN=Hsd17b4 PE=1 SV=3	30	3.8007e+08	3.79242e+08	4.59488e+08	3.91687e+08	3.97699e+08	3.54889e+08	3.93846e+08	5.61402e+08	5.63946e+08	5.54966e+08	6.70146e+08	6.81905e+08	6.68427e+08	6.16799e+08	3.55248e+08	4.11574e+08	3.33786e+08
Q8BJ64	Choline dehydrogenase, mitochondrial OS=Mus musculus OX=10090 GN=Chdh PE=1 SV=1	30	6.68346e+08	6.81595e+08	6.3457e+08	6.35498e+08	6.19108e+08	5.91458e+08	6.38429e+08	6.05738e+08	6.051e+08	6.04787e+08	6.50842e+08	6.36503e+08	6.353e+08	6.23045e+08	5.98884e+08	6.038e+08	4.62587e+08
Q91W43	Glycine dehydrogenase (decarboxylating), mitochondrial OS=Mus musculus OX=10090 GN=Gldc PE=1 SV=1	35	1.62007e+08	1.72737e+08	2.53863e+08	1.52729e+08	1.55378e+08	1.33377e+08	1.71682e+08	7.51373e+07	7.58494e+07	7.86263e+07	5.89978e+07	5.68989e+07	6.38307e+07	6.82234e+07	1.42343e+08	1.4008e+08	1.00744e+08
Q9CWF2	Tubulin beta-2B chain OS=Mus musculus OX=10090 GN=Tubb2b PE=1 SV=1	1	8.49173e+06	8.68081e+06	1.0128e+07	7944858	8.1244e+06	1.25017e+07	9.31192e+06	5.03322e+06	5.27538e+06	5.2052e+06	4.71186e+06	3.66871e+06	4.23143e+06	4.68763e+06	1.07086e+07	9.17681e+06	1.29671e+07
A2ATU0	Probable 2-oxoglutarate dehydrogenase E1 component DHKTD1, mitochondrial OS=Mus musculus OX=10090 GN=Dhtkd1 PE=1 SV=1	31	1.70997e+08	2.08198e+08	1.63573e+08	1.40144e+08	1.49787e+08	1.04988e+08	1.56281e+08	1.27116e+08	1.23655e+08	1.05476e+08	1.1166e+08	1.15219e+08	9.75362e+07	1.13444e+08	1.43475e+08	1.47336e+08	7.93741e+07
Q9EQH3	Vacuolar protein sorting-associated protein 35 OS=Mus musculus OX=10090 GN=Vps35 PE=1 SV=1	38	2.71213e+08	2.74259e+08	2.52996e+08	2.53736e+08	2.57431e+08	2.77916e+08	2.64592e+08	2.95071e+08	2.86442e+08	2.85022e+08	2.68341e+08	2.93089e+08	2.77947e+08	2.84319e+08	2.81925e+08	2.58616e+08	3.11479e+08
P68373	Tubulin alpha-1C chain OS=Mus musculus OX=10090 GN=Tuba1c PE=1 SV=1	1	1.95789e+08	2.39447e+08	1.95949e+08	251603958	2.42909e+08	2.42515e+08	2.28035e+08	2.20154e+08	2.4188e+08	2.41082e+08	2.52177e+08	2.06866e+08	2.5539e+08	2.36258e+08	2.38974e+08	2.33597e+08	1.8833e+08
Q7TMM9	Tubulin beta-2A chain OS=Mus musculus OX=10090 GN=Tubb2a PE=1 SV=1	1	1.48451e+08	1.52457e+08	1.5703e+08	1.59013e+08	1.71455e+08	2.16053e+08	1.6741e+08	1.09945e+08	1.17197e+08	1.253e+08	9.56376e+07	8.94851e+07	9.2332e+07	1.04983e+08	1.74405e+08	1.5053e+08	2.23553e+08
Q91VA0	Acyl-coenzyme A synthetase ACSM1, mitochondrial OS=Mus musculus OX=10090 GN=Acsm1 PE=1 SV=1	25	2.89537e+08	2.94177e+08	5.81373e+08	2.80186e+08	4.33635e+08	3.71791e+08	3.75116e+08	6.35697e+08	6.46972e+08	6.632e+08	6.88506e+08	7.10069e+08	7.20856e+08	6.7755e+08	5.09725e+08	4.33147e+08	3.25821e+08
P41216	Long-chain-fatty-acid--CoA ligase 1 OS=Mus musculus OX=10090 GN=Acsl1 PE=1 SV=2	35	6.66536e+08	6.89128e+08	9.08752e+08	6.69846e+08	8.08556e+08	7.71767e+08	7.52431e+08	5.86862e+08	5.8544e+08	6.3507e+08	4.98132e+08	5.80461e+08	6.37138e+08	5.87184e+08	7.11087e+08	7.31346e+08	4.82165e+08
O70133	ATP-dependent RNA helicase A OS=Mus musculus OX=10090 GN=Dhx9 PE=1 SV=2	42	1.86606e+08	1.70288e+08	1.72827e+08	2.00893e+08	1.91965e+08	1.78668e+08	1.83541e+08	1.85136e+08	1.93214e+08	1.89078e+08	1.87804e+08	1.85269e+08	1.9603e+08	1.89422e+08	2.01712e+08	1.94169e+08	2.86532e+08
Q99PL5	Ribosome-binding protein 1 OS=Mus musculus OX=10090 GN=Rrbp1 PE=1 SV=2	51	1.3549e+08	1.38426e+08	1.2483e+08	1.41367e+08	1.40174e+08	1.52397e+08	1.38781e+08	1.42903e+08	1.39911e+08	1.53518e+08	1.57055e+08	1.61183e+08	1.5761e+08	1.5203e+08	1.44695e+08	1.29687e+08	2.78357e+08
Q61316	Heat shock 70 kDa protein 4 OS=Mus musculus OX=10090 GN=Hspa4 PE=1 SV=1	42	3.35143e+08	3.39111e+08	3.1759e+08	3.34722e+08	3.35667e+08	3.62223e+08	3.37409e+08	4.1489e+08	4.37766e+08	3.98555e+08	4.12955e+08	4.36637e+08	4.22959e+08	4.20627e+08	3.35214e+08	3.20227e+08	3.59198e+08
P24549	Retinal dehydrogenase 1 OS=Mus musculus OX=10090 GN=Aldh1a1 PE=1 SV=5	17	6.99317e+08	6.92834e+08	5.46783e+08	7.13388e+08	5.38855e+08	5.30509e+08	6.20281e+08	3.42301e+08	3.37971e+08	4.79618e+08	3.22339e+08	3.3044e+08	3.4087e+08	3.58923e+08	6.11561e+08	6.7981e+08	3.6857e+08
O88342	WD repeat-containing protein 1 OS=Mus musculus OX=10090 GN=Wdr1 PE=1 SV=3	33	2.47814e+08	2.2974e+08	2.50277e+08	2.39056e+08	2.58998e+08	2.72929e+08	2.49802e+08	2.42964e+08	2.4171e+08	2.41512e+08	2.64545e+08	2.61074e+08	2.54448e+08	2.51042e+08	2.61624e+08	2.52244e+08	3.75762e+08
P16460	Argininosuccinate synthase OS=Mus musculus OX=10090 GN=Ass1 PE=1 SV=1	29	3.97566e+09	3.90092e+09	5.87198e+09	3.74568e+09	3.67736e+09	3.09905e+09	4.04511e+09	4.57554e+09	4.59378e+09	4.537e+09	3.87236e+09	3.94632e+09	3.80202e+09	4.22117e+09	4.16758e+09	4.26089e+09	2.61906e+09
Q9Z0X1	Apoptosis-inducing factor 1, mitochondrial OS=Mus musculus OX=10090 GN=Aifm1 PE=1 SV=1	26	4.65808e+08	4.66879e+08	4.69176e+08	4.19004e+08	4.20332e+08	4.11226e+08	4.42071e+08	4.30892e+08	4.25465e+08	4.47298e+08	4.31017e+08	4.14926e+08	4.1503e+08	4.27438e+08	4.42725e+08	4.52041e+08	3.23326e+08
F6ZDS4	Nucleoprotein TPR OS=Mus musculus OX=10090 GN=Tpr PE=1 SV=1	67	1.69718e+08	1.58531e+08	1.73909e+08	1.81693e+08	1.9134e+08	1.84958e+08	1.76691e+08	2.25428e+08	2.20456e+08	2.27733e+08	2.34212e+08	2.35536e+08	2.30155e+08	2.2892e+08	1.85697e+08	1.93616e+08	2.15782e+08
Q9JMH9	Unconventional myosin-XVIIIa OS=Mus musculus OX=10090 GN=Myo18a PE=1 SV=2	61	2.27759e+08	1.948e+08	2.13334e+08	2.18856e+08	2.37137e+08	2.29146e+08	2.20172e+08	2.08407e+08	2.0983e+08	2.02047e+08	2.07068e+08	2.19887e+08	2.18121e+08	2.10893e+08	2.37418e+08	2.31737e+08	1.85625e+08
Q3ULD5	Methylcrotonoyl-CoA carboxylase beta chain, mitochondrial OS=Mus musculus OX=10090 GN=Mccc2 PE=1 SV=1	30	3.64961e+08	3.72268e+08	3.49831e+08	3.54486e+08	3.37378e+08	3.16787e+08	3.49285e+08	3.27501e+08	3.36725e+08	3.31424e+08	3.4988e+08	3.37445e+08	3.27788e+08	3.35127e+08	3.30314e+08	3.29868e+08	1.89043e+08
P19096	Fatty acid synthase OS=Mus musculus OX=10090 GN=Fasn PE=1 SV=2	63	2.32317e+08	2.40032e+08	2.43122e+08	2.11471e+08	1.78441e+08	2.15397e+08	2.2013e+08	1.92171e+08	1.70977e+08	2.49479e+08	2.05515e+08	2.23628e+08	2.71903e+08	2.18946e+08	1.99798e+08	2.18777e+08	2.34844e+08
P14211	Calreticulin OS=Mus musculus OX=10090 GN=Calr PE=1 SV=1	29	4.87589e+08	4.58422e+08	5.04301e+08	4.88685e+08	4.99189e+08	5.34746e+08	4.95488e+08	6.8578e+08	6.60087e+08	6.86635e+08	7.48673e+08	8.16708e+08	7.75055e+08	7.28823e+08	5.29546e+08	4.78943e+08	8.71551e+08
P68368	Tubulin alpha-4A chain OS=Mus musculus OX=10090 GN=Tuba4a PE=1 SV=1	7	4.05044e+08	3.74075e+08	3.65019e+08	3.96452e+08	3.64792e+08	3.50044e+08	3.75904e+08	3.38331e+08	3.32576e+08	3.58221e+08	3.54539e+08	3.35666e+08	2.60619e+08	3.29992e+08	4.62514e+08	3.8583e+08	2.67136e+08
Q9WVK4	EH domain-containing protein 1 OS=Mus musculus OX=10090 GN=Ehd1 PE=1 SV=1	19	2.8885e+08	3.14132e+08	2.69123e+08	2.80129e+08	2.59174e+08	3.17543e+08	2.88158e+08	3.26567e+08	3.1713e+08	3.03609e+08	3.33886e+08	3.33942e+08	3.21863e+08	3.22833e+08	3.06083e+08	2.74571e+08	2.72242e+08
Q3UZZ6	Sulfotransferase 1 family member D1 OS=Mus musculus OX=10090 GN=Sult1d1 PE=1 SV=1	22	1.15972e+09	1.19489e+09	1.12797e+09	1.06985e+09	1.2079e+09	1.18459e+09	1.15749e+09	9.13034e+08	8.81342e+08	9.13756e+08	8.57621e+08	8.64775e+08	8.47307e+08	8.79639e+08	1.29972e+09	1.14076e+09	8.70245e+08
Q91V92	ATP-citrate synthase OS=Mus musculus OX=10090 GN=Acly PE=1 SV=1	51	2.21602e+08	2.20726e+08	1.63035e+08	2.24406e+08	2.37944e+08	2.22687e+08	2.15067e+08	2.59172e+08	2.54106e+08	2.56697e+08	2.24381e+08	2.42723e+08	2.45702e+08	2.4713e+08	2.27289e+08	2.26321e+08	2.46985e+08
Q3UPL0	Protein transport protein Sec31A OS=Mus musculus OX=10090 GN=Sec31a PE=1 SV=2	36	1.18972e+08	1.31674e+08	1.02063e+08	1.20757e+08	1.09649e+08	1.24802e+08	1.17986e+08	1.0469e+08	1.07586e+08	1.24136e+08	1.43268e+08	1.33636e+08	1.17604e+08	1.2182e+08	1.27124e+08	1.15333e+08	1.37584e+08
Q3V0K9	Plastin-1 OS=Mus musculus OX=10090 GN=Pls1 PE=1 SV=1	29	1.95786e+08	2.01458e+08	1.76811e+08	1.94461e+08	1.64544e+08	1.9388e+08	1.87824e+08	1.56051e+08	1.52693e+08	1.53782e+08	1.4674e+08	1.63169e+08	1.69772e+08	1.57035e+08	1.98324e+08	1.77549e+08	1.467e+08
P50247	Adenosylhomocysteinase OS=Mus musculus OX=10090 GN=Ahcy PE=1 SV=3	27	7.28192e+08	7.45514e+08	6.46402e+08	7.86784e+08	7.37149e+08	6.21112e+08	7.10859e+08	9.04101e+08	8.66477e+08	8.56487e+08	1.01073e+09	1.01208e+09	9.93862e+08	9.40622e+08	7.03162e+08	7.80594e+08	6.92186e+08
Q9QZE5	Coatomer subunit gamma-1 OS=Mus musculus OX=10090 GN=Copg1 PE=1 SV=1	34	1.24266e+08	1.65474e+08	1.30076e+08	1.44042e+08	1.56263e+08	1.62124e+08	1.47041e+08	1.54515e+08	1.55145e+08	1.54383e+08	1.80158e+08	1.67153e+08	1.51004e+08	1.60393e+08	1.42462e+08	2.14522e+08	2.03054e+08
Q6ZQM8	UDP-glucuronosyltransferase 1A7 OS=Mus musculus OX=10090 GN=Ugt1a7 PE=1 SV=1	13	8.52528e+08	9.46932e+08	7.34795e+08	9.45186e+08	9.22346e+08	6.4505e+08	8.4114e+08	8.69657e+08	8.6022e+08	8.67058e+08	7.375e+08	7.60528e+08	7.58076e+08	8.0884e+08	8.8324e+08	9.02295e+08	6.86593e+08
O08553	Dihydropyrimidinase-related protein 2 OS=Mus musculus OX=10090 GN=Dpysl2 PE=1 SV=2	21	1.60609e+08	1.8016e+08	1.50929e+08	1.87275e+08	2.00451e+08	1.34205e+08	1.68938e+08	1.51148e+08	1.1425e+08	1.80827e+08	1.70681e+08	1.16466e+08	1.6767e+08	1.50174e+08	1.8111e+08	1.84931e+08	3.13905e+08
Q9WTI7	Unconventional myosin-Ic OS=Mus musculus OX=10090 GN=Myo1c PE=1 SV=2	46	5.01394e+08	4.84888e+08	5.2254e+08	4.6368e+08	4.51311e+08	4.91656e+08	4.85911e+08	5.25966e+08	4.94332e+08	4.65969e+08	4.62049e+08	4.73265e+08	4.63082e+08	4.80777e+08	5.17459e+08	4.66114e+08	4.21269e+08
P23116	Eukaryotic translation initiation factor 3 subunit A OS=Mus musculus OX=10090 GN=Eif3a PE=1 SV=5	64	4.47627e+08	4.60569e+08	4.60444e+08	4.6563e+08	4.49607e+08	4.5635e+08	4.56705e+08	4.42687e+08	4.62768e+08	4.67619e+08	4.78059e+08	4.81552e+08	5.03167e+08	4.72642e+08	4.80916e+08	4.66034e+08	4.36953e+08
P80314	T-complex protein 1 subunit beta OS=Mus musculus OX=10090 GN=Cct2 PE=1 SV=4	31	2.02318e+08	2.15363e+08	2.00534e+08	1.85986e+08	1.97573e+08	1.89392e+08	1.98528e+08	2.17301e+08	2.22982e+08	2.22965e+08	2.24419e+08	2.15761e+08	2.22256e+08	2.20948e+08	2.09065e+08	1.96611e+08	2.79441e+08
P37040	NADPH--cytochrome P450 reductase OS=Mus musculus OX=10090 GN=Por PE=1 SV=2	38	3.43607e+08	3.30478e+08	3.32459e+08	4.47859e+08	3.23805e+08	3.24414e+08	3.50437e+08	4.0231e+08	3.92476e+08	3.86028e+08	4.00342e+08	4.3522e+08	4.38328e+08	4.09117e+08	3.84829e+08	3.34399e+08	2.73436e+08
Q99NB1	Acetyl-coenzyme A synthetase 2-like, mitochondrial OS=Mus musculus OX=10090 GN=Acss1 PE=1 SV=1	27	6.87231e+08	6.9668e+08	9.50846e+08	7.62479e+08	7.2028e+08	6.83318e+08	7.50139e+08	4.82482e+08	4.64918e+08	4.4626e+08	3.95791e+08	3.83892e+08	3.71807e+08	4.24192e+08	6.48848e+08	6.80105e+08	3.5218e+08
P97807	Fumarate hydratase, mitochondrial OS=Mus musculus OX=10090 GN=Fh PE=1 SV=3	24	8.94592e+08	8.95109e+08	9.48926e+08	9.04154e+08	9.05617e+08	8.80815e+08	9.04869e+08	8.75841e+08	8.38006e+08	8.82199e+08	7.4191e+08	8.35261e+08	8.40593e+08	8.35635e+08	8.90466e+08	8.41508e+08	5.9771e+08
Q99MN9	Propionyl-CoA carboxylase beta chain, mitochondrial OS=Mus musculus OX=10090 GN=Pccb PE=1 SV=2	25	4.14804e+08	4.18942e+08	3.70591e+08	3.84232e+08	3.50323e+08	3.43111e+08	3.80334e+08	3.58321e+08	3.63811e+08	4.05906e+08	3.57121e+08	3.64155e+08	3.90396e+08	3.73285e+08	4.14598e+08	3.95837e+08	2.55218e+08
Q63836	Selenium-binding protein 2 OS=Mus musculus OX=10090 GN=Selenbp2 PE=1 SV=2	1	3385.04	3.61177e+06	3385.04	3385.04	3385.04	3385.04	604783	3385.04	323096	308767	613223	672195	732868	442256	383888	3385.04	3385.04
Q9EPL9	Peroxisomal acyl-coenzyme A oxidase 3 OS=Mus musculus OX=10090 GN=Acox3 PE=1 SV=2	26	2.17915e+08	2.00187e+08	1.68579e+08	2.06373e+08	1.79829e+08	2.59358e+08	2.05373e+08	4.6287e+08	4.63417e+08	5.88055e+08	6.15839e+08	6.12054e+08	5.90668e+08	5.55484e+08	1.79648e+08	2.32735e+08	1.68473e+08
Q9Z1Q9	Valine--tRNA ligase OS=Mus musculus OX=10090 GN=Vars1 PE=1 SV=1	42	5.85301e+07	5.63315e+07	5.28659e+07	5.89909e+07	6.20875e+07	6.96423e+07	5.97414e+07	5.965e+07	6.19192e+07	5.78669e+07	6.32992e+07	6.25145e+07	5.5945e+07	6.01991e+07	6.27646e+07	6.15734e+07	1.2429e+08
Q9DC50	Peroxisomal carnitine O-octanoyltransferase OS=Mus musculus OX=10090 GN=Crot PE=1 SV=1	29	2.30198e+08	2.34965e+08	2.60142e+08	2.49311e+08	2.15762e+08	2.23117e+08	2.35583e+08	4.33728e+08	4.32493e+08	4.63752e+08	6.16967e+08	6.34513e+08	6.68136e+08	5.41598e+08	2.04935e+08	2.03474e+08	1.60389e+08
P16331	Phenylalanine-4-hydroxylase OS=Mus musculus OX=10090 GN=Pah PE=1 SV=4	28	5.07464e+08	5.07576e+08	5.60641e+08	4.37947e+08	3.99244e+08	4.03126e+08	4.69333e+08	4.48013e+08	4.1846e+08	4.50122e+08	3.88085e+08	4.06244e+08	3.86004e+08	4.16155e+08	5.01864e+08	4.7823e+08	3.0056e+08
Q9D6F9	Tubulin beta-4A chain OS=Mus musculus OX=10090 GN=Tubb4a PE=1 SV=3	1	1.15459e+08	1.11408e+08	9.69948e+07	118988034	9.86766e+07	1.06257e+08	1.07964e+08	1.11833e+08	1.01608e+08	1.0643e+08	9.6312e+07	1.0009e+08	1.02891e+08	1.03194e+08	1.11135e+08	9.57987e+07	1.06459e+08
Q64521	Glycerol-3-phosphate dehydrogenase, mitochondrial OS=Mus musculus OX=10090 GN=Gpd2 PE=1 SV=2	38	2.07591e+08	2.14592e+08	1.97597e+08	2.40264e+08	2.08693e+08	2.53696e+08	2.20405e+08	2.45134e+08	2.66748e+08	2.65961e+08	3.13294e+08	3.16813e+08	3.25409e+08	2.88893e+08	2.71179e+08	2.24611e+08	2.10071e+08
P14733	Lamin-B1 OS=Mus musculus OX=10090 GN=Lmnb1 PE=1 SV=3	36	1.53684e+08	1.54124e+08	1.54656e+08	1.44382e+08	1.95867e+08	1.7897e+08	1.63614e+08	1.50992e+08	1.67139e+08	1.54446e+08	1.53386e+08	1.55124e+08	1.58876e+08	1.5666e+08	1.66461e+08	1.55537e+08	4.20433e+08
P05064	Fructose-bisphosphate aldolase A OS=Mus musculus OX=10090 GN=Aldoa PE=1 SV=2	19	9.68435e+08	9.6799e+08	9.77364e+08	9.74675e+08	1.03834e+09	1.15275e+09	1.01326e+09	9.91475e+08	9.76961e+08	9.87897e+08	1.0043e+09	9.49007e+08	9.6738e+08	9.79504e+08	9.87762e+08	9.41421e+08	1.01856e+09
P62814	V-type proton ATPase subunit B, brain isoform OS=Mus musculus OX=10090 GN=Atp6v1b2 PE=1 SV=1	28	5.64815e+08	5.702e+08	5.19528e+08	6.06315e+08	5.63226e+08	4.97434e+08	5.53586e+08	4.50249e+08	4.57838e+08	4.61909e+08	4.11033e+08	4.04972e+08	3.94795e+08	4.30133e+08	6.10294e+08	5.72987e+08	3.87549e+08
Q91VI7	Ribonuclease inhibitor OS=Mus musculus OX=10090 GN=Rnh1 PE=1 SV=1	24	1.36439e+08	1.41136e+08	1.31699e+08	1.40902e+08	1.47694e+08	1.60745e+08	1.43103e+08	1.32641e+08	1.36799e+08	1.33891e+08	1.48596e+08	1.46214e+08	1.49566e+08	1.41285e+08	1.47375e+08	1.30675e+08	2.24023e+08
Q64516	Glycerol kinase OS=Mus musculus OX=10090 GN=Gk PE=1 SV=2	30	8.55191e+08	8.27719e+08	5.39067e+08	6.96191e+08	7.15231e+08	6.61365e+08	7.15794e+08	8.45128e+08	8.4635e+08	8.33113e+08	1.09762e+09	1.0759e+09	1.03891e+09	9.56171e+08	8.93091e+08	9.9422e+08	6.27536e+08
P05202	Aspartate aminotransferase, mitochondrial OS=Mus musculus OX=10090 GN=Got2 PE=1 SV=1	28	2.20147e+09	2.07013e+09	2.37927e+09	2.15191e+09	2.23908e+09	2.25464e+09	2.21609e+09	1.66144e+09	1.61899e+09	1.65352e+09	1.61303e+09	1.67391e+09	1.69151e+09	1.65207e+09	2.20816e+09	2.15408e+09	1.59076e+09
Q8VCT4	Carboxylesterase 1D OS=Mus musculus OX=10090 GN=Ces1d PE=1 SV=1	24	4.93327e+08	4.56695e+08	3.7473e+08	5.46416e+08	4.54996e+08	3.78298e+08	4.50744e+08	4.46614e+08	4.62563e+08	4.59591e+08	4.63023e+08	4.40147e+08	4.36073e+08	4.51335e+08	5.21783e+08	5.827e+08	3.73623e+08
Q8VDM4	26S proteasome non-ATPase regulatory subunit 2 OS=Mus musculus OX=10090 GN=Psmd2 PE=1 SV=1	33	1.13029e+08	1.10592e+08	1.15724e+08	1.14017e+08	1.11326e+08	1.25791e+08	1.1508e+08	1.1705e+08	1.23771e+08	1.19329e+08	1.20257e+08	1.22968e+08	1.2071e+08	1.20681e+08	1.04386e+08	1.08654e+08	1.30208e+08
O35945	Aldehyde dehydrogenase, cytosolic 1 OS=Mus musculus OX=10090 GN=Aldh1a7 PE=1 SV=1	16	1.74633e+08	1.5967e+08	1.0633e+08	1.69337e+08	1.17767e+08	9.93378e+07	1.37846e+08	1.05884e+08	1.07429e+08	1.15823e+08	9.62365e+07	1.01288e+08	1.0303e+08	1.04948e+08	1.4902e+08	1.73101e+08	9.14617e+07
P02468	Laminin subunit gamma-1 OS=Mus musculus OX=10090 GN=Lamc1 PE=1 SV=2	44	8.24138e+07	7.74977e+07	7.16063e+07	6.41299e+07	8.33003e+07	8.51648e+07	7.73521e+07	8.37062e+07	8.88152e+07	8.91918e+07	6.28967e+07	6.74718e+07	6.56388e+07	7.62867e+07	7.55586e+07	8.19638e+07	1.50807e+08
Q5SYD0	Unconventional myosin-Id OS=Mus musculus OX=10090 GN=Myo1d PE=1 SV=1	44	1.76668e+08	1.68999e+08	1.96609e+08	1.82245e+08	1.85461e+08	2.40325e+08	1.91718e+08	1.74908e+08	1.67184e+08	1.70033e+08	1.40046e+08	1.38834e+08	1.43724e+08	1.55788e+08	1.97816e+08	1.80667e+08	2.12105e+08
O88343	Electrogenic sodium bicarbonate cotransporter 1 OS=Mus musculus OX=10090 GN=Slc4a4 PE=1 SV=2	29	6.07012e+08	6.28716e+08	5.19078e+08	7.98237e+08	5.77507e+08	5.33954e+08	6.10751e+08	4.93176e+08	4.89338e+08	4.88251e+08	3.70358e+08	4.0835e+08	3.90522e+08	4.39999e+08	7.54457e+08	6.53451e+08	4.56385e+08
P70398	Probable ubiquitin carboxyl-terminal hydrolase FAF-X OS=Mus musculus OX=10090 GN=Usp9x PE=1 SV=2	62	1.73281e+08	1.66031e+08	1.69313e+08	1.72352e+08	1.63255e+08	1.75265e+08	1.69916e+08	1.38813e+08	1.41874e+08	1.44729e+08	1.46108e+08	1.43544e+08	1.39111e+08	1.42363e+08	1.50155e+08	1.53254e+08	1.51709e+08
Q8CI94	Glycogen phosphorylase, brain form OS=Mus musculus OX=10090 GN=Pygb PE=1 SV=3	29	1.1561e+08	1.07312e+08	1.24518e+08	1.14569e+08	1.27882e+08	1.45356e+08	1.22541e+08	1.08432e+08	1.09344e+08	1.14236e+08	1.11097e+08	1.05651e+08	1.15628e+08	1.10731e+08	1.1534e+08	1.15703e+08	1.88127e+08
P05784	Keratin, type I cytoskeletal 18 OS=Mus musculus OX=10090 GN=Krt18 PE=1 SV=5	29	1.79457e+08	1.7977e+08	2.01117e+08	1.6401e+08	1.94243e+08	2.09538e+08	1.88023e+08	1.28571e+08	1.29451e+08	1.29891e+08	1.19118e+08	1.15127e+08	1.2647e+08	1.24771e+08	2.01769e+08	2.43577e+08	3.22285e+08
Q9D0F9	Phosphoglucomutase-1 OS=Mus musculus OX=10090 GN=Pgm1 PE=1 SV=4	31	2.98263e+08	3.04138e+08	2.57705e+08	3.20719e+08	2.98827e+08	2.93389e+08	2.95507e+08	2.98393e+08	3.04678e+08	3.01541e+08	3.2971e+08	3.50543e+08	3.40771e+08	3.20939e+08	3.17746e+08	3.08964e+08	3.02195e+08
Q9CZN7	Serine hydroxymethyltransferase, mitochondrial OS=Mus musculus OX=10090 GN=Shmt2 PE=1 SV=1	29	5.98299e+08	6.13275e+08	5.47071e+08	6.14208e+08	5.85089e+08	4.1875e+08	5.62782e+08	5.59572e+08	5.5718e+08	5.56501e+08	5.78105e+08	5.79358e+08	5.46075e+08	5.62799e+08	5.46184e+08	5.71469e+08	3.7181e+08
Q9WU79	Proline dehydrogenase 1, mitochondrial OS=Mus musculus OX=10090 GN=Prodh PE=1 SV=2	28	4.15107e+08	4.17771e+08	4.42972e+08	4.27255e+08	4.32137e+08	4.11634e+08	4.24479e+08	3.34759e+08	3.53344e+08	3.48703e+08	2.96523e+08	3.05433e+08	3.05581e+08	3.24057e+08	4.14559e+08	4.14943e+08	3.53558e+08
O09173	Homogentisate 1,2-dioxygenase OS=Mus musculus OX=10090 GN=Hgd PE=1 SV=2	21	5.51202e+08	5.64023e+08	4.64946e+08	5.38157e+08	4.98445e+08	4.19625e+08	5.06066e+08	4.96884e+08	5.1183e+08	5.13825e+08	5.4228e+08	5.13363e+08	5.12821e+08	5.15167e+08	5.38294e+08	5.38819e+08	3.41395e+08
Q8K1M6	Dynamin-1-like protein OS=Mus musculus OX=10090 GN=Dnm1l PE=1 SV=2	35	1.14288e+08	1.18625e+08	1.49954e+08	1.15519e+08	1.0996e+08	1.17999e+08	1.21058e+08	1.08276e+08	1.08241e+08	1.19054e+08	1.12385e+08	1.04381e+08	1.12381e+08	1.10787e+08	1.03144e+08	1.00648e+08	1.19491e+08
A2ASQ1	Agrin OS=Mus musculus OX=10090 GN=Agrn PE=1 SV=1	39	9.97734e+07	1.03417e+08	8.50433e+07	9.68452e+07	8.63114e+07	9.92518e+07	9.51071e+07	1.06466e+08	1.12069e+08	1.07424e+08	7.82705e+07	7.9604e+07	8.05186e+07	9.40587e+07	9.91808e+07	9.64384e+07	1.55577e+08
O35728	Cytochrome P450 4A14 OS=Mus musculus OX=10090 GN=Cyp4a14 PE=1 SV=1	20	4.17538e+08	4.41722e+08	4.80875e+08	3.54641e+08	4.37915e+08	3.97339e+08	4.21672e+08	2.36859e+08	2.36844e+08	2.63836e+08	2.12809e+08	2.08051e+08	2.05246e+08	2.27274e+08	3.74819e+08	4.56102e+08	2.51305e+08
Q8VDJ3	Vigilin OS=Mus musculus OX=10090 GN=Hdlbp PE=1 SV=1	44	1.47384e+08	1.53374e+08	1.3936e+08	1.57652e+08	1.52122e+08	1.57007e+08	1.5115e+08	1.7642e+08	1.7405e+08	1.79506e+08	1.77114e+08	1.83124e+08	1.85161e+08	1.79229e+08	1.30036e+08	1.27694e+08	1.56038e+08
P47199	Quinone oxidoreductase OS=Mus musculus OX=10090 GN=Cryz PE=1 SV=1	22	1.10862e+09	1.05727e+09	8.10898e+08	1.12437e+09	9.78036e+08	8.91474e+08	9.95112e+08	1.03547e+09	1.03714e+09	1.02016e+09	1.0462e+09	1.04541e+09	1.05363e+09	1.03967e+09	1.0225e+09	1.01591e+09	6.24437e+08
Q6ZWQ0	Nesprin-2 OS=Mus musculus OX=10090 GN=Syne2 PE=1 SV=2	75	2.09185e+08	2.3025e+08	1.82798e+08	2.4429e+08	2.50468e+08	1.77886e+08	2.15813e+08	1.95913e+08	1.9655e+08	2.11016e+08	1.77697e+08	1.70439e+08	1.73725e+08	1.87557e+08	2.27173e+08	2.46415e+08	1.93706e+08
P16332	Methylmalonyl-CoA mutase, mitochondrial OS=Mus musculus OX=10090 GN=Mmut PE=1 SV=2	31	2.37754e+08	2.34809e+08	2.26523e+08	2.49242e+08	2.2939e+08	2.32647e+08	2.35061e+08	2.41555e+08	2.38115e+08	2.47424e+08	1.97509e+08	2.11646e+08	2.36786e+08	2.28839e+08	2.54599e+08	2.47941e+08	1.84313e+08
P21981	Protein-glutamine gamma-glutamyltransferase 2 OS=Mus musculus OX=10090 GN=Tgm2 PE=1 SV=4	33	3.30086e+08	3.46052e+08	2.48441e+08	2.68902e+08	2.34265e+08	3.70944e+08	2.99782e+08	3.67747e+08	3.61461e+08	3.62449e+08	2.60507e+08	2.6169e+08	2.63669e+08	3.12921e+08	3.20616e+08	3.01383e+08	4.3812e+08
O08788	Dynactin subunit 1 OS=Mus musculus OX=10090 GN=Dctn1 PE=1 SV=3	46	8.94683e+07	8.29819e+07	8.49695e+07	9.06364e+07	1.00484e+08	1.04024e+08	9.2094e+07	8.35952e+07	8.56518e+07	8.90522e+07	9.14471e+07	9.10042e+07	9.39198e+07	8.91117e+07	1.00141e+08	9.58336e+07	1.26647e+08
Q64442	Sorbitol dehydrogenase OS=Mus musculus OX=10090 GN=Sord PE=1 SV=3	20	1.86211e+09	1.82354e+09	1.94281e+09	1.88659e+09	2.00464e+09	1.713e+09	1.87212e+09	1.74973e+09	1.72456e+09	1.77703e+09	1.67664e+09	1.6946e+09	1.67844e+09	1.71683e+09	1.83661e+09	1.9821e+09	1.21613e+09
Q9WU78	Programmed cell death 6-interacting protein OS=Mus musculus OX=10090 GN=Pdcd6ip PE=1 SV=3	41	1.48465e+08	1.715e+08	1.35459e+08	1.38283e+08	1.69814e+08	1.57466e+08	1.53498e+08	1.49673e+08	1.36988e+08	1.85228e+08	1.46331e+08	1.48336e+08	1.54022e+08	1.5343e+08	1.57999e+08	1.29642e+08	2.23423e+08
Q8CHT0	Delta-1-pyrroline-5-carboxylate dehydrogenase, mitochondrial OS=Mus musculus OX=10090 GN=Aldh4a1 PE=1 SV=3	29	1.64957e+09	1.58692e+09	1.5686e+09	1.78941e+09	1.5222e+09	1.25279e+09	1.56158e+09	1.55766e+09	1.54609e+09	1.45448e+09	1.40569e+09	1.37289e+09	1.43846e+09	1.46254e+09	1.72177e+09	1.72552e+09	8.74502e+08
Q9DCY0	Glycine N-acyltransferase-like protein Keg1 OS=Mus musculus OX=10090 GN=Keg1 PE=1 SV=1	21	1.00027e+09	9.92362e+08	8.3187e+08	1.00817e+09	8.84239e+08	8.17297e+08	9.22368e+08	1.54872e+09	1.6223e+09	1.57799e+09	1.62934e+09	1.56589e+09	1.52237e+09	1.57777e+09	8.12638e+08	8.93993e+08	6.12715e+08
P13707	Glycerol-3-phosphate dehydrogenase [NAD(+)], cytoplasmic OS=Mus musculus OX=10090 GN=Gpd1 PE=1 SV=3	26	9.07417e+08	9.00821e+08	8.98659e+08	1.04433e+09	9.45638e+08	7.34996e+08	9.0531e+08	7.69872e+08	7.85373e+08	7.3898e+08	8.20212e+08	7.85852e+08	7.64692e+08	7.77497e+08	1.07706e+09	1.08126e+09	6.78607e+08
Q8CGK3	Lon protease homolog, mitochondrial OS=Mus musculus OX=10090 GN=Lonp1 PE=1 SV=2	37	2.41731e+08	2.6539e+08	2.58981e+08	2.5004e+08	2.42783e+08	2.51387e+08	2.51719e+08	2.23455e+08	2.28015e+08	2.29582e+08	2.3384e+08	2.30107e+08	2.31941e+08	2.2949e+08	2.48108e+08	2.41224e+08	2.02754e+08
P08003	Protein disulfide-isomerase A4 OS=Mus musculus OX=10090 GN=Pdia4 PE=1 SV=3	34	1.67499e+08	1.47459e+08	1.70317e+08	1.68435e+08	1.90949e+08	1.98714e+08	1.73896e+08	2.32988e+08	2.32741e+08	2.23738e+08	2.82327e+08	2.75284e+08	2.77429e+08	2.54085e+08	1.73316e+08	1.65018e+08	4.28008e+08
Q8BH00	2-aminomuconic semialdehyde dehydrogenase OS=Mus musculus OX=10090 GN=Aldh8a1 PE=1 SV=1	25	6.45349e+08	6.38812e+08	5.74798e+08	6.41836e+08	6.36441e+08	5.41482e+08	6.1312e+08	6.22965e+08	5.81906e+08	6.12045e+08	6.73292e+08	6.40927e+08	6.68366e+08	6.3325e+08	5.76392e+08	6.90232e+08	4.02381e+08
Q91VM9	Inorganic pyrophosphatase 2, mitochondrial OS=Mus musculus OX=10090 GN=Ppa2 PE=1 SV=1	19	3.10332e+08	3.31886e+08	2.75695e+08	2.9653e+08	2.6976e+08	2.61302e+08	2.90918e+08	2.35603e+08	2.37036e+08	2.27398e+08	2.60262e+08	2.5036e+08	2.43349e+08	2.42335e+08	2.85551e+08	2.61702e+08	1.76077e+08
Q9QUR6	Prolyl endopeptidase OS=Mus musculus OX=10090 GN=Prep PE=1 SV=1	34	2.66948e+08	1.89122e+08	1.44148e+08	3.98161e+08	4.45977e+08	1.83401e+08	2.71293e+08	1.79541e+08	1.64199e+08	1.52581e+08	1.94223e+08	1.48458e+08	1.48639e+08	1.64607e+08	1.82289e+08	1.91452e+08	4.26257e+08
Q61696	Heat shock 70 kDa protein 1A OS=Mus musculus OX=10090 GN=Hspa1a PE=1 SV=2	26	1.07571e+08	1.12242e+08	1.24742e+08	1.03223e+08	1.5685e+08	2.27745e+08	1.38729e+08	1.45339e+08	1.50912e+08	1.3643e+08	2.60943e+08	2.69119e+08	2.54149e+08	2.02815e+08	1.24952e+08	1.35287e+08	2.38701e+08
Q9D0E1	Heterogeneous nuclear ribonucleoprotein M OS=Mus musculus OX=10090 GN=Hnrnpm PE=1 SV=3	41	1.75353e+08	1.70586e+08	2.09917e+08	1.94555e+08	2.42776e+08	2.22678e+08	2.02644e+08	2.17258e+08	2.15572e+08	2.22155e+08	1.57295e+08	2.38576e+08	1.67351e+08	2.03035e+08	1.79226e+08	2.32434e+08	3.97757e+08
O55029	Coatomer subunit beta' OS=Mus musculus OX=10090 GN=Copb2 PE=1 SV=2	40	2.07253e+08	1.9904e+08	1.99141e+08	2.10292e+08	1.91852e+08	2.06605e+08	2.02364e+08	2.69463e+08	2.65003e+08	2.59758e+08	2.936e+08	2.84046e+08	2.90978e+08	2.77141e+08	2.01244e+08	1.97105e+08	2.26529e+08
Q9WV92	Band 4.1-like protein 3 OS=Mus musculus OX=10090 GN=Epb41l3 PE=1 SV=1	31	2.24977e+08	1.92977e+08	2.1051e+08	2.108e+08	2.18168e+08	1.92011e+08	2.0824e+08	1.49866e+08	1.47007e+08	1.37829e+08	1.23876e+08	1.23878e+08	1.1541e+08	1.32978e+08	2.09506e+08	2.16979e+08	1.47108e+08
Q9JLJ2	4-trimethylaminobutyraldehyde dehydrogenase OS=Mus musculus OX=10090 GN=Aldh9a1 PE=1 SV=1	27	1.09196e+09	1.06553e+09	1.01799e+09	1.15519e+09	1.10404e+09	8.23393e+08	1.04302e+09	1.09555e+09	1.0778e+09	1.10627e+09	1.05354e+09	1.0512e+09	1.03739e+09	1.07029e+09	9.63812e+08	1.15432e+09	7.16033e+08
P80318	T-complex protein 1 subunit gamma OS=Mus musculus OX=10090 GN=Cct3 PE=1 SV=1	33	1.82352e+08	1.764e+08	1.85793e+08	1.86096e+08	1.6366e+08	1.79736e+08	1.79006e+08	2.13476e+08	2.04089e+08	1.79191e+08	2.13639e+08	2.08367e+08	1.80817e+08	1.9993e+08	2.00108e+08	1.86802e+08	2.18592e+08
P28825	Meprin A subunit alpha OS=Mus musculus OX=10090 GN=Mep1a PE=1 SV=4	25	3.52988e+08	3.69419e+08	2.07333e+08	2.88398e+08	2.10927e+08	3.44264e+08	2.95555e+08	5.87471e+08	6.19513e+08	6.20805e+08	9.61118e+08	9.87456e+08	9.41698e+08	7.86343e+08	2.59527e+08	2.49382e+08	2.09144e+08
Q3TXS7	26S proteasome non-ATPase regulatory subunit 1 OS=Mus musculus OX=10090 GN=Psmd1 PE=1 SV=1	38	8.84745e+07	8.71822e+07	9.98321e+07	9.12994e+07	9.22256e+07	9.33902e+07	9.20673e+07	9.02764e+07	8.78882e+07	9.1905e+07	8.9306e+07	8.86596e+07	9.2099e+07	9.00224e+07	8.9376e+07	9.01706e+07	1.21758e+08
Q8BVE3	V-type proton ATPase subunit H OS=Mus musculus OX=10090 GN=Atp6v1h PE=1 SV=1	27	3.64943e+08	3.71114e+08	3.41829e+08	3.7463e+08	3.47066e+08	2.97334e+08	3.49486e+08	3.15695e+08	2.82608e+08	3.16183e+08	2.94892e+08	2.92656e+08	2.97958e+08	2.99999e+08	3.65746e+08	3.47349e+08	2.70327e+08
Q9DBJ1	Phosphoglycerate mutase 1 OS=Mus musculus OX=10090 GN=Pgam1 PE=1 SV=3	13	6.14065e+08	5.42437e+08	5.94959e+08	5.50906e+08	5.22762e+08	6.15875e+08	5.73501e+08	4.8982e+08	4.90492e+08	5.15033e+08	5.07921e+08	5.1117e+08	5.55537e+08	5.11662e+08	5.40627e+08	4.93646e+08	4.48253e+08
Q91WD5	NADH dehydrogenase [ubiquinone] iron-sulfur protein 2, mitochondrial OS=Mus musculus OX=10090 GN=Ndufs2 PE=1 SV=1	20	5.75142e+08	6.1903e+08	6.0745e+08	6.0794e+08	5.69385e+08	5.59601e+08	5.89758e+08	4.51474e+08	4.57788e+08	4.6584e+08	4.71849e+08	4.58806e+08	4.80255e+08	4.64335e+08	5.66252e+08	5.54675e+08	4.11289e+08
Q99LC5	Electron transfer flavoprotein subunit alpha, mitochondrial OS=Mus musculus OX=10090 GN=Etfa PE=1 SV=2	20	1.73178e+09	1.85039e+09	1.87581e+09	1.76653e+09	1.70672e+09	1.6671e+09	1.76639e+09	1.621e+09	1.67433e+09	1.58851e+09	1.64393e+09	1.66444e+09	1.62743e+09	1.63661e+09	1.57235e+09	1.71621e+09	1.15816e+09
P11983	T-complex protein 1 subunit alpha OS=Mus musculus OX=10090 GN=Tcp1 PE=1 SV=3	29	1.72934e+08	1.50227e+08	1.49817e+08	1.46411e+08	1.50661e+08	1.35654e+08	1.50951e+08	1.54646e+08	1.69148e+08	1.58611e+08	1.52143e+08	1.64374e+08	1.63546e+08	1.60411e+08	1.40425e+08	1.52163e+08	1.88788e+08
Q80XL6	Acyl-CoA dehydrogenase family member 11 OS=Mus musculus OX=10090 GN=Acad11 PE=1 SV=2	36	3.21983e+08	3.53948e+08	4.28767e+08	3.49712e+08	3.43843e+08	3.06035e+08	3.50715e+08	4.29782e+08	4.38794e+08	4.07392e+08	5.08754e+08	4.70694e+08	4.3097e+08	4.47731e+08	2.93127e+08	3.83961e+08	2.82796e+08
Q60710	Deoxynucleoside triphosphate triphosphohydrolase SAMHD1 OS=Mus musculus OX=10090 GN=Samhd1 PE=1 SV=3	30	2.16119e+07	2.59664e+07	2.60616e+07	2.75243e+07	2.37542e+07	5.04086e+07	2.92212e+07	2.85725e+07	2.86116e+07	2.81071e+07	2.66344e+07	2.71037e+07	2.41205e+07	2.71916e+07	2.92288e+07	2.39926e+07	1.56439e+08
Q76MZ3	Serine/threonine-protein phosphatase 2A 65 kDa regulatory subunit A alpha isoform OS=Mus musculus OX=10090 GN=Ppp2r1a PE=1 SV=3	20	3.9101e+08	3.3985e+08	3.97386e+08	3.86069e+08	4.20266e+08	4.71814e+08	4.01066e+08	3.89426e+08	3.7138e+08	3.89314e+08	3.1167e+08	4.02359e+08	4.42616e+08	3.84461e+08	4.27963e+08	3.90121e+08	4.91971e+08
P55014	Solute carrier family 12 member 1 OS=Mus musculus OX=10090 GN=Slc12a1 PE=1 SV=2	31	2.4274e+08	2.5338e+08	3.03193e+08	2.4229e+08	2.64081e+08	4.41172e+08	2.91143e+08	2.47761e+08	2.39318e+08	2.59699e+08	3.35056e+08	3.37436e+08	3.39456e+08	2.93121e+08	3.08713e+08	2.17694e+08	2.4587e+08
Q8VCH0	3-ketoacyl-CoA thiolase B, peroxisomal OS=Mus musculus OX=10090 GN=Acaa1b PE=1 SV=1	7	5.42348e+07	3.90364e+07	7.75668e+07	5.76826e+07	5.94468e+07	3.84853e+07	5.44088e+07	6.11228e+07	6.34734e+07	5.97356e+07	3.4517e+07	5.88696e+07	5.6724e+07	5.57404e+07	4.84194e+07	5.76394e+07	3.60423e+07
Q7TMB8	Cytoplasmic FMR1-interacting protein 1 OS=Mus musculus OX=10090 GN=Cyfip1 PE=1 SV=1	27	7.86268e+07	7.79601e+07	7.22848e+07	7.8536e+07	8.75871e+07	9.69375e+07	8.19887e+07	9.5385e+07	8.73302e+07	7.29288e+07	8.04165e+07	7.98323e+07	6.88429e+07	8.07893e+07	8.56484e+07	8.17393e+07	1.6198e+08
Q9CQ62	2,4-dienoyl-CoA reductase, mitochondrial OS=Mus musculus OX=10090 GN=Decr1 PE=1 SV=1	18	6.2866e+08	6.77667e+08	7.29169e+08	6.45552e+08	6.60694e+08	5.4803e+08	6.48295e+08	4.65406e+08	4.81131e+08	4.79592e+08	4.87295e+08	4.69941e+08	4.75045e+08	4.76402e+08	6.27851e+08	6.16351e+08	3.81512e+08
P29341	Polyadenylate-binding protein 1 OS=Mus musculus OX=10090 GN=Pabpc1 PE=1 SV=2	30	2.23841e+08	2.34833e+08	2.21041e+08	2.49077e+08	2.35611e+08	2.42603e+08	2.34501e+08	2.82923e+08	2.8337e+08	2.86831e+08	2.86848e+08	2.76256e+08	2.865e+08	2.83788e+08	2.40181e+08	2.40512e+08	2.9967e+08
P35505	Fumarylacetoacetase OS=Mus musculus OX=10090 GN=Fah PE=1 SV=2	17	6.79397e+08	7.17946e+08	5.97147e+08	6.67719e+08	6.61063e+08	5.59534e+08	6.47134e+08	7.8972e+08	7.69181e+08	7.99874e+08	7.7404e+08	7.90351e+08	8.19606e+08	7.90462e+08	6.11631e+08	7.09944e+08	4.64796e+08
Q6GQT9	Nodal modulator 1 OS=Mus musculus OX=10090 GN=Nomo1 PE=1 SV=1	38	7.74945e+07	7.94009e+07	6.15378e+07	78779111	6.94475e+07	7.31057e+07	7.32942e+07	8.47316e+07	8.14116e+07	8.59727e+07	9.08014e+07	8.74481e+07	9.29465e+07	8.72187e+07	8.18037e+07	7.59168e+07	7.41938e+07
Q8JZN5	Complex I assembly factor ACAD9, mitochondrial OS=Mus musculus OX=10090 GN=Acad9 PE=1 SV=2	29	2.07011e+08	2.07475e+08	1.80517e+08	2.19446e+08	1.88477e+08	1.68007e+08	1.95156e+08	2.05754e+08	2.06303e+08	2.06287e+08	2.33158e+08	2.40147e+08	2.42923e+08	2.22428e+08	1.9578e+08	1.91744e+08	1.5792e+08
Q61699	Heat shock protein 105 kDa OS=Mus musculus OX=10090 GN=Hsph1 PE=1 SV=2	33	1.02106e+08	9.85121e+07	1.11182e+08	1.14213e+08	1.0321e+08	1.13291e+08	1.07086e+08	1.46671e+08	1.39034e+08	1.41712e+08	1.59486e+08	1.73516e+08	1.78417e+08	1.56473e+08	1.05926e+08	1.00156e+08	1.42511e+08
Q8VI47	Canalicular multispecific organic anion transporter 1 OS=Mus musculus OX=10090 GN=Abcc2 PE=1 SV=2	47	1.26378e+08	1.2721e+08	1.3852e+08	1.29456e+08	1.27182e+08	1.06403e+08	1.25858e+08	1.14731e+08	1.14382e+08	1.08117e+08	1.16077e+08	1.2399e+08	1.1423e+08	1.15255e+08	1.20484e+08	1.2679e+08	9.91205e+07
P16406	Glutamyl aminopeptidase OS=Mus musculus OX=10090 GN=Enpep PE=1 SV=1	40	4.55219e+08	4.50929e+08	3.86503e+08	3.91869e+08	3.88935e+08	4.52397e+08	4.20975e+08	4.15918e+08	4.11042e+08	4.25029e+08	3.6666e+08	3.62088e+08	3.57209e+08	3.89658e+08	5.51971e+08	4.77549e+08	3.61341e+08
Q02248	Catenin beta-1 OS=Mus musculus OX=10090 GN=Ctnnb1 PE=1 SV=1	26	8.8978e+07	9.86998e+07	9.53156e+07	8.21153e+07	9.27168e+07	1.03823e+08	9.36081e+07	8.9877e+07	8.6803e+07	8.78029e+07	8.7008e+07	8.19853e+07	8.52584e+07	8.64558e+07	9.26402e+07	8.1981e+07	1.00377e+08
Q61147	Ceruloplasmin OS=Mus musculus OX=10090 GN=Cp PE=1 SV=2	37	6.59993e+07	6.63969e+07	5.60832e+07	3.72072e+07	7.30965e+07	1.02217e+08	6.68333e+07	6.12763e+07	6.13001e+07	6.26773e+07	6.2744e+07	6.33788e+07	6.40758e+07	6.25754e+07	6.2039e+07	6.30534e+07	1.71439e+08
P70168	Importin subunit beta-1 OS=Mus musculus OX=10090 GN=Kpnb1 PE=1 SV=2	29	7.57897e+07	7.28003e+07	7.05225e+07	7.64615e+07	7.49684e+07	9.43323e+07	7.74791e+07	7.89116e+07	5.88664e+07	7.44132e+07	7.34703e+07	7.65991e+07	6.65587e+07	7.14699e+07	7.77211e+07	8.48715e+07	1.55085e+08
Q91ZX7	Prolow-density lipoprotein receptor-related protein 1 OS=Mus musculus OX=10090 GN=Lrp1 PE=1 SV=1	51	1.07932e+08	1.06607e+08	1.3686e+08	9.06532e+07	9.88409e+07	1.10076e+08	1.08495e+08	9.46589e+07	9.30201e+07	1.01345e+08	1.10825e+08	9.39318e+07	1.01669e+08	9.92417e+07	1.29359e+08	1.05947e+08	1.32659e+08
P97494	Glutamate--cysteine ligase catalytic subunit OS=Mus musculus OX=10090 GN=Gclc PE=1 SV=4	28	8.69125e+07	8.04293e+07	7.4905e+07	9.05545e+07	8.30212e+07	7.18837e+07	8.12844e+07	1.18966e+08	1.21617e+08	1.31875e+08	1.96227e+08	1.89784e+08	2.04242e+08	1.60452e+08	8.02748e+07	8.37267e+07	6.53863e+07
P24527	Leukotriene A-4 hydrolase OS=Mus musculus OX=10090 GN=Lta4h PE=1 SV=4	30	1.79609e+08	1.74512e+08	1.68487e+08	1.76195e+08	1.90112e+08	2.0599e+08	1.82484e+08	1.67485e+08	1.75955e+08	1.5599e+08	1.73015e+08	1.89936e+08	1.70856e+08	1.72206e+08	1.92197e+08	1.8566e+08	2.88837e+08
Q8CIB5	Fermitin family homolog 2 OS=Mus musculus OX=10090 GN=Fermt2 PE=1 SV=1	34	1.35943e+08	1.46778e+08	1.45408e+08	1.3624e+08	1.44131e+08	1.55352e+08	1.43975e+08	1.41919e+08	1.51365e+08	1.55704e+08	1.37701e+08	1.60323e+08	1.41926e+08	1.48156e+08	1.41908e+08	1.35473e+08	1.69018e+08
Q91VR5	ATP-dependent RNA helicase DDX1 OS=Mus musculus OX=10090 GN=Ddx1 PE=1 SV=1	34	1.46631e+08	1.48982e+08	1.39858e+08	1.45304e+08	1.50561e+08	1.63137e+08	1.49079e+08	1.44213e+08	1.44274e+08	1.51698e+08	1.31833e+08	1.31092e+08	1.28701e+08	1.38635e+08	1.32384e+08	1.4159e+08	1.88646e+08
Q3U1J4	DNA damage-binding protein 1 OS=Mus musculus OX=10090 GN=Ddb1 PE=1 SV=2	37	1.03972e+08	1.02191e+08	8.40148e+07	9.66774e+07	9.18108e+07	9.95413e+07	9.63678e+07	9.62635e+07	8.56927e+07	9.74436e+07	9.25656e+07	9.95472e+07	9.73561e+07	9.48114e+07	1.05332e+08	1.05388e+08	1.48945e+08
Q91YT0	NADH dehydrogenase [ubiquinone] flavoprotein 1, mitochondrial OS=Mus musculus OX=10090 GN=Ndufv1 PE=1 SV=1	25	6.5413e+08	6.12939e+08	6.59777e+08	6.05172e+08	5.93197e+08	5.75342e+08	6.16759e+08	4.93122e+08	4.94511e+08	4.84149e+08	5.05952e+08	5.23498e+08	5.11026e+08	5.02043e+08	5.90918e+08	5.86396e+08	3.69355e+08
P97742	Carnitine O-palmitoyltransferase 1, liver isoform OS=Mus musculus OX=10090 GN=Cpt1a PE=1 SV=4	32	5.25296e+08	5.08098e+08	5.16018e+08	5.29012e+08	5.15904e+08	4.76044e+08	5.11728e+08	5.48947e+08	5.40067e+08	5.33904e+08	4.63608e+08	4.68494e+08	4.67117e+08	5.0369e+08	5.399e+08	5.56747e+08	3.72582e+08
P10493	Nidogen-1 OS=Mus musculus OX=10090 GN=Nid1 PE=1 SV=2	31	1.14798e+08	1.25089e+08	9.81515e+07	8.72345e+07	1.07813e+08	1.26781e+08	1.09978e+08	1.32565e+08	1.36693e+08	1.26041e+08	8.99026e+07	8.51196e+07	8.44481e+07	1.09128e+08	1.21765e+08	1.19865e+08	2.15901e+08
P29758	Ornithine aminotransferase, mitochondrial OS=Mus musculus OX=10090 GN=Oat PE=1 SV=1	19	2.63788e+08	2.64076e+08	2.5127e+08	2.60435e+08	2.85041e+08	2.93775e+08	2.69731e+08	1.7808e+08	1.79975e+08	1.68719e+08	1.63403e+08	1.63771e+08	1.65518e+08	1.69911e+08	2.55926e+08	2.47466e+08	2.41224e+08
O88428	Bifunctional 3'-phosphoadenosine 5'-phosphosulfate synthase 2 OS=Mus musculus OX=10090 GN=Papss2 PE=1 SV=2	27	1.7789e+08	1.85923e+08	2.26317e+08	1.96216e+08	2.28764e+08	1.69262e+08	1.97396e+08	2.03547e+08	2.07183e+08	1.95074e+08	2.06732e+08	1.85606e+08	2.00554e+08	1.99783e+08	1.96485e+08	2.25014e+08	1.45264e+08
P42932	T-complex protein 1 subunit theta OS=Mus musculus OX=10090 GN=Cct8 PE=1 SV=3	32	1.99064e+08	2.15304e+08	2.08621e+08	2.18738e+08	2.09912e+08	2.24704e+08	2.12724e+08	2.3947e+08	2.30139e+08	2.40985e+08	2.47e+08	2.3809e+08	2.52074e+08	2.41293e+08	2.08597e+08	2.06294e+08	3.00401e+08
D3Z7P3	Glutaminase kidney isoform, mitochondrial OS=Mus musculus OX=10090 GN=Gls PE=1 SV=1	23	1.38008e+08	1.25621e+08	1.23187e+08	1.39746e+08	1.46204e+08	1.30998e+08	1.33961e+08	9.54956e+07	9.43705e+07	8.84135e+07	7.21391e+07	7.67296e+07	7.28022e+07	8.33251e+07	1.43625e+08	1.22305e+08	1.22124e+08
B2RXS4	Plexin-B2 OS=Mus musculus OX=10090 GN=Plxnb2 PE=1 SV=1	41	6.43425e+07	6.43018e+07	6.07009e+07	6.65994e+07	6.61567e+07	7.87253e+07	6.68044e+07	5.76671e+07	6.31787e+07	5.82051e+07	5.67643e+07	5.52076e+07	5.60846e+07	5.78512e+07	7.08753e+07	7.37032e+07	8.14209e+07
Q99LC3	NADH dehydrogenase [ubiquinone] 1 alpha subcomplex subunit 10, mitochondrial OS=Mus musculus OX=10090 GN=Ndufa10 PE=1 SV=1	27	7.00617e+08	7.1001e+08	7.38267e+08	7.50648e+08	6.99385e+08	7.18376e+08	7.19551e+08	5.715e+08	5.67922e+08	5.81134e+08	5.15696e+08	5.42831e+08	5.51467e+08	5.55091e+08	6.58023e+08	6.5427e+08	4.68934e+08
Q9D964	Glycine amidinotransferase, mitochondrial OS=Mus musculus OX=10090 GN=Gatm PE=1 SV=1	22	5.57629e+08	5.36175e+08	9.40342e+08	6.00679e+08	4.83721e+08	5.16864e+08	6.05902e+08	5.50355e+08	5.74941e+08	5.66087e+08	4.17395e+08	4.0568e+08	4.11748e+08	4.87701e+08	5.58809e+08	5.68602e+08	3.24988e+08
P09470	Angiotensin-converting enzyme OS=Mus musculus OX=10090 GN=Ace PE=1 SV=3	36	2.70352e+07	3.20895e+07	2.68978e+07	3.26413e+07	2.06799e+07	3.91721e+07	2.97526e+07	7.11642e+07	6.77731e+07	7.29295e+07	1.18988e+08	1.15364e+08	1.19825e+08	9.43406e+07	2.23004e+07	2.70428e+07	3.68268e+07
Q8BGA8	Acyl-coenzyme A synthetase ACSM5, mitochondrial OS=Mus musculus OX=10090 GN=Acsm5 PE=1 SV=1	25	1.2304e+08	1.20965e+08	2.11031e+08	1.49927e+08	1.64197e+08	1.22963e+08	1.48687e+08	1.45386e+08	1.46191e+08	1.48271e+08	1.27249e+08	1.31248e+08	1.36922e+08	1.39211e+08	1.39183e+08	1.48185e+08	9.45402e+07
Q9DC69	NADH dehydrogenase [ubiquinone] 1 alpha subcomplex subunit 9, mitochondrial OS=Mus musculus OX=10090 GN=Ndufa9 PE=1 SV=2	21	5.44776e+08	5.63158e+08	5.79124e+08	4.89598e+08	4.84341e+08	4.99453e+08	5.26742e+08	4.18107e+08	4.15809e+08	4.24078e+08	4.51057e+08	4.33478e+08	4.32606e+08	4.29189e+08	4.87147e+08	4.79063e+08	3.22554e+08
P02088	Hemoglobin subunit beta-1 OS=Mus musculus OX=10090 GN=Hbb-b1 PE=1 SV=2	5	9.8356e+08	9.81221e+08	1.8439e+09	1.96668e+09	1.29658e+09	8.75458e+08	1.32457e+09	3.70233e+09	3.771e+09	3.76137e+09	2.90222e+09	3.0163e+09	2.96873e+09	3.35366e+09	1.25141e+09	1.6983e+09	5.41692e+09
Q9CZ13	Cytochrome b-c1 complex subunit 1, mitochondrial OS=Mus musculus OX=10090 GN=Uqcrc1 PE=1 SV=2	20	1.68538e+09	1.76141e+09	1.91737e+09	1.76904e+09	1.79475e+09	1.74761e+09	1.77926e+09	1.52292e+09	1.5007e+09	1.51973e+09	1.48108e+09	1.50278e+09	1.56073e+09	1.51466e+09	1.72653e+09	1.62996e+09	1.12204e+09
Q6PIE5	Sodium/potassium-transporting ATPase subunit alpha-2 OS=Mus musculus OX=10090 GN=Atp1a2 PE=1 SV=1	2	3.89985e+06	3.63556e+06	3.06674e+06	3.65115e+06	3.61951e+06	2.87396e+06	3.4578e+06	2.79849e+06	2.61865e+06	2.33425e+06	2.06515e+06	1.41552e+06	395546	1.93794e+06	4.41656e+06	5.0078e+06	1.63991e+06
Q920R6	V-type proton ATPase 116 kDa subunit a isoform 4 OS=Mus musculus OX=10090 GN=Atp6v0a4 PE=1 SV=1	30	3.56006e+08	3.44058e+08	3.1448e+08	3.41482e+08	3.45413e+08	3.27053e+08	3.38082e+08	2.88266e+08	2.84946e+08	2.85558e+08	2.48806e+08	2.47686e+08	2.50369e+08	2.67605e+08	3.77971e+08	3.74782e+08	2.06903e+08
Q6P5E4	UDP-glucose:glycoprotein glucosyltransferase 1 OS=Mus musculus OX=10090 GN=Uggt1 PE=1 SV=4	39	7.43566e+07	7.5861e+07	7.87811e+07	7.98582e+07	8.32667e+07	1.01822e+08	8.23242e+07	9.54237e+07	8.79445e+07	8.7292e+07	9.66698e+07	9.06771e+07	8.83502e+07	9.10596e+07	8.21452e+07	7.71962e+07	1.92732e+08
P80316	T-complex protein 1 subunit epsilon OS=Mus musculus OX=10090 GN=Cct5 PE=1 SV=1	28	4.10929e+08	2.60509e+08	4.49548e+08	3.61032e+08	4.40531e+08	3.56388e+08	3.79823e+08	4.6623e+08	4.12158e+08	4.46088e+08	3.34213e+08	5.23858e+08	4.93984e+08	4.46088e+08	4.24472e+08	5.15807e+08	3.6202e+08
Q80YX1	Tenascin OS=Mus musculus OX=10090 GN=Tnc PE=1 SV=1	41	8.26742e+06	5.42354e+06	5.52158e+06	5395460	1.71367e+07	1.94264e+07	1.01952e+07	4.24989e+06	5.20978e+06	4.16325e+06	5.34307e+06	5.75519e+06	5.24312e+06	4.99405e+06	9.07653e+06	7.65428e+06	8.96218e+07
Q60759	Glutaryl-CoA dehydrogenase, mitochondrial OS=Mus musculus OX=10090 GN=Gcdh PE=1 SV=2	19	3.39068e+08	3.48366e+08	3.27114e+08	3.46536e+08	3.26463e+08	2.76623e+08	3.27362e+08	3.0218e+08	3.07976e+08	3.22542e+08	3.15559e+08	2.85653e+08	3.03451e+08	3.06227e+08	3.40961e+08	3.45142e+08	2.22808e+08
Q9Z0S1	3'(2'),5'-bisphosphate nucleotidase 1 OS=Mus musculus OX=10090 GN=Bpnt1 PE=1 SV=2	19	5.19891e+08	5.08717e+08	4.91179e+08	5.3615e+08	4.7547e+08	5.76243e+08	5.17942e+08	5.18841e+08	5.0228e+08	5.26271e+08	5.2749e+08	5.47304e+08	5.72317e+08	5.32417e+08	5.81613e+08	4.96392e+08	3.97417e+08
Q91ZJ5	UTP--glucose-1-phosphate uridylyltransferase OS=Mus musculus OX=10090 GN=Ugp2 PE=1 SV=3	27	2.79479e+08	2.95351e+08	2.4707e+08	2.83597e+08	2.30894e+08	2.13935e+08	2.58388e+08	2.48059e+08	2.6047e+08	2.55763e+08	3.02055e+08	2.81864e+08	2.65473e+08	2.68947e+08	2.84324e+08	2.80663e+08	1.55063e+08
Q62167	ATP-dependent RNA helicase DDX3X OS=Mus musculus OX=10090 GN=Ddx3x PE=1 SV=3	9	1.87449e+08	1.84251e+08	1.60718e+08	1.92151e+08	1.94078e+08	2.06614e+08	1.87544e+08	2.02153e+08	1.92295e+08	1.9781e+08	1.869e+08	1.86666e+08	1.96661e+08	1.93747e+08	1.80863e+08	1.96726e+08	2.47125e+08
P11930	Nucleoside diphosphate-linked moiety X motif 19 OS=Mus musculus OX=10090 GN=Nudt19 PE=1 SV=2	17	2.63834e+08	2.76422e+08	1.71258e+08	2.60122e+08	1.52845e+08	2.00393e+08	2.20812e+08	8.18809e+08	7.94471e+08	7.98039e+08	1.17117e+09	1.17354e+09	1.13198e+09	9.81334e+08	2.23325e+08	2.54364e+08	1.96662e+08
Q8VEK3	Heterogeneous nuclear ribonucleoprotein U OS=Mus musculus OX=10090 GN=Hnrnpu PE=1 SV=1	29	3.36149e+08	3.4255e+08	3.54206e+08	3.55974e+08	4.11973e+08	3.78409e+08	3.6321e+08	3.9836e+08	3.96805e+08	3.92844e+08	3.8589e+08	3.84005e+08	3.71303e+08	3.88201e+08	3.88369e+08	3.37052e+08	6.45371e+08
Q3UEG6	Alanine--glyoxylate aminotransferase 2, mitochondrial OS=Mus musculus OX=10090 GN=Agxt2 PE=1 SV=1	26	3.03638e+08	2.87499e+08	2.26308e+08	2.98837e+08	2.39696e+08	1.77318e+08	2.55549e+08	1.80001e+08	1.81545e+08	1.67843e+08	1.49314e+08	1.51357e+08	1.52057e+08	1.63686e+08	2.97361e+08	2.98521e+08	1.51504e+08
Q8R086	Sulfite oxidase, mitochondrial OS=Mus musculus OX=10090 GN=Suox PE=1 SV=2	21	1.99308e+08	2.1052e+08	1.99867e+08	2.01209e+08	1.9046e+08	1.87467e+08	1.98138e+08	1.78266e+08	1.71932e+08	1.59784e+08	1.66554e+08	1.7325e+08	1.51279e+08	1.66844e+08	2.00954e+08	2.0012e+08	1.4537e+08
Q99NB9	Splicing factor 3B subunit 1 OS=Mus musculus OX=10090 GN=Sf3b1 PE=1 SV=1	35	3.34682e+07	4.05082e+07	3.50629e+07	3.56219e+07	4.50784e+07	3.72819e+07	3.78369e+07	3.87725e+07	4.07117e+07	4.1146e+07	3.79012e+07	3.40907e+07	3.49199e+07	3.79237e+07	4.09508e+07	3.93609e+07	6.92985e+07
O70475	UDP-glucose 6-dehydrogenase OS=Mus musculus OX=10090 GN=Ugdh PE=1 SV=1	25	1.69065e+08	1.69438e+08	1.12548e+08	1.59182e+08	1.46672e+08	1.60246e+08	1.52858e+08	1.44113e+08	1.49526e+08	1.45869e+08	1.5908e+08	1.768e+08	1.88089e+08	1.60579e+08	1.2519e+08	1.29517e+08	1.28577e+08
P35564	Calnexin OS=Mus musculus OX=10090 GN=Canx PE=1 SV=1	32	2.5686e+08	2.44675e+08	2.50465e+08	2.52205e+08	2.27883e+08	2.47625e+08	2.46619e+08	3.13502e+08	3.04949e+08	3.10502e+08	3.76644e+08	3.92869e+08	3.69385e+08	3.44642e+08	2.47864e+08	2.49495e+08	2.72163e+08
Q91WV7	Neutral and basic amino acid transport protein rBAT OS=Mus musculus OX=10090 GN=Slc3a1 PE=1 SV=1	32	2.77425e+08	2.35898e+08	1.76743e+08	2.18384e+08	1.57966e+08	1.79466e+08	2.07647e+08	3.36078e+08	3.35836e+08	3.30498e+08	4.35155e+08	4.57245e+08	4.57445e+08	3.92043e+08	2.51109e+08	2.33243e+08	1.16978e+08
P40124	Adenylyl cyclase-associated protein 1 OS=Mus musculus OX=10090 GN=Cap1 PE=1 SV=4	19	1.29426e+08	1.34552e+08	1.48355e+08	1.30583e+08	1.42372e+08	1.86458e+08	1.45291e+08	1.45015e+08	1.42231e+08	1.35921e+08	1.35151e+08	1.14832e+08	1.34153e+08	1.34551e+08	1.49979e+08	1.40726e+08	3.13061e+08
P30999	Catenin delta-1 OS=Mus musculus OX=10090 GN=Ctnnd1 PE=1 SV=2	31	1.05355e+08	1.04779e+08	1.17757e+08	1.02054e+08	1.18276e+08	1.25106e+08	1.12221e+08	1.032e+08	9.23122e+07	1.03276e+08	8.63807e+07	9.8951e+07	9.28538e+07	9.61621e+07	1.16003e+08	1.09164e+08	1.09785e+08
Q8BML9	Glutamine--tRNA ligase OS=Mus musculus OX=10090 GN=Qars1 PE=1 SV=1	35	1.2176e+08	1.20094e+08	1.12349e+08	1.29027e+08	1.24758e+08	1.30425e+08	1.23069e+08	1.17406e+08	1.12761e+08	1.17397e+08	7.35297e+07	1.15855e+08	1.30645e+08	1.11266e+08	1.07894e+08	1.09732e+08	1.15939e+08
Q921H8	3-ketoacyl-CoA thiolase A, peroxisomal OS=Mus musculus OX=10090 GN=Acaa1a PE=1 SV=1	7	2.38159e+08	2.5482e+08	3.42637e+08	2.4972e+08	2.43878e+08	2.1725e+08	2.57744e+08	3.20364e+08	3.26028e+08	3.25681e+08	2.85998e+08	2.89955e+08	2.95475e+08	3.0725e+08	2.05071e+08	2.34574e+08	1.73327e+08
P51881	ADP/ATP translocase 2 OS=Mus musculus OX=10090 GN=Slc25a5 PE=1 SV=3	12	6.02621e+09	5.89713e+09	6.52393e+09	5.97864e+09	6.13503e+09	6.35386e+09	6.15247e+09	5.37359e+09	5.37379e+09	5.32449e+09	5.28968e+09	5.12039e+09	5.15137e+09	5.27222e+09	5.93313e+09	5.77592e+09	4.41786e+09
Q6AW69	Cingulin-like protein 1 OS=Mus musculus OX=10090 GN=Cgnl1 PE=1 SV=2	55	1.41535e+08	1.59626e+08	1.45131e+08	1.70057e+08	1.75749e+08	1.44672e+08	1.56128e+08	1.46753e+08	1.44176e+08	1.46769e+08	1.468e+08	1.29851e+08	1.39167e+08	1.42253e+08	1.83657e+08	1.57511e+08	1.25328e+08
Q9QXY6	EH domain-containing protein 3 OS=Mus musculus OX=10090 GN=Ehd3 PE=1 SV=2	16	6.92039e+07	6.57255e+07	6.17233e+07	7.29326e+07	6.78839e+07	6.81528e+07	6.76037e+07	8.41387e+07	9.50189e+07	8.48002e+07	8.20456e+07	8.81182e+07	8.52777e+07	8.65666e+07	6.41741e+07	7.00525e+07	4.9983e+07
P45952	Medium-chain specific acyl-CoA dehydrogenase, mitochondrial OS=Mus musculus OX=10090 GN=Acadm PE=1 SV=1	23	1.46003e+09	1.40762e+09	1.4627e+09	1.48501e+09	1.53677e+09	1.29619e+09	1.44139e+09	1.51242e+09	1.44345e+09	1.43824e+09	2.04471e+09	2.06359e+09	2.01258e+09	1.7525e+09	1.4679e+09	1.54279e+09	8.52878e+08
Q9DB77	Cytochrome b-c1 complex subunit 2, mitochondrial OS=Mus musculus OX=10090 GN=Uqcrc2 PE=1 SV=1	21	1.58406e+09	1.44999e+09	1.57357e+09	1.52294e+09	1.55858e+09	1.58794e+09	1.54618e+09	1.32839e+09	1.33212e+09	1.34627e+09	1.33794e+09	1.29503e+09	1.29633e+09	1.32268e+09	1.54387e+09	1.48245e+09	8.33479e+08
P12382	ATP-dependent 6-phosphofructokinase, liver type OS=Mus musculus OX=10090 GN=Pfkl PE=1 SV=4	23	5.23016e+07	5.21907e+07	7.3978e+07	5.75388e+07	5.8061e+07	8.73179e+07	6.35647e+07	4.93521e+07	4.45706e+07	4.36013e+07	5.64881e+07	5.66365e+07	5.4641e+07	5.08816e+07	6.02415e+07	5.19266e+07	5.75652e+07
A2AN08	E3 ubiquitin-protein ligase UBR4 OS=Mus musculus OX=10090 GN=Ubr4 PE=1 SV=1	62	1.27436e+08	1.51135e+08	1.23118e+08	7.7777e+07	8.19856e+07	1.25941e+08	1.14565e+08	1.47174e+08	1.52177e+08	1.51581e+08	1.50312e+08	1.79775e+08	1.64589e+08	1.57601e+08	1.34719e+08	1.36972e+08	1.78556e+08
A2A5R2	Brefeldin A-inhibited guanine nucleotide-exchange protein 2 OS=Mus musculus OX=10090 GN=Arfgef2 PE=1 SV=1	31	4.16291e+07	3.28483e+07	3.13026e+07	3.82477e+07	3.76711e+07	4.1522e+07	3.72035e+07	3.70798e+07	3.58666e+07	3.56463e+07	3.82241e+07	3.80987e+07	3.99685e+07	3.74806e+07	3.80817e+07	3.36622e+07	3.77333e+07
Q11011	Puromycin-sensitive aminopeptidase OS=Mus musculus OX=10090 GN=Npepps PE=1 SV=2	38	1.20516e+08	1.29606e+08	1.1883e+08	1.29916e+08	1.3269e+08	1.46669e+08	1.29705e+08	1.32628e+08	1.27495e+08	1.36799e+08	1.32476e+08	1.29849e+08	1.31045e+08	1.31715e+08	1.31e+08	1.29893e+08	1.6371e+08
Q60866	Phosphotriesterase-related protein OS=Mus musculus OX=10090 GN=Pter PE=1 SV=1	19	4.20049e+08	4.27936e+08	2.75991e+08	4.35942e+08	4.08874e+08	3.46586e+08	3.85896e+08	3.99121e+08	4.07033e+08	4.08316e+08	4.1001e+08	4.22332e+08	4.08399e+08	4.09202e+08	4.39914e+08	4.45138e+08	3.36413e+08
Q6PIC6	Sodium/potassium-transporting ATPase subunit alpha-3 OS=Mus musculus OX=10090 GN=Atp1a3 PE=1 SV=1	1	535998	480433	518352	572228	639742	596780	557256	832884	756720	633385	825455	886804	704913	773360	561407	568828	1.44838e+06
Q62188	Dihydropyrimidinase-related protein 3 OS=Mus musculus OX=10090 GN=Dpysl3 PE=1 SV=1	20	1.30881e+07	1.33795e+07	1.20842e+07	1.60101e+07	1.5786e+07	2.39498e+07	1.57163e+07	1.84047e+07	1.63958e+07	1.82571e+07	1.63756e+07	1.62464e+07	2.00808e+07	1.76267e+07	1.81652e+07	1.39721e+07	1.49553e+08
Q5SW19	Clustered mitochondria protein homolog OS=Mus musculus OX=10090 GN=Cluh PE=1 SV=2	42	9.0849e+07	9.12722e+07	9.71719e+07	9.67618e+07	8.61981e+07	8.02384e+07	9.04152e+07	9.10914e+07	9.17275e+07	1.00662e+08	9.4492e+07	1.00015e+08	1.05522e+08	9.72517e+07	9.41393e+07	8.35634e+07	6.87819e+07
Q8R146	Acylamino-acid-releasing enzyme OS=Mus musculus OX=10090 GN=Apeh PE=1 SV=3	27	1.37308e+08	1.37191e+08	1.07981e+08	1.43558e+08	1.18033e+08	1.24596e+08	1.28111e+08	1.56931e+08	1.5345e+08	1.52755e+08	1.81795e+08	1.78819e+08	1.83554e+08	1.67884e+08	1.48791e+08	1.48098e+08	1.16594e+08
P70691	UDP-glucuronosyltransferase 1-2 OS=Mus musculus OX=10090 GN=Ugt1a2 PE=1 SV=1	13	1.62445e+08	1.73126e+08	2.91885e+08	1.41042e+08	4.08152e+08	2.37372e+08	2.3567e+08	1.74763e+07	1.83954e+07	1.93705e+07	2.84945e+07	2.38166e+07	2.70832e+07	2.24394e+07	2.45645e+08	2.18069e+08	1.11713e+08
Q61425	Hydroxyacyl-coenzyme A dehydrogenase, mitochondrial OS=Mus musculus OX=10090 GN=Hadh PE=1 SV=2	18	1.2549e+09	1.36023e+09	1.40528e+09	1.34283e+09	1.29737e+09	1.07244e+09	1.28884e+09	1.14371e+09	1.09065e+09	1.09715e+09	1.12985e+09	1.06101e+09	1.0554e+09	1.0963e+09	1.17756e+09	1.29762e+09	8.20745e+08
O54749	Cytochrome P450 2J5 OS=Mus musculus OX=10090 GN=Cyp2j5 PE=1 SV=1	22	1.80826e+08	1.90914e+08	1.12479e+08	1.66248e+08	1.32522e+08	1.41825e+08	1.54136e+08	1.77162e+08	1.87738e+08	1.92619e+08	1.74013e+08	1.80738e+08	1.7186e+08	1.80688e+08	1.56782e+08	1.77983e+08	1.10344e+08
Q9WUA3	ATP-dependent 6-phosphofructokinase, platelet type OS=Mus musculus OX=10090 GN=Pfkp PE=1 SV=1	25	5.83498e+07	6.18545e+07	9.23677e+07	7.11078e+07	7.76615e+07	1.36427e+08	8.29614e+07	5.8872e+07	7.54161e+07	6.54544e+07	8.99825e+07	7.39312e+07	8.63727e+07	7.50048e+07	7.51123e+07	7.7485e+07	1.13904e+08
Q921G7	Electron transfer flavoprotein-ubiquinone oxidoreductase, mitochondrial OS=Mus musculus OX=10090 GN=Etfdh PE=1 SV=1	26	6.06629e+08	6.37104e+08	6.50703e+08	6.08883e+08	6.1289e+08	5.65262e+08	6.13578e+08	5.51088e+08	4.82996e+08	5.20611e+08	5.06497e+08	4.59198e+08	4.94611e+08	5.025e+08	5.6516e+08	6.55609e+08	3.68387e+08
Q80W22	Threonine synthase-like 2 OS=Mus musculus OX=10090 GN=Thnsl2 PE=1 SV=1	27	6.9341e+08	6.81964e+08	5.78356e+08	6.84225e+08	6.33257e+08	6.11727e+08	6.47156e+08	5.88863e+08	5.82806e+08	5.86966e+08	5.98327e+08	5.99881e+08	6.01782e+08	5.93104e+08	6.63469e+08	6.67296e+08	4.57724e+08
O08749	Dihydrolipoyl dehydrogenase, mitochondrial OS=Mus musculus OX=10090 GN=Dld PE=1 SV=2	20	7.92455e+08	7.98887e+08	7.49601e+08	8.16613e+08	7.96387e+08	6.87348e+08	7.73548e+08	7.54356e+08	7.40518e+08	6.85584e+08	7.67096e+08	7.4879e+08	6.90155e+08	7.31083e+08	8.10954e+08	7.7789e+08	4.57332e+08
P98197	Probable phospholipid-transporting ATPase IH OS=Mus musculus OX=10090 GN=Atp11a PE=1 SV=1	36	5.06204e+07	4.67766e+07	3.07058e+07	5.237e+07	3.33727e+07	4.49331e+07	4.31298e+07	1.22984e+08	1.19015e+08	1.67771e+08	1.97113e+08	1.96198e+08	1.46556e+08	1.58273e+08	4.46908e+07	4.94871e+07	4.54119e+07
Q8VCA8	Secernin-2 OS=Mus musculus OX=10090 GN=Scrn2 PE=1 SV=1	16	1.03531e+08	9.74671e+07	6.98267e+07	9.18826e+07	8.20973e+07	8.79999e+07	8.88007e+07	7.95747e+07	8.49202e+07	8.50447e+07	1.0799e+08	1.09972e+08	1.02625e+08	9.50211e+07	1.04556e+08	1.02279e+08	8.46327e+07
Q6P5F9	Exportin-1 OS=Mus musculus OX=10090 GN=Xpo1 PE=1 SV=1	39	6.39883e+07	6.04598e+07	5.08191e+07	6.25126e+07	6.57152e+07	6.62054e+07	6.16167e+07	6.29167e+07	6.31469e+07	6.23687e+07	6.12857e+07	6.54833e+07	6.55784e+07	6.34633e+07	6.13683e+07	6.14827e+07	1.21973e+08
O88833	Cytochrome P450 4A10 OS=Mus musculus OX=10090 GN=Cyp4a10 PE=2 SV=2	22	1.68298e+08	1.69969e+08	1.75217e+08	1.71196e+08	2.13759e+08	1.41172e+08	1.73269e+08	1.78924e+08	1.80187e+08	1.7494e+08	1.25076e+08	1.22576e+08	1.22332e+08	1.50673e+08	1.66725e+08	2.02845e+08	1.06173e+08
Q9ERK4	Exportin-2 OS=Mus musculus OX=10090 GN=Cse1l PE=1 SV=1	33	1.16479e+08	1.19727e+08	1.07881e+08	1.07216e+08	1.06427e+08	1.08153e+08	1.10981e+08	9.71439e+07	9.97589e+07	1.00395e+08	9.92112e+07	9.96227e+07	1.00075e+08	9.93677e+07	1.00797e+08	1.11517e+08	1.24623e+08
Q9JKR6	Hypoxia up-regulated protein 1 OS=Mus musculus OX=10090 GN=Hyou1 PE=1 SV=1	31	6.76482e+07	6.82427e+07	8.03999e+07	7.97631e+07	7.93145e+07	8.41512e+07	7.65866e+07	1.07649e+08	1.06372e+08	1.05622e+08	1.11733e+08	1.18182e+08	1.24882e+08	1.12407e+08	7.27856e+07	6.9291e+07	1.22599e+08
P68254	14-3-3 protein theta OS=Mus musculus OX=10090 GN=Ywhaq PE=1 SV=1	14	4.20068e+08	4.22411e+08	4.05959e+08	3.88014e+08	4.40136e+08	4.6609e+08	4.2378e+08	4.05714e+08	4.17023e+08	4.3018e+08	3.988e+08	4.12555e+08	3.7763e+08	4.06984e+08	4.48843e+08	4.21549e+08	5.48498e+08
P08071	Lactotransferrin OS=Mus musculus OX=10090 GN=Ltf PE=1 SV=4	34	3.8096e+07	3.90183e+07	4.52526e+07	4.43175e+07	6.46037e+07	5.95911e+07	4.84799e+07	4.15271e+07	3.91759e+07	4.57507e+07	3.74952e+07	5.12254e+07	4.12604e+07	4.27391e+07	4.75464e+07	4.90677e+07	1.08136e+08
O88338	Cadherin-16 OS=Mus musculus OX=10090 GN=Cdh16 PE=1 SV=1	17	4.36505e+08	4.47143e+08	3.59724e+08	3.75134e+08	3.45951e+08	3.93099e+08	3.92926e+08	3.36557e+08	3.38561e+08	3.51112e+08	3.48535e+08	3.39698e+08	3.47505e+08	3.43661e+08	4.28802e+08	3.78008e+08	2.27052e+08
Q04857	Collagen alpha-1(VI) chain OS=Mus musculus OX=10090 GN=Col6a1 PE=1 SV=1	25	1.55264e+08	1.44218e+08	1.39577e+08	1.33097e+08	1.05021e+08	1.00759e+08	1.29656e+08	1.72905e+08	1.72183e+08	1.74274e+08	1.22654e+08	1.29166e+08	1.27275e+08	1.49743e+08	1.39668e+08	1.49081e+08	2.25565e+08
Q99KQ4	Nicotinamide phosphoribosyltransferase OS=Mus musculus OX=10090 GN=Nampt PE=1 SV=1	27	2.10826e+08	2.02356e+08	2.02884e+08	2.05012e+08	2.31849e+08	2.36701e+08	2.14938e+08	1.79331e+08	1.79706e+08	1.87733e+08	1.76546e+08	1.82636e+08	1.8493e+08	1.81814e+08	1.99904e+08	2.1359e+08	2.14665e+08
Q9EQK5	Major vault protein OS=Mus musculus OX=10090 GN=Mvp PE=1 SV=4	32	9.28409e+07	9.71402e+07	9.16618e+07	8.53676e+07	8.92821e+07	1.34097e+08	9.83982e+07	7.83059e+07	8.28655e+07	8.50717e+07	7.20422e+07	8.60852e+07	8.4854e+07	8.15374e+07	9.43377e+07	8.0778e+07	2.0102e+08
G5E829	Plasma membrane calcium-transporting ATPase 1 OS=Mus musculus OX=10090 GN=Atp2b1 PE=1 SV=1	22	7.50638e+07	7.58058e+07	6.07172e+07	7.10456e+07	6.90771e+07	6.9571e+07	7.02134e+07	6.59988e+07	6.51688e+07	6.32368e+07	5.07866e+07	5.42222e+07	5.71754e+07	5.94314e+07	7.90703e+07	8.28327e+07	9.42606e+07
Q99JY0	Trifunctional enzyme subunit beta, mitochondrial OS=Mus musculus OX=10090 GN=Hadhb PE=1 SV=1	24	5.95619e+08	5.91406e+08	7.50929e+08	5.91682e+08	6.65712e+08	7.01256e+08	6.49434e+08	4.50964e+08	4.39544e+08	4.4828e+08	3.92858e+08	3.70812e+08	3.87641e+08	4.15016e+08	6.34816e+08	5.59949e+08	4.44548e+08
Q60604	Adseverin OS=Mus musculus OX=10090 GN=Scin PE=1 SV=3	32	6.725e+07	6.13277e+07	8.3581e+07	6.11939e+07	1.04741e+08	1.83393e+08	9.3581e+07	8.39335e+07	7.5568e+07	7.91245e+07	1.06025e+08	1.0677e+08	1.08854e+08	9.33792e+07	7.92202e+07	6.80971e+07	2.56147e+08
Q9JII6	Aldo-keto reductase family 1 member A1 OS=Mus musculus OX=10090 GN=Akr1a1 PE=1 SV=3	21	2.74317e+09	2.78305e+09	2.4832e+09	2.74666e+09	2.5944e+09	2.37956e+09	2.62167e+09	2.30332e+09	2.32133e+09	2.40086e+09	2.38718e+09	2.24391e+09	2.34382e+09	2.3334e+09	2.42702e+09	2.35565e+09	1.74747e+09
Q99L13	3-hydroxyisobutyrate dehydrogenase, mitochondrial OS=Mus musculus OX=10090 GN=Hibadh PE=1 SV=1	16	3.79804e+08	4.04621e+08	4.32619e+08	3.8093e+08	3.70111e+08	3.29651e+08	3.82956e+08	3.40998e+08	3.54736e+08	3.69544e+08	3.2535e+08	3.03825e+08	3.25053e+08	3.36584e+08	3.91045e+08	4.07095e+08	2.4109e+08
Q9DCD0	6-phosphogluconate dehydrogenase, decarboxylating OS=Mus musculus OX=10090 GN=Pgd PE=1 SV=3	23	2.48798e+08	2.33669e+08	2.47542e+08	2.56669e+08	2.60934e+08	2.59765e+08	2.51229e+08	2.15182e+08	2.15082e+08	2.15815e+08	2.16286e+08	2.18879e+08	2.15182e+08	2.16071e+08	2.57861e+08	2.48446e+08	3.38666e+08
Q99LF4	RNA-splicing ligase RtcB homolog OS=Mus musculus OX=10090 GN=Rtcb PE=1 SV=1	24	8.62759e+07	9.68553e+07	7.82693e+07	8.86509e+07	7.92844e+07	9.44819e+07	8.7303e+07	1.01716e+08	9.75518e+07	9.23013e+07	1.02847e+08	8.64929e+07	1.0008e+08	9.68315e+07	8.16285e+07	8.65321e+07	1.34412e+08
P21271	Unconventional myosin-Vb OS=Mus musculus OX=10090 GN=Myo5b PE=1 SV=2	39	5.95166e+07	6.37329e+07	4.7735e+07	6.02471e+07	5.64501e+07	6.36518e+07	5.85556e+07	5.3472e+07	5.29702e+07	6.4689e+07	5.27769e+07	6.09309e+07	5.84852e+07	5.72207e+07	6.79913e+07	5.41317e+07	6.05798e+07
Q61391	Neprilysin OS=Mus musculus OX=10090 GN=Mme PE=1 SV=3	31	5.10088e+08	5.43673e+08	5.37675e+08	5.51588e+08	4.79356e+08	5.85208e+08	5.34598e+08	5.27112e+08	5.1355e+08	4.48807e+08	5.05716e+08	4.82154e+08	5.17264e+08	4.991e+08	5.11548e+08	5.16098e+08	3.61849e+08
P51174	Long-chain specific acyl-CoA dehydrogenase, mitochondrial OS=Mus musculus OX=10090 GN=Acadl PE=1 SV=2	22	1.09304e+09	1.11626e+09	1.31348e+09	1.18332e+09	1.16414e+09	1.14863e+09	1.16981e+09	9.90442e+08	9.74493e+08	1.09855e+09	1.03092e+09	1.0628e+09	1.06817e+09	1.03756e+09	1.0764e+09	1.13407e+09	7.94177e+08
Q60932	Voltage-dependent anion-selective channel protein 1 OS=Mus musculus OX=10090 GN=Vdac1 PE=1 SV=3	16	1.68264e+09	1.71547e+09	1.5355e+09	1.6046e+09	1.44933e+09	1.43278e+09	1.57005e+09	1.57991e+09	1.54599e+09	1.53512e+09	1.75099e+09	1.60271e+09	1.60581e+09	1.60342e+09	1.60814e+09	1.65696e+09	1.22832e+09
P07356	Annexin A2 OS=Mus musculus OX=10090 GN=Anxa2 PE=1 SV=2	27	2.07963e+08	2.10936e+08	2.27799e+08	2.0965e+08	2.4835e+08	3.13045e+08	2.36291e+08	2.17292e+08	2.30691e+08	2.15208e+08	2.44917e+08	2.4834e+08	2.50465e+08	2.34485e+08	2.24796e+08	2.2931e+08	7.14805e+08
Q9CZU6	Citrate synthase, mitochondrial OS=Mus musculus OX=10090 GN=Cs PE=1 SV=1	19	1.09519e+09	1.15555e+09	1.23005e+09	1.16823e+09	1.14718e+09	1.21311e+09	1.16822e+09	1.02541e+09	1.05358e+09	1.10317e+09	1.00601e+09	1.03156e+09	1.03947e+09	1.0432e+09	1.11908e+09	1.13725e+09	1.05275e+09
P17751	Triosephosphate isomerase OS=Mus musculus OX=10090 GN=Tpi1 PE=1 SV=5	18	2.30282e+09	2.36762e+09	2.13046e+09	1.992e+09	1.99357e+09	2.20072e+09	2.16453e+09	2.07128e+09	2.04831e+09	2.17978e+09	2.0895e+09	2.12449e+09	2.20787e+09	2.12021e+09	2.26844e+09	2.0872e+09	2.01578e+09
Q3UNX5	Acyl-coenzyme A synthetase ACSM3, mitochondrial OS=Mus musculus OX=10090 GN=Acsm3 PE=1 SV=2	27	1.39874e+08	1.29401e+08	1.51688e+08	1.47635e+08	1.40127e+08	1.33229e+08	1.40326e+08	4.13789e+08	4.22407e+08	4.35468e+08	6.21674e+08	6.31956e+08	6.33457e+08	5.26459e+08	1.59574e+08	1.54964e+08	1.13581e+08
Q921M3	Splicing factor 3B subunit 3 OS=Mus musculus OX=10090 GN=Sf3b3 PE=1 SV=1	37	9.65962e+07	1.08291e+08	9.40596e+07	9.91958e+07	9.68992e+07	1.0623e+08	1.00212e+08	9.95621e+07	9.7316e+07	1.02861e+08	9.68347e+07	1.02695e+08	9.63939e+07	9.92772e+07	1.09217e+08	1.0793e+08	1.56725e+08
Q9DCX2	ATP synthase subunit d, mitochondrial OS=Mus musculus OX=10090 GN=Atp5pd PE=1 SV=3	14	8.72546e+08	8.69088e+08	9.084e+08	8.13322e+08	8.65757e+08	8.1078e+08	8.56649e+08	6.89765e+08	7.13686e+08	7.00146e+08	7.29945e+08	7.02802e+08	7.15266e+08	7.08602e+08	9.65867e+08	8.76651e+08	5.55336e+08
P48036	Annexin A5 OS=Mus musculus OX=10090 GN=Anxa5 PE=1 SV=1	24	4.95795e+08	5.06675e+08	4.61873e+08	4.94076e+08	5.14431e+08	7.89318e+08	5.43694e+08	5.27592e+08	5.60401e+08	5.56982e+08	6.26437e+08	6.15457e+08	6.06667e+08	5.82256e+08	5.08517e+08	4.66036e+08	1.30288e+09
Q91WG0	Acylcarnitine hydrolase OS=Mus musculus OX=10090 GN=Ces2c PE=1 SV=1	16	1.76763e+08	1.74766e+08	1.34301e+08	1.77505e+08	1.59269e+08	1.32113e+08	1.5912e+08	3.92429e+08	3.78582e+08	3.89718e+08	4.3172e+08	4.32463e+08	4.21534e+08	4.07741e+08	1.31212e+08	1.59372e+08	1.11371e+08
O55137	Acyl-coenzyme A thioesterase 1 OS=Mus musculus OX=10090 GN=Acot1 PE=1 SV=1	8	4.17195e+08	4.15828e+08	6.60003e+08	4.60844e+08	5.12267e+08	3.79097e+08	4.74206e+08	3.03383e+08	3.04582e+08	3.06136e+08	3.0169e+08	2.89975e+08	2.72384e+08	2.96358e+08	4.36346e+08	5.17082e+08	2.73616e+08
Q8BH86	D-glutamate cyclase, mitochondrial OS=Mus musculus OX=10090 GN=Dglucy PE=1 SV=1	24	1.95155e+08	1.87775e+08	1.57728e+08	2.10465e+08	1.73637e+08	1.45763e+08	1.7842e+08	1.81218e+08	1.76672e+08	1.73396e+08	1.91956e+08	1.89223e+08	1.86611e+08	1.83179e+08	1.56983e+08	1.6124e+08	1.16552e+08
Q91YI0	Argininosuccinate lyase OS=Mus musculus OX=10090 GN=Asl PE=1 SV=1	23	6.94995e+08	7.06574e+08	7.82061e+08	7.12814e+08	7.16869e+08	6.6263e+08	7.12657e+08	5.7377e+08	5.65449e+08	5.61676e+08	5.34178e+08	5.12519e+08	5.20676e+08	5.44711e+08	6.79091e+08	6.87455e+08	4.49284e+08
P02469	Laminin subunit beta-1 OS=Mus musculus OX=10090 GN=Lamb1 PE=1 SV=3	38	1.38155e+08	1.43215e+08	1.46125e+08	148904868	1.61638e+08	1.51324e+08	1.48227e+08	1.33465e+08	1.46389e+08	1.37974e+08	1.52334e+08	1.42072e+08	1.41748e+08	1.4233e+08	1.54124e+08	1.45652e+08	1.86478e+08
Q9D826	Peroxisomal sarcosine oxidase OS=Mus musculus OX=10090 GN=Pipox PE=1 SV=1	21	3.35791e+08	3.39732e+08	3.58476e+08	3.37094e+08	2.76875e+08	3.22356e+08	3.28387e+08	6.24194e+08	6.34777e+08	6.18256e+08	7.91561e+08	8.26975e+08	8.14058e+08	7.18303e+08	2.97975e+08	3.19634e+08	2.39726e+08
E9Q3L2	Phosphatidylinositol 4-kinase alpha OS=Mus musculus OX=10090 GN=Pi4ka PE=1 SV=2	47	7.80101e+07	7.91838e+07	9.00698e+07	7.76267e+07	8.87221e+07	7.04066e+07	8.06699e+07	5.96939e+07	5.7626e+07	5.84979e+07	5.46811e+07	5.47646e+07	5.70523e+07	5.70526e+07	8.09302e+07	8.91087e+07	5.95234e+07
O35409	Glutamate carboxypeptidase 2 OS=Mus musculus OX=10090 GN=Folh1 PE=1 SV=2	27	3.24352e+08	3.22064e+08	1.71329e+08	2.53064e+08	2.76432e+08	3.69925e+08	2.86194e+08	1.49699e+08	1.47358e+08	1.45697e+08	1.17932e+08	1.17418e+08	1.13789e+08	1.31982e+08	3.42143e+08	3.25025e+08	2.03922e+08
Q7TMY8	E3 ubiquitin-protein ligase HUWE1 OS=Mus musculus OX=10090 GN=Huwe1 PE=1 SV=5	54	7.19658e+07	6.23181e+07	7.873e+07	6.1862e+07	7.53078e+07	7.21413e+07	7.03875e+07	6.35445e+07	6.40924e+07	6.08673e+07	6.77314e+07	6.25672e+07	7.41163e+07	6.54865e+07	7.43154e+07	7.69147e+07	8.73257e+07
Q922B2	Aspartate--tRNA ligase, cytoplasmic OS=Mus musculus OX=10090 GN=Dars1 PE=1 SV=2	33	3.79965e+08	4.04e+08	3.57389e+08	3.86791e+08	3.77928e+08	4.61414e+08	3.94581e+08	4.20149e+08	4.04433e+08	4.14767e+08	4.25852e+08	4.13744e+08	4.0099e+08	4.13323e+08	3.47663e+08	3.94509e+08	4.64443e+08
P12658	Calbindin OS=Mus musculus OX=10090 GN=Calb1 PE=1 SV=2	19	1.1053e+09	1.12717e+09	1.29741e+09	1.00618e+09	8.27991e+08	9.20168e+08	1.04737e+09	3.92239e+08	3.93355e+08	3.96011e+08	2.89347e+08	2.88515e+08	2.86564e+08	3.41005e+08	9.44879e+08	9.65803e+08	6.05886e+08
Q00519	Xanthine dehydrogenase/oxidase OS=Mus musculus OX=10090 GN=Xdh PE=1 SV=5	31	3.77596e+07	4.72319e+07	4.82835e+07	4.96039e+07	4.13503e+07	5.19609e+07	4.60317e+07	2.93745e+07	2.70246e+07	2.96288e+07	4.26691e+07	3.48343e+07	4.23871e+07	3.43197e+07	3.97367e+07	4.19281e+07	7.74123e+07
Q9QXD1	Peroxisomal acyl-coenzyme A oxidase 2 OS=Mus musculus OX=10090 GN=Acox2 PE=1 SV=2	31	1.23771e+08	1.36843e+08	1.90002e+08	1.63007e+08	1.2585e+08	2.02097e+08	1.56928e+08	1.21536e+08	1.25774e+08	1.12136e+08	2.08248e+08	1.98061e+08	1.96047e+08	1.603e+08	1.14913e+08	1.2206e+08	1.08735e+08
Q9Z2I9	Succinate--CoA ligase [ADP-forming] subunit beta, mitochondrial OS=Mus musculus OX=10090 GN=Sucla2 PE=1 SV=2	26	7.75673e+08	7.70995e+08	6.8065e+08	7.76056e+08	6.82287e+08	6.9314e+08	7.298e+08	7.43048e+08	6.94986e+08	7.5665e+08	7.7875e+08	6.84201e+08	6.95485e+08	7.2552e+08	7.56541e+08	7.65361e+08	4.95896e+08
Q99KC8	von Willebrand factor A domain-containing protein 5A OS=Mus musculus OX=10090 GN=Vwa5a PE=1 SV=2	29	1.05431e+08	6.09778e+07	5.16211e+07	1.00394e+08	5.75549e+07	1.74219e+08	9.16996e+07	1.00395e+08	5.57963e+07	1.05561e+08	5.60167e+07	9.39752e+07	1.06472e+08	8.63696e+07	1.08009e+08	9.06242e+07	4.36444e+08
P09055	Integrin beta-1 OS=Mus musculus OX=10090 GN=Itgb1 PE=1 SV=1	28	1.58684e+08	1.69777e+08	1.53158e+08	1.59257e+08	1.70009e+08	1.8896e+08	1.66641e+08	1.91257e+08	1.83251e+08	2.00201e+08	1.58047e+08	1.65606e+08	1.61683e+08	1.76674e+08	1.71798e+08	1.67124e+08	2.50764e+08
P50285	Dimethylaniline monooxygenase [N-oxide-forming] 1 OS=Mus musculus OX=10090 GN=Fmo1 PE=1 SV=1	28	5.25403e+08	4.59626e+08	4.15046e+08	5.33992e+08	4.0371e+08	3.79334e+08	4.52852e+08	6.55732e+08	6.19157e+08	5.93682e+08	5.55059e+08	5.65385e+08	5.57358e+08	5.91062e+08	4.46379e+08	4.6996e+08	2.9262e+08
Q9D0I9	Arginine--tRNA ligase, cytoplasmic OS=Mus musculus OX=10090 GN=Rars1 PE=1 SV=2	34	2.05821e+08	1.85075e+08	1.9058e+08	2.06632e+08	2.1893e+08	2.3685e+08	2.07314e+08	2.17614e+08	2.052e+08	1.93468e+08	2.10196e+08	2.20671e+08	1.85126e+08	2.05379e+08	2.25965e+08	2.14878e+08	2.3409e+08
P14094	Sodium/potassium-transporting ATPase subunit beta-1 OS=Mus musculus OX=10090 GN=Atp1b1 PE=1 SV=1	20	1.80522e+09	1.93741e+09	2.21909e+09	2011926114	2.00783e+09	2.41282e+09	2.06572e+09	1.5383e+09	1.57373e+09	1.63087e+09	1.73387e+09	1.68742e+09	1.75124e+09	1.65257e+09	2.04748e+09	1.95526e+09	1.41129e+09
P11679	Keratin, type II cytoskeletal 8 OS=Mus musculus OX=10090 GN=Krt8 PE=1 SV=4	25	1.25803e+08	1.27186e+08	1.41536e+08	1.04053e+08	1.36638e+08	1.62461e+08	1.32946e+08	8.50525e+07	9.08113e+07	8.61219e+07	8.69592e+07	8.89617e+07	9.06145e+07	8.80869e+07	1.11401e+08	1.75874e+08	3.88112e+08
Q8C0I1	Alkyldihydroxyacetonephosphate synthase, peroxisomal OS=Mus musculus OX=10090 GN=Agps PE=1 SV=1	24	1.29451e+08	1.02095e+08	1.27072e+08	1.35126e+08	1.26256e+08	1.16176e+08	1.22696e+08	2.38259e+08	2.21824e+08	2.03541e+08	2.69356e+08	3.17166e+08	2.76817e+08	2.54494e+08	1.0078e+08	1.03977e+08	7.47704e+07
Q9CQQ7	ATP synthase F(0) complex subunit B1, mitochondrial OS=Mus musculus OX=10090 GN=Atp5pb PE=1 SV=1	17	9.46776e+08	1.14776e+09	1.02359e+09	1.00159e+09	1.05614e+09	9.39477e+08	1.01922e+09	8.16434e+08	8.06882e+08	8.28572e+08	7.5351e+08	8.12327e+08	8.7553e+08	8.15543e+08	1.04316e+09	1.04137e+09	7.35334e+08
Q3TNA1	Xylulose kinase OS=Mus musculus OX=10090 GN=Xylb PE=1 SV=1	19	2.99856e+08	3.02088e+08	2.69651e+08	2.81368e+08	2.67582e+08	2.33085e+08	2.75605e+08	2.7709e+08	2.76421e+08	2.62711e+08	2.75542e+08	2.68616e+08	2.66226e+08	2.71101e+08	2.95262e+08	3.04085e+08	1.63464e+08
Q61739	Integrin alpha-6 OS=Mus musculus OX=10090 GN=Itga6 PE=1 SV=3	35	9.78063e+07	1.04113e+08	7.52291e+07	9.67373e+07	9.90484e+07	1.01854e+08	9.57981e+07	9.68137e+07	9.544e+07	9.91896e+07	9.32485e+07	9.18755e+07	8.39452e+07	9.34188e+07	1.14585e+08	9.50214e+07	1.10256e+08
Q9DBX3	Sushi domain-containing protein 2 OS=Mus musculus OX=10090 GN=Susd2 PE=1 SV=1	21	2.48926e+08	2.46541e+08	1.59866e+08	1.92019e+08	1.87862e+08	1.96242e+08	2.05243e+08	2.50394e+08	2.44266e+08	2.3661e+08	2.16781e+08	2.11931e+08	1.99697e+08	2.26613e+08	2.62543e+08	2.91283e+08	1.48912e+08
P28660	Nck-associated protein 1 OS=Mus musculus OX=10090 GN=Nckap1 PE=1 SV=2	34	6.8065e+07	7.08561e+07	6.73156e+07	7.05243e+07	7.99179e+07	8.27985e+07	7.32462e+07	7.67679e+07	7.14534e+07	6.7641e+07	7.74089e+07	8.2479e+07	7.88408e+07	7.57651e+07	6.46949e+07	7.2181e+07	8.48728e+07
P54869	Hydroxymethylglutaryl-CoA synthase, mitochondrial OS=Mus musculus OX=10090 GN=Hmgcs2 PE=1 SV=2	24	4.62324e+08	4.6271e+08	8.20257e+08	6.09858e+08	6.41755e+08	3.05008e+08	5.50319e+08	1.78908e+08	1.77398e+08	1.82838e+08	1.04404e+08	1.03983e+08	1.05381e+08	1.42152e+08	4.80703e+08	5.94899e+08	2.70881e+08
O08810	116 kDa U5 small nuclear ribonucleoprotein component OS=Mus musculus OX=10090 GN=Eftud2 PE=1 SV=1	29	5.37261e+07	4.93437e+07	4.30149e+07	5.80927e+07	5.98599e+07	6.17519e+07	5.42982e+07	6.11167e+07	6.15833e+07	6.32707e+07	1.33118e+08	1.42842e+08	1.39189e+08	1.00187e+08	5.22676e+07	5.64827e+07	6.46189e+07
Q9JHI5	Isovaleryl-CoA dehydrogenase, mitochondrial OS=Mus musculus OX=10090 GN=Ivd PE=1 SV=1	21	7.57873e+08	7.97053e+08	6.70511e+08	7.34242e+08	6.60677e+08	6.86092e+08	7.17741e+08	1.0619e+09	1.06827e+09	1.08524e+09	1.20789e+09	1.15609e+09	1.19508e+09	1.12908e+09	7.56905e+08	8.47141e+08	5.19681e+08
Q6NZJ6	Eukaryotic translation initiation factor 4 gamma 1 OS=Mus musculus OX=10090 GN=Eif4g1 PE=1 SV=1	34	8.29485e+07	6.46505e+07	6.64952e+07	8.70079e+07	6.49505e+07	6.55397e+07	7.1932e+07	8.36851e+07	6.67791e+07	6.84267e+07	6.84974e+07	1.27677e+08	7.05419e+07	8.09345e+07	8.45924e+07	8.43424e+07	9.73377e+07
O88322	Nidogen-2 OS=Mus musculus OX=10090 GN=Nid2 PE=1 SV=2	30	2.07706e+08	1.90079e+08	1.65321e+08	1.52045e+08	1.59178e+08	1.59302e+08	1.72272e+08	1.77512e+08	1.76162e+08	2.0171e+08	1.52055e+08	1.66798e+08	1.55786e+08	1.71671e+08	1.66199e+08	1.89996e+08	2.32037e+08
Q02788	Collagen alpha-2(VI) chain OS=Mus musculus OX=10090 GN=Col6a2 PE=1 SV=3	25	2.12006e+08	2.06403e+08	1.9159e+08	1.861e+08	1.63553e+08	1.59617e+08	1.86545e+08	2.15924e+08	1.95343e+08	2.00201e+08	1.26926e+08	1.28557e+08	1.38646e+08	1.67599e+08	1.99253e+08	2.07498e+08	2.83819e+08
Q02819	Nucleobindin-1 OS=Mus musculus OX=10090 GN=Nucb1 PE=1 SV=2	27	9.4086e+07	8.65017e+07	7.63003e+07	8.58271e+07	8.51848e+07	9.56503e+07	8.72584e+07	8.88837e+07	9.4422e+07	8.7264e+07	8.74426e+07	8.81373e+07	9.34362e+07	8.9931e+07	8.30054e+07	7.70682e+07	1.22367e+08
Q00897	Alpha-1-antitrypsin 1-4 OS=Mus musculus OX=10090 GN=Serpina1d PE=1 SV=1	5	6.79534e+07	6.91127e+07	1.37513e+08	8.6023e+07	1.78303e+08	1.42517e+08	1.1357e+08	1.91315e+08	1.89615e+08	1.73483e+08	1.5463e+08	1.63596e+08	1.56748e+08	1.71564e+08	7.14145e+07	6.72572e+07	3.16285e+08
P80315	T-complex protein 1 subunit delta OS=Mus musculus OX=10090 GN=Cct4 PE=1 SV=3	28	2.20744e+08	2.22426e+08	2.13397e+08	2.26174e+08	2.25996e+08	2.44801e+08	2.2559e+08	2.53334e+08	2.50779e+08	2.45222e+08	2.74683e+08	2.71368e+08	2.69229e+08	2.60769e+08	2.38482e+08	2.24494e+08	2.99691e+08
P60843	Eukaryotic initiation factor 4A-I OS=Mus musculus OX=10090 GN=Eif4a1 PE=1 SV=1	12	3.53337e+08	3.54574e+08	3.00274e+08	3.32113e+08	3.17496e+08	3.61864e+08	3.3661e+08	3.86032e+08	3.89049e+08	3.97291e+08	4.06461e+08	3.98412e+08	3.96361e+08	3.95601e+08	3.54553e+08	3.55008e+08	4.48379e+08
O35459	Delta(3,5)-Delta(2,4)-dienoyl-CoA isomerase, mitochondrial OS=Mus musculus OX=10090 GN=Ech1 PE=1 SV=1	16	2.89264e+08	2.89015e+08	3.87839e+08	3.56429e+08	3.87182e+08	3.20735e+08	3.38411e+08	3.35719e+08	3.3065e+08	3.39084e+08	3.38754e+08	3.33051e+08	3.53587e+08	3.38474e+08	3.14594e+08	3.2559e+08	2.42209e+08
Q91Z53	Glyoxylate reductase/hydroxypyruvate reductase OS=Mus musculus OX=10090 GN=Grhpr PE=1 SV=1	17	3.83997e+08	3.81767e+08	4.30539e+08	4.03094e+08	3.99924e+08	3.33642e+08	3.88827e+08	4.33781e+08	4.2781e+08	4.06268e+08	4.01989e+08	3.89668e+08	3.83074e+08	4.07098e+08	3.99187e+08	3.73037e+08	2.49899e+08
O88569	Heterogeneous nuclear ribonucleoproteins A2/B1 OS=Mus musculus OX=10090 GN=Hnrnpa2b1 PE=1 SV=2	18	8.73147e+08	8.5254e+08	8.42741e+08	8.20122e+08	9.81906e+08	8.71249e+08	8.73617e+08	9.31893e+08	9.00574e+08	9.04561e+08	8.7007e+08	8.28446e+08	8.29534e+08	8.77513e+08	9.2552e+08	8.2049e+08	1.17562e+09
Q8CG76	Aflatoxin B1 aldehyde reductase member 2 OS=Mus musculus OX=10090 GN=Akr7a2 PE=1 SV=3	19	7.99814e+08	7.71518e+08	7.42473e+08	7.15825e+08	7.7157e+08	7.05883e+08	7.51181e+08	7.57464e+08	7.41313e+08	6.86003e+08	8.4532e+08	8.06413e+08	7.12133e+08	7.58108e+08	7.47669e+08	8.16147e+08	5.2527e+08
Q99JY9	Actin-related protein 3 OS=Mus musculus OX=10090 GN=Actr3 PE=1 SV=3	24	1.52562e+08	1.6087e+08	1.4639e+08	1.44614e+08	1.73475e+08	1.82783e+08	1.60116e+08	1.75436e+08	1.5629e+08	1.70086e+08	1.76926e+08	1.65402e+08	1.63185e+08	1.67888e+08	1.54719e+08	1.52144e+08	3.04416e+08
P21619	Lamin-B2 OS=Mus musculus OX=10090 GN=Lmnb2 PE=1 SV=2	30	1.02062e+08	1.02419e+08	9.95546e+07	1.08494e+08	1.33403e+08	1.1898e+08	1.10819e+08	1.21787e+08	1.06865e+08	1.11736e+08	1.1154e+08	1.09774e+08	1.05341e+08	1.11174e+08	1.2733e+08	1.13315e+08	1.67081e+08
Q9Z1G3	V-type proton ATPase subunit C 1 OS=Mus musculus OX=10090 GN=Atp6v1c1 PE=1 SV=4	29	2.99981e+08	2.78195e+08	2.66501e+08	3.08974e+08	3.00162e+08	2.95144e+08	2.91493e+08	2.57511e+08	2.60475e+08	2.47608e+08	2.36568e+08	2.3824e+08	2.45465e+08	2.47645e+08	3.19701e+08	3.1616e+08	2.38077e+08
Q8JZZ0	UDP-glucuronosyltransferase 3A2 OS=Mus musculus OX=10090 GN=Ugt3a2 PE=1 SV=2	17	4.56258e+08	5.05269e+08	4.13033e+08	4.55139e+08	3.73042e+08	5.08032e+08	4.51795e+08	8.24063e+08	8.02513e+08	7.32889e+08	7.75265e+08	7.64692e+08	8.16482e+08	7.85984e+08	5.61642e+08	5.28551e+08	3.11946e+08
P08249	Malate dehydrogenase, mitochondrial OS=Mus musculus OX=10090 GN=Mdh2 PE=1 SV=3	20	3.90122e+09	3.88956e+09	4.27185e+09	4.06542e+09	3.98419e+09	4.18442e+09	4.04944e+09	3.62767e+09	3.67809e+09	3.47886e+09	3.64248e+09	3.66588e+09	3.56768e+09	3.61011e+09	3.963e+09	3.89082e+09	2.94173e+09
Q8CFX1	GDH/6PGL endoplasmic bifunctional protein OS=Mus musculus OX=10090 GN=H6pd PE=1 SV=2	23	8.56418e+07	6.77484e+07	7.74416e+07	6.8934e+07	7.62175e+07	9.46824e+07	7.84443e+07	8.99033e+07	8.44119e+07	7.80171e+07	8.87762e+07	8.37636e+07	9.2464e+07	8.62227e+07	9.0581e+07	8.76799e+07	1.36576e+08
Q99KP3	Lambda-crystallin homolog OS=Mus musculus OX=10090 GN=Cryl1 PE=1 SV=3	22	9.5366e+08	9.56441e+08	7.89958e+08	9.67452e+08	9.30733e+08	8.92806e+08	9.15175e+08	8.47576e+08	8.57414e+08	8.36251e+08	7.7063e+08	7.39054e+08	7.59529e+08	8.01742e+08	1.00087e+09	9.55195e+08	6.65921e+08
Q6PDN3	Myosin light chain kinase, smooth muscle OS=Mus musculus OX=10090 GN=Mylk PE=1 SV=3	41	1.34773e+08	1.2741e+08	1.48265e+08	1.50048e+08	1.73983e+08	1.43072e+08	1.46259e+08	1.89733e+08	1.84036e+08	1.90461e+08	2.20997e+08	2.19847e+08	2.30536e+08	2.05935e+08	1.45769e+08	1.68282e+08	2.0339e+08
P35486	Pyruvate dehydrogenase E1 component subunit alpha, somatic form, mitochondrial OS=Mus musculus OX=10090 GN=Pdha1 PE=1 SV=1	24	5.8167e+08	5.68481e+08	6.07502e+08	6.13453e+08	5.78704e+08	6.99539e+08	6.08225e+08	5.89921e+08	5.74521e+08	5.91804e+08	6.01535e+08	5.82334e+08	5.91458e+08	5.88595e+08	5.85997e+08	5.68112e+08	3.99832e+08
P00920	Carbonic anhydrase 2 OS=Mus musculus OX=10090 GN=Ca2 PE=1 SV=4	12	7.00925e+08	6.97647e+08	6.10852e+08	6.64644e+08	6.44566e+08	7.44624e+08	6.7721e+08	4.93863e+08	4.56103e+08	4.81645e+08	4.28815e+08	4.37997e+08	4.67016e+08	4.60907e+08	6.78428e+08	6.16179e+08	6.77822e+08
Q9JI91	Alpha-actinin-2 OS=Mus musculus OX=10090 GN=Actn2 PE=1 SV=2	5	659378	522511	722681	527199	486982	680608	599893	586858	687114	3.71969e+06	633431	462045	2.1527e+06	1.37364e+06	439494	461509	3.80316e+06
P18242	Cathepsin D OS=Mus musculus OX=10090 GN=Ctsd PE=1 SV=1	16	2.17656e+08	2.31637e+08	1.85869e+08	2.17788e+08	2.35426e+08	2.46626e+08	2.225e+08	1.43391e+08	1.4395e+08	1.25589e+08	1.2946e+08	1.22506e+08	1.23602e+08	1.31416e+08	2.02357e+08	1.80948e+08	6.66309e+08
P62259	14-3-3 protein epsilon OS=Mus musculus OX=10090 GN=Ywhae PE=1 SV=1	20	1.1057e+09	1.04113e+09	1.03696e+09	9.55659e+08	1.03974e+09	1.10851e+09	1.04795e+09	9.85669e+08	1.03062e+09	1.0709e+09	1.00083e+09	1.03412e+09	1.00717e+09	1.02155e+09	1.04735e+09	1.00537e+09	1.32911e+09
Q8BGH2	Sorting and assembly machinery component 50 homolog OS=Mus musculus OX=10090 GN=Samm50 PE=1 SV=1	24	3.12017e+08	2.9677e+08	3.21399e+08	3.17005e+08	3.08477e+08	3.11501e+08	3.11195e+08	2.76577e+08	2.79126e+08	2.85042e+08	2.89837e+08	2.84069e+08	3.00484e+08	2.85856e+08	3.11218e+08	3.04793e+08	2.0772e+08
P63158	High mobility group protein B1 OS=Mus musculus OX=10090 GN=Hmgb1 PE=1 SV=2	14	3.16149e+08	2.75621e+08	2.39741e+08	2.69435e+08	3.35185e+08	2.77341e+08	2.85579e+08	2.82537e+08	2.68146e+08	2.60313e+08	2.34636e+08	2.4306e+08	2.27269e+08	2.5266e+08	3.05011e+08	2.8465e+08	4.72326e+08
P10649	Glutathione S-transferase Mu 1 OS=Mus musculus OX=10090 GN=Gstm1 PE=1 SV=2	13	9.29664e+08	1.03405e+09	8.61783e+08	910971486	9.84271e+08	8.38228e+08	9.26495e+08	7.20368e+08	7.19918e+08	7.25949e+08	9.08007e+08	9.11944e+08	9.40055e+08	8.2104e+08	8.41701e+08	9.56964e+08	8.6952e+08
Q91YQ5	Dolichyl-diphosphooligosaccharide--protein glycosyltransferase subunit 1 OS=Mus musculus OX=10090 GN=Rpn1 PE=1 SV=1	26	1.96855e+08	1.90518e+08	1.5627e+08	1.77115e+08	1.68221e+08	1.77494e+08	1.77746e+08	2.1624e+08	2.24519e+08	2.13601e+08	2.47669e+08	2.67167e+08	2.62119e+08	2.38553e+08	1.78545e+08	1.82774e+08	2.57453e+08
Q8VCN5	Cystathionine gamma-lyase OS=Mus musculus OX=10090 GN=Cth PE=1 SV=1	21	3.4167e+08	3.37723e+08	3.05362e+08	3.49331e+08	3.30734e+08	2.98451e+08	3.27212e+08	2.82349e+08	2.82474e+08	2.82125e+08	3.06438e+08	2.98449e+08	3.0097e+08	2.92134e+08	3.33429e+08	3.19352e+08	2.51629e+08
P42225	Signal transducer and activator of transcription 1 OS=Mus musculus OX=10090 GN=Stat1 PE=1 SV=1	25	4.51063e+07	4.58942e+07	4.32388e+07	3.1015e+07	2.75911e+07	8.42847e+07	4.61883e+07	3.07225e+07	3.19438e+07	3.08549e+07	3.23311e+07	3.77651e+07	3.89247e+07	3.3757e+07	5.93763e+07	3.25989e+07	6.18642e+07
Q8BG05	Heterogeneous nuclear ribonucleoprotein A3 OS=Mus musculus OX=10090 GN=Hnrnpa3 PE=1 SV=1	15	2.69965e+08	2.26939e+08	2.28072e+08	2.54194e+08	2.69804e+08	2.52119e+08	2.50182e+08	2.4123e+08	2.45115e+08	2.48273e+08	2.30514e+08	2.51229e+08	2.48333e+08	2.44116e+08	2.52735e+08	2.44267e+08	5.19605e+08
Q8BG32	26S proteasome non-ATPase regulatory subunit 11 OS=Mus musculus OX=10090 GN=Psmd11 PE=1 SV=3	25	9.63149e+07	9.66564e+07	9.32751e+07	9.73072e+07	1.01227e+08	9.92433e+07	9.73372e+07	9.3634e+07	9.76712e+07	9.61447e+07	9.60958e+07	9.68026e+07	9.62443e+07	9.60988e+07	1.04418e+08	9.88175e+07	1.20656e+08
Q9R0P3	S-formylglutathione hydrolase OS=Mus musculus OX=10090 GN=Esd PE=1 SV=1	15	5.91398e+08	6.19432e+08	5.89749e+08	5.62114e+08	5.59433e+08	5.28819e+08	5.75157e+08	5.19475e+08	4.93992e+08	4.96025e+08	5.67838e+08	5.21488e+08	5.22935e+08	5.20292e+08	6.2617e+08	5.93317e+08	5.09323e+08
P09242	Alkaline phosphatase, tissue-nonspecific isozyme OS=Mus musculus OX=10090 GN=Alpl PE=1 SV=2	22	1.784e+08	1.87977e+08	1.33551e+08	1.02502e+08	9.03537e+07	1.05788e+08	1.33095e+08	1.66922e+08	1.53878e+08	1.53129e+08	9.12911e+07	8.25848e+07	9.8586e+07	1.24399e+08	1.78656e+08	1.75895e+08	1.4478e+08
P05201	Aspartate aminotransferase, cytoplasmic OS=Mus musculus OX=10090 GN=Got1 PE=1 SV=3	27	4.75114e+08	4.76068e+08	5.51061e+08	4.81378e+08	6.07789e+08	5.75709e+08	5.27853e+08	4.5554e+08	4.57506e+08	4.56825e+08	4.5864e+08	4.48304e+08	4.50192e+08	4.54501e+08	5.10276e+08	4.60596e+08	5.90564e+08
Q6IRU2	Tropomyosin alpha-4 chain OS=Mus musculus OX=10090 GN=Tpm4 PE=1 SV=3	19	2.07224e+08	1.99197e+08	2.231e+08	2.29193e+08	2.39167e+08	2.8574e+08	2.30603e+08	2.42265e+08	2.3629e+08	2.33217e+08	2.27968e+08	2.3085e+08	2.22416e+08	2.32168e+08	2.2081e+08	2.06694e+08	5.23433e+08
Q80SU7	Interferon-induced very large GTPase 1 OS=Mus musculus OX=10090 GN=Gvin1 PE=1 SV=1	41	2.3462e+07	2.74183e+07	2.56648e+07	2.1497e+07	2.61641e+07	4.0245e+07	2.74085e+07	3.09678e+07	2.56047e+07	3.00352e+07	3.71532e+07	3.09497e+07	2.76451e+07	3.03926e+07	2.95362e+07	2.76543e+07	6.54682e+07
Q8VCM7	Fibrinogen gamma chain OS=Mus musculus OX=10090 GN=Fgg PE=1 SV=1	22	4.17037e+07	4.0046e+07	7.48237e+07	3.40493e+07	4.36159e+07	1.66933e+08	6.6862e+07	3.34083e+07	3.07699e+07	3.20339e+07	3.04819e+07	3.4279e+07	3.40729e+07	3.25076e+07	3.63136e+07	3.07455e+07	1.15608e+08
Q9QYR9	Acyl-coenzyme A thioesterase 2, mitochondrial OS=Mus musculus OX=10090 GN=Acot2 PE=1 SV=2	7	9.32272e+07	1.09987e+08	1.64786e+08	1.12066e+08	1.39765e+08	9.36624e+07	1.18916e+08	7.43195e+07	9.11873e+07	7.98774e+07	6.54226e+07	5.97305e+07	7.80561e+07	7.47656e+07	1.00656e+08	1.08134e+08	6.52356e+07
P42125	Enoyl-CoA delta isomerase 1, mitochondrial OS=Mus musculus OX=10090 GN=Eci1 PE=1 SV=2	16	7.47629e+08	7.84539e+08	1.00397e+09	6.61154e+08	8.93153e+08	7.16275e+08	8.01119e+08	5.13742e+08	5.23913e+08	5.25131e+08	5.21034e+08	4.78366e+08	5.11269e+08	5.12243e+08	7.57849e+08	7.93445e+08	5.03487e+08
P17426	AP-2 complex subunit alpha-1 OS=Mus musculus OX=10090 GN=Ap2a1 PE=1 SV=1	26	3.94362e+07	4.6695e+07	3.88406e+07	5.13999e+07	3.87879e+07	5.7616e+07	4.54626e+07	5.34955e+07	4.07664e+07	4.21578e+07	5.55446e+07	4.96219e+07	4.84184e+07	4.83341e+07	4.6904e+07	4.01167e+07	6.64535e+07
P46460	Vesicle-fusing ATPase OS=Mus musculus OX=10090 GN=Nsf PE=1 SV=2	36	1.27621e+08	1.18508e+08	1.25714e+08	1.32444e+08	1.2772e+08	1.39821e+08	1.28638e+08	1.26076e+08	1.26138e+08	1.22092e+08	1.25187e+08	1.2344e+08	1.21036e+08	1.23995e+08	1.24549e+08	1.20143e+08	1.42119e+08
P80317	T-complex protein 1 subunit zeta OS=Mus musculus OX=10090 GN=Cct6a PE=1 SV=3	25	1.30152e+08	1.842e+08	1.46798e+08	1.78012e+08	1.45454e+08	1.40243e+08	1.54143e+08	1.65162e+08	1.63462e+08	1.71178e+08	1.82859e+08	1.60979e+08	2.12532e+08	1.76029e+08	1.42184e+08	1.49324e+08	2.11779e+08
Q9R112	Sulfide:quinone oxidoreductase, mitochondrial OS=Mus musculus OX=10090 GN=Sqor PE=1 SV=3	25	2.4078e+08	2.81504e+08	2.3699e+08	2.75888e+08	2.22284e+08	1.86783e+08	2.40705e+08	2.05179e+08	2.09943e+08	1.93563e+08	2.00654e+08	1.94702e+08	1.91804e+08	1.99308e+08	2.13595e+08	1.91576e+08	1.5627e+08
P58771	Tropomyosin alpha-1 chain OS=Mus musculus OX=10090 GN=Tpm1 PE=1 SV=1	9	6.40102e+08	6.94325e+08	7.18279e+08	6.84542e+08	7.7478e+08	8.61018e+08	7.28841e+08	6.87862e+08	6.51869e+08	6.98138e+08	6.91339e+08	7.00027e+08	7.11733e+08	6.90161e+08	6.77792e+08	8.45709e+08	1.22431e+09
Q7TMK9	Heterogeneous nuclear ribonucleoprotein Q OS=Mus musculus OX=10090 GN=Syncrip PE=1 SV=2	23	8.64672e+07	8.15518e+07	8.04687e+07	9.00374e+07	9.19251e+07	9.16281e+07	8.7013e+07	8.82257e+07	8.60873e+07	8.90188e+07	8.29485e+07	9.38937e+07	9.24808e+07	8.87758e+07	8.68682e+07	8.95382e+07	1.77755e+08
Q8QZS1	3-hydroxyisobutyryl-CoA hydrolase, mitochondrial OS=Mus musculus OX=10090 GN=Hibch PE=1 SV=1	23	2.77436e+08	2.46551e+08	2.58276e+08	2.71776e+08	2.54639e+08	2.42205e+08	2.58481e+08	3.0416e+08	2.91019e+08	2.82341e+08	3.37523e+08	3.20975e+08	3.16673e+08	3.08782e+08	2.41822e+08	2.78513e+08	1.82332e+08
Q9EPU0	Regulator of nonsense transcripts 1 OS=Mus musculus OX=10090 GN=Upf1 PE=1 SV=2	37	6.26384e+07	7.52903e+07	7.29449e+07	6.93334e+07	6.63263e+07	7.15242e+07	6.96762e+07	8.29313e+07	8.01777e+07	8.21703e+07	8.90419e+07	8.6762e+07	9.01735e+07	8.52094e+07	6.40649e+07	6.25161e+07	7.94743e+07
P56399	Ubiquitin carboxyl-terminal hydrolase 5 OS=Mus musculus OX=10090 GN=Usp5 PE=1 SV=1	29	1.09616e+08	1.1158e+08	1.1567e+08	1.03288e+08	1.14666e+08	1.33571e+08	1.14732e+08	1.08268e+08	1.09581e+08	1.02942e+08	1.24934e+08	1.13191e+08	1.07332e+08	1.11041e+08	1.24879e+08	1.15698e+08	1.71987e+08
Q9QZD8	Mitochondrial dicarboxylate carrier OS=Mus musculus OX=10090 GN=Slc25a10 PE=1 SV=2	19	6.07877e+08	6.69536e+08	4.89044e+08	6.38748e+08	5.51555e+08	5.1172e+08	5.7808e+08	5.20866e+08	5.31003e+08	5.66039e+08	4.25738e+08	5.33238e+08	5.28681e+08	5.17594e+08	6.28615e+08	6.11198e+08	4.62147e+08
Q9DBG6	Dolichyl-diphosphooligosaccharide--protein glycosyltransferase subunit 2 OS=Mus musculus OX=10090 GN=Rpn2 PE=1 SV=1	20	1.01858e+08	1.04501e+08	1.00361e+08	1.17595e+08	1.11086e+08	1.25296e+08	1.10116e+08	1.43729e+08	1.47427e+08	1.3982e+08	1.59353e+08	1.6631e+08	1.64218e+08	1.53476e+08	1.05278e+08	1.04831e+08	1.70656e+08
Q8CIM7	Cytochrome P450 2D26 OS=Mus musculus OX=10090 GN=Cyp2d26 PE=1 SV=1	17	1.56043e+08	1.50405e+08	1.08834e+08	1.43219e+08	1.71444e+08	1.48457e+08	1.464e+08	2.57386e+07	2.70182e+07	2.60191e+07	1.6901e+07	1.89321e+07	1.42233e+07	2.14721e+07	1.86617e+08	1.75057e+08	9.86814e+07
P10630	Eukaryotic initiation factor 4A-II OS=Mus musculus OX=10090 GN=Eif4a2 PE=1 SV=2	11	3.47091e+07	3.56378e+07	3.5995e+07	3.45816e+07	3.23622e+07	3.5627e+07	3.48188e+07	4.48221e+07	4.66198e+07	4.66724e+07	4.52668e+07	4.81013e+07	4.58459e+07	4.62214e+07	3.43496e+07	3.33105e+07	3.80008e+07
Q9CQV8	14-3-3 protein beta/alpha OS=Mus musculus OX=10090 GN=Ywhab PE=1 SV=3	9	1.6634e+08	1.70045e+08	1.51516e+08	1.59307e+08	1.58958e+08	1.81635e+08	1.64633e+08	1.61325e+08	1.55014e+08	1.66748e+08	1.39687e+08	1.49839e+08	1.54444e+08	1.5451e+08	1.65032e+08	1.62149e+08	2.12553e+08
Q9D7B6	Isobutyryl-CoA dehydrogenase, mitochondrial OS=Mus musculus OX=10090 GN=Acad8 PE=1 SV=2	24	2.54809e+08	2.76598e+08	2.6939e+08	2.99806e+08	2.55438e+08	2.62091e+08	2.69689e+08	2.54663e+08	2.55973e+08	2.6337e+08	2.58552e+08	2.42823e+08	2.63052e+08	2.56406e+08	2.57762e+08	2.34143e+08	2.09998e+08
Q07417	Short-chain specific acyl-CoA dehydrogenase, mitochondrial OS=Mus musculus OX=10090 GN=Acads PE=1 SV=2	19	6.21616e+08	6.16619e+08	6.97232e+08	6.36852e+08	5.51269e+08	5.80886e+08	6.17413e+08	6.9605e+08	6.73992e+08	6.53676e+08	7.20938e+08	7.25619e+08	7.20445e+08	6.98454e+08	5.93673e+08	5.86533e+08	3.73666e+08
Q810B6	Rabankyrin-5 OS=Mus musculus OX=10090 GN=Ankfy1 PE=1 SV=2	31	4.57255e+07	5.19406e+07	4.23173e+07	4.69635e+07	4.64135e+07	5.06775e+07	4.73397e+07	4.31169e+07	3.98112e+07	4.13684e+07	3.97594e+07	4.03565e+07	4.39163e+07	4.13881e+07	4.59829e+07	4.20611e+07	6.09872e+07
Q9Z2I8	Succinate--CoA ligase [GDP-forming] subunit beta, mitochondrial OS=Mus musculus OX=10090 GN=Suclg2 PE=1 SV=3	26	1.29239e+09	1.31663e+09	1.46639e+09	1.34223e+09	1.32486e+09	1.17602e+09	1.31976e+09	9.84184e+08	9.60801e+08	9.22022e+08	8.54999e+08	8.45068e+08	7.86216e+08	8.92215e+08	1.39033e+09	1.3024e+09	7.86353e+08
P18760	Cofilin-1 OS=Mus musculus OX=10090 GN=Cfl1 PE=1 SV=3	16	3.30306e+08	3.49232e+08	3.87287e+08	3.17547e+08	3.7015e+08	4.2988e+08	3.64067e+08	3.2208e+08	3.08691e+08	3.11428e+08	3.01051e+08	3.2513e+08	3.22653e+08	3.15172e+08	3.54892e+08	3.22693e+08	6.80843e+08
P10605	Cathepsin B OS=Mus musculus OX=10090 GN=Ctsb PE=1 SV=2	15	2.61515e+08	2.97568e+08	1.85961e+08	2.3608e+08	2.34513e+08	2.77423e+08	2.48843e+08	1.29758e+08	1.33504e+08	1.28394e+08	1.17566e+08	1.21991e+08	1.16347e+08	1.24593e+08	2.45482e+08	2.45277e+08	3.81657e+08
P08752	Guanine nucleotide-binding protein G(i) subunit alpha-2 OS=Mus musculus OX=10090 GN=Gnai2 PE=1 SV=5	10	2.17243e+08	2.12268e+08	1.9623e+08	2.0961e+08	2.14348e+08	2.4572e+08	2.15903e+08	2.18451e+08	2.28429e+08	2.20554e+08	2.16901e+08	2.24082e+08	2.26837e+08	2.22542e+08	2.39397e+08	2.22633e+08	3.01995e+08
Q5FWK3	Rho GTPase-activating protein 1 OS=Mus musculus OX=10090 GN=Arhgap1 PE=1 SV=1	21	1.02647e+08	9.93403e+07	1.26565e+08	1.12898e+08	1.09994e+08	1.15095e+08	1.1109e+08	9.76004e+07	1.00494e+08	1.00986e+08	9.22983e+07	9.31033e+07	8.88194e+07	9.55503e+07	1.0739e+08	1.00721e+08	1.09406e+08
A2AJL3	FGGY carbohydrate kinase domain-containing protein OS=Mus musculus OX=10090 GN=Fggy PE=1 SV=1	23	5.32711e+08	5.96287e+08	5.85061e+08	4.9426e+08	4.86399e+08	6.41058e+08	5.55963e+08	4.02342e+08	4.34176e+08	5.45191e+08	4.38579e+08	4.75223e+08	5.19136e+08	4.69108e+08	5.19651e+08	4.78706e+08	4.69313e+08
Q6P1B1	Xaa-Pro aminopeptidase 1 OS=Mus musculus OX=10090 GN=Xpnpep1 PE=1 SV=1	29	2.01607e+08	1.95519e+08	1.64522e+08	1.98239e+08	2.00751e+08	2.39637e+08	2.00046e+08	2.02423e+08	2.10693e+08	2.06535e+08	1.79202e+08	1.83324e+08	1.87048e+08	1.94871e+08	1.99951e+08	1.74557e+08	1.73291e+08
Q8JZQ9	Eukaryotic translation initiation factor 3 subunit B OS=Mus musculus OX=10090 GN=Eif3b PE=1 SV=1	30	1.42489e+08	1.43901e+08	1.27987e+08	1.62021e+08	1.33337e+08	1.33779e+08	1.40586e+08	1.36585e+08	1.36489e+08	1.32568e+08	1.22396e+08	1.18433e+08	1.24414e+08	1.28481e+08	1.45598e+08	1.38292e+08	1.40254e+08
Q61847	Meprin A subunit beta OS=Mus musculus OX=10090 GN=Mep1b PE=1 SV=2	18	1.65154e+08	1.47435e+08	1.14515e+08	1.20671e+08	1.05706e+08	1.84445e+08	1.39654e+08	2.54274e+08	2.63362e+08	2.4401e+08	3.90311e+08	3.98331e+08	4.20923e+08	3.28535e+08	1.07035e+08	1.15294e+08	8.20519e+07
P19001	Keratin, type I cytoskeletal 19 OS=Mus musculus OX=10090 GN=Krt19 PE=1 SV=1	19	1.35419e+07	1.35631e+07	8.24811e+06	1.07137e+07	3.66499e+07	4.63898e+07	2.15177e+07	9.45242e+06	9.88851e+06	9.03746e+06	6.15412e+06	6.52975e+06	7.22919e+06	8.04858e+06	6.13091e+06	3.53812e+07	1.68846e+08
Q9ERU9	E3 SUMO-protein ligase RanBP2 OS=Mus musculus OX=10090 GN=Ranbp2 PE=1 SV=2	45	2.7533e+08	2.92978e+08	2.90582e+08	2.90724e+08	3.01119e+08	3.30752e+08	2.96914e+08	2.69165e+08	2.52133e+08	2.79083e+08	2.64854e+08	2.48667e+08	2.5524e+08	2.61524e+08	2.84934e+08	2.85401e+08	2.1449e+08
P40936	Indolethylamine N-methyltransferase OS=Mus musculus OX=10090 GN=Inmt PE=1 SV=1	13	4.60248e+08	4.748e+08	4.46381e+08	5.41989e+08	4.10465e+08	2.4377e+08	4.29609e+08	9.92886e+08	1.04176e+09	1.01167e+09	9.93816e+08	1.0084e+09	1.02162e+09	1.01169e+09	4.65257e+08	6.60991e+08	2.83199e+08
Q8BKC5	Importin-5 OS=Mus musculus OX=10090 GN=Ipo5 PE=1 SV=3	28	1.28027e+08	1.07793e+08	1.35055e+08	1.29746e+08	1.23143e+08	1.29188e+08	1.25492e+08	1.00054e+08	1.10161e+08	9.95983e+07	1.33813e+08	1.27589e+08	1.18876e+08	1.15015e+08	1.16782e+08	1.18006e+08	1.23194e+08
Q9Z1N5	Spliceosome RNA helicase Ddx39b OS=Mus musculus OX=10090 GN=Ddx39b PE=1 SV=1	11	1.56196e+08	1.54201e+08	1.30995e+08	1.5124e+08	1.81299e+08	1.68461e+08	1.57065e+08	1.67074e+08	1.72506e+08	1.67571e+08	1.48235e+08	1.54034e+08	1.48037e+08	1.59576e+08	1.71951e+08	1.68725e+08	3.07328e+08
P27659	60S ribosomal protein L3 OS=Mus musculus OX=10090 GN=Rpl3 PE=1 SV=3	24	3.01459e+08	2.77416e+08	3.17167e+08	3.26773e+08	3.0611e+08	3.19565e+08	3.08082e+08	3.52535e+08	3.22031e+08	3.30677e+08	3.74685e+08	3.98243e+08	3.6889e+08	3.57843e+08	3.01658e+08	3.03048e+08	3.82873e+08
P70290	55 kDa erythrocyte membrane protein OS=Mus musculus OX=10090 GN=Mpp1 PE=1 SV=1	22	1.50579e+08	1.42089e+08	1.85742e+08	1.55889e+08	1.73663e+08	1.28321e+08	1.56047e+08	1.27807e+08	1.2904e+08	1.65394e+08	1.01042e+08	1.08476e+08	1.12443e+08	1.24034e+08	1.64105e+08	1.3674e+08	1.02786e+08
O35737	Heterogeneous nuclear ribonucleoprotein H OS=Mus musculus OX=10090 GN=Hnrnph1 PE=1 SV=3	7	1.24799e+08	1.27607e+08	1.10757e+08	1.16564e+08	1.34617e+08	1.34129e+08	1.24745e+08	1.37579e+08	1.35072e+08	1.27566e+08	1.40328e+08	1.33344e+08	1.29214e+08	1.3385e+08	1.39952e+08	1.30828e+08	2.15229e+08
P07758	Alpha-1-antitrypsin 1-1 OS=Mus musculus OX=10090 GN=Serpina1a PE=1 SV=4	4	1.08915e+08	1.07581e+08	1.25546e+08	1.22436e+08	1.2566e+08	1.35995e+08	1.21022e+08	1.28446e+08	1.30516e+08	1.30986e+08	1.36407e+08	1.33322e+08	1.2987e+08	1.31591e+08	1.22406e+08	1.16477e+08	1.34907e+08
Q9DBK0	Acetyl-coenzyme A thioesterase OS=Mus musculus OX=10090 GN=Acot12 PE=1 SV=1	23	1.36111e+08	1.43607e+08	1.34374e+08	1.50022e+08	1.41552e+08	1.1909e+08	1.37459e+08	2.16054e+08	2.15768e+08	2.17672e+08	2.50012e+08	2.59221e+08	2.62292e+08	2.36836e+08	1.24769e+08	1.44202e+08	8.82036e+07
P31428	Dipeptidase 1 OS=Mus musculus OX=10090 GN=Dpep1 PE=1 SV=2	17	2.16167e+08	2.49579e+08	1.79032e+08	1.81778e+08	1.81859e+08	2.15862e+08	2.04046e+08	2.88212e+08	2.83737e+08	2.81938e+08	2.0133e+08	1.97073e+08	1.93646e+08	2.4099e+08	2.14834e+08	2.48669e+08	2.24267e+08
Q8BGQ7	Alanine--tRNA ligase, cytoplasmic OS=Mus musculus OX=10090 GN=Aars1 PE=1 SV=1	32	7.00279e+07	7.56154e+07	8.182e+07	7.46051e+07	8.08551e+07	8.67962e+07	7.82866e+07	7.42345e+07	7.77881e+07	7.66746e+07	8.22041e+07	7.45274e+07	7.9271e+07	7.745e+07	8.36566e+07	8.0522e+07	8.35831e+07
Q9EQP2	EH domain-containing protein 4 OS=Mus musculus OX=10090 GN=Ehd4 PE=1 SV=1	23	2.3363e+08	2.2897e+08	2.36529e+08	2.32766e+08	2.75902e+08	2.97169e+08	2.50828e+08	2.39105e+08	2.34149e+08	2.34353e+08	2.28467e+08	2.14816e+08	2.26354e+08	2.29541e+08	2.49427e+08	2.58151e+08	2.15468e+08
P80313	T-complex protein 1 subunit eta OS=Mus musculus OX=10090 GN=Cct7 PE=1 SV=1	23	1.2696e+08	1.4261e+08	1.29084e+08	1.4052e+08	1.35371e+08	1.28572e+08	1.33853e+08	1.47991e+08	1.48537e+08	1.44148e+08	1.50259e+08	1.47411e+08	1.49612e+08	1.47993e+08	1.442e+08	1.38485e+08	1.76916e+08
Q9D0R2	Threonine--tRNA ligase 1, cytoplasmic OS=Mus musculus OX=10090 GN=Tars1 PE=1 SV=2	31	4.62389e+07	4.47405e+07	4.11456e+07	5.04838e+07	4.45143e+07	4.89902e+07	4.60189e+07	4.7134e+07	5.09995e+07	4.596e+07	4.80338e+07	5.09692e+07	5.2943e+07	4.93399e+07	4.81955e+07	4.70347e+07	6.74788e+07
P61979	Heterogeneous nuclear ribonucleoprotein K OS=Mus musculus OX=10090 GN=Hnrnpk PE=1 SV=1	22	3.98784e+08	3.97721e+08	3.56713e+08	3.84668e+08	4.22443e+08	4.13436e+08	3.95628e+08	4.07554e+08	4.2146e+08	4.16779e+08	3.57404e+08	3.91767e+08	4.01038e+08	3.99334e+08	4.23186e+08	4.00808e+08	6.95001e+08
Q9D0M3	Cytochrome c1, heme protein, mitochondrial OS=Mus musculus OX=10090 GN=Cyc1 PE=1 SV=1	10	3.37121e+08	3.62542e+08	3.62892e+08	3.07787e+08	3.08501e+08	2.94394e+08	3.28873e+08	2.52468e+08	2.48444e+08	2.52823e+08	2.36516e+08	2.51343e+08	2.53708e+08	2.49217e+08	2.92152e+08	3.01268e+08	2.34957e+08
Q9JMH6	Thioredoxin reductase 1, cytoplasmic OS=Mus musculus OX=10090 GN=Txnrd1 PE=1 SV=3	21	1.76895e+08	1.39905e+08	1.41648e+08	1.58419e+08	1.64624e+08	1.61028e+08	1.57086e+08	1.64945e+08	1.5987e+08	1.54887e+08	1.56968e+08	1.68441e+08	1.6983e+08	1.6249e+08	1.68694e+08	1.44206e+08	1.35625e+08
Q8C0C7	Phenylalanine--tRNA ligase alpha subunit OS=Mus musculus OX=10090 GN=Farsa PE=1 SV=1	23	5.27564e+07	6.9978e+07	4.12799e+07	5.51624e+07	4.11868e+07	5.06917e+07	5.18425e+07	5.45152e+07	6.10078e+07	6.8449e+07	5.66092e+07	6.2869e+07	6.40011e+07	6.12419e+07	3.47996e+07	3.80704e+07	5.83945e+07
Q8K0E8	Fibrinogen beta chain OS=Mus musculus OX=10090 GN=Fgb PE=1 SV=1	25	3.26731e+07	3.92721e+07	7.78757e+07	3.15045e+07	4.1183e+07	1.73646e+08	6.60258e+07	3.22546e+07	3.24168e+07	2.95504e+07	4.65626e+07	4.26096e+07	4.61399e+07	3.82556e+07	3.05831e+07	3.18885e+07	1.45836e+08
P27046	Alpha-mannosidase 2 OS=Mus musculus OX=10090 GN=Man2a1 PE=1 SV=2	35	5.96206e+07	5.57172e+07	5.89138e+07	5.76184e+07	5.58431e+07	6.75903e+07	5.92172e+07	4.92844e+07	5.02214e+07	4.93607e+07	4.55093e+07	5.05266e+07	4.97825e+07	4.91141e+07	5.95715e+07	5.88639e+07	7.17317e+07
Q8R4N0	Citramalyl-CoA lyase, mitochondrial OS=Mus musculus OX=10090 GN=Clybl PE=1 SV=2	23	2.55592e+08	2.56142e+08	2.16875e+08	2.3189e+08	2.15645e+08	2.08701e+08	2.30807e+08	2.08578e+08	2.07356e+08	2.15441e+08	2.43745e+08	2.37883e+08	2.31524e+08	2.24088e+08	2.34291e+08	2.34421e+08	1.45082e+08
Q3V3R4	Integrin alpha-1 OS=Mus musculus OX=10090 GN=Itga1 PE=1 SV=2	30	8.5414e+07	7.68634e+07	9.08142e+07	7.93739e+07	8.12624e+07	1.02527e+08	8.60424e+07	9.93492e+07	9.54115e+07	1.09516e+08	8.49663e+07	8.73723e+07	9.63199e+07	9.54892e+07	8.30629e+07	8.22174e+07	1.2452e+08
Q02257	Junction plakoglobin OS=Mus musculus OX=10090 GN=Jup PE=1 SV=3	19	1.73228e+07	2.17197e+07	1.58646e+07	1.33797e+07	1.60895e+07	1.88176e+07	1.7199e+07	1.88345e+07	1.78091e+07	1.78485e+07	1.43686e+07	1.5327e+07	1.98867e+07	1.73457e+07	1.86253e+07	1.74314e+07	2.64699e+07
P51855	Glutathione synthetase OS=Mus musculus OX=10090 GN=Gss PE=1 SV=1	27	2.8783e+08	3.05448e+08	2.34133e+08	3.04996e+08	2.92589e+08	3.00233e+08	2.87538e+08	3.60493e+08	3.87471e+08	3.67135e+08	4.21143e+08	4.32631e+08	4.58974e+08	4.04641e+08	2.75129e+08	3.04907e+08	2.99517e+08
P39054	Dynamin-2 OS=Mus musculus OX=10090 GN=Dnm2 PE=1 SV=2	22	9.81196e+07	1.03989e+08	1.10547e+08	1.04588e+08	1.01975e+08	1.28737e+08	1.07993e+08	9.64571e+07	1.08441e+08	1.02136e+08	1.04379e+08	1.07655e+08	1.10359e+08	1.04905e+08	1.07606e+08	1.05581e+08	1.40994e+08
Q8JZQ2	AFG3-like protein 2 OS=Mus musculus OX=10090 GN=Afg3l2 PE=1 SV=1	32	1.2405e+08	1.28588e+08	1.30279e+08	1.27911e+08	1.20503e+08	1.28107e+08	1.26573e+08	1.2594e+08	1.2228e+08	1.17016e+08	1.26937e+08	1.3161e+08	1.32168e+08	1.25992e+08	1.14115e+08	1.10089e+08	8.79289e+07
P10107	Annexin A1 OS=Mus musculus OX=10090 GN=Anxa1 PE=1 SV=2	21	3.44765e+07	3.16716e+07	3.15602e+07	3.76473e+07	5.83132e+07	6.99369e+07	4.39343e+07	3.20882e+07	3.69044e+07	3.00574e+07	3.41851e+07	3.72221e+07	3.71809e+07	3.46063e+07	3.10681e+07	3.14261e+07	2.54091e+08
Q99PT1	Rho GDP-dissociation inhibitor 1 OS=Mus musculus OX=10090 GN=Arhgdia PE=1 SV=3	15	2.60809e+08	2.56771e+08	2.46194e+08	2.36162e+08	2.64992e+08	2.97123e+08	2.60342e+08	2.35371e+08	2.41723e+08	2.35723e+08	2.45494e+08	2.42204e+08	2.55834e+08	2.42725e+08	2.53407e+08	2.35338e+08	3.90926e+08
P35700	Peroxiredoxin-1 OS=Mus musculus OX=10090 GN=Prdx1 PE=1 SV=1	15	2.15512e+09	2.25409e+09	2.09424e+09	2.25568e+09	2.20726e+09	2.15515e+09	2.18692e+09	2.56353e+09	2.61594e+09	2.54811e+09	2.57391e+09	2.59887e+09	2.54416e+09	2.57409e+09	2.11157e+09	2.05717e+09	2.23992e+09
P22599	Alpha-1-antitrypsin 1-2 OS=Mus musculus OX=10090 GN=Serpina1b PE=1 SV=2	5	6.21372e+06	5.29159e+06	1.35584e+07	7.08406e+06	1.55219e+07	1.14913e+07	9.86017e+06	9.16748e+06	9.82318e+06	8.25486e+06	7.51733e+06	7.17382e+06	7.39515e+06	8.22197e+06	5.10949e+06	4.97031e+06	2.93279e+07
Q9WVL0	Maleylacetoacetate isomerase OS=Mus musculus OX=10090 GN=Gstz1 PE=1 SV=1	16	4.09459e+08	4.21998e+08	3.63347e+08	3.91377e+08	4.53062e+08	3.01176e+08	3.9007e+08	4.68692e+08	4.49943e+08	4.51703e+08	4.36156e+08	4.09988e+08	4.24649e+08	4.40189e+08	3.93279e+08	4.03157e+08	2.64558e+08
Q8BWF0	Succinate-semialdehyde dehydrogenase, mitochondrial OS=Mus musculus OX=10090 GN=Aldh5a1 PE=1 SV=1	20	2.44419e+08	2.33202e+08	2.64901e+08	261186688	2.34169e+08	2.09462e+08	2.41223e+08	2.46324e+08	2.26037e+08	2.2664e+08	2.37923e+08	2.35949e+08	2.40011e+08	2.35481e+08	2.11203e+08	2.36882e+08	1.37396e+08
O35490	Betaine--homocysteine S-methyltransferase 1 OS=Mus musculus OX=10090 GN=Bhmt PE=1 SV=1	21	2.60445e+08	2.84968e+08	2.39762e+08	2.3236e+08	3.59021e+08	1.37121e+08	2.5228e+08	1.68768e+08	1.65462e+08	1.38374e+08	1.87393e+08	1.69007e+08	1.30405e+08	1.59901e+08	1.81134e+08	2.72133e+08	8.77279e+07
Q9CWS0	N(G),N(G)-dimethylarginine dimethylaminohydrolase 1 OS=Mus musculus OX=10090 GN=Ddah1 PE=1 SV=3	19	3.1325e+08	2.85636e+08	2.774e+08	3.07636e+08	3.21873e+08	2.46482e+08	2.92046e+08	2.94491e+08	2.99261e+08	2.91799e+08	2.84152e+08	2.80815e+08	2.82553e+08	2.88845e+08	3.35083e+08	2.91737e+08	2.46943e+08
Q9CWJ9	Bifunctional purine biosynthesis protein ATIC OS=Mus musculus OX=10090 GN=Atic PE=1 SV=2	23	6.11464e+07	6.50902e+07	5.63114e+07	5.11792e+07	5.38291e+07	5.03693e+07	5.6321e+07	5.5528e+07	5.63007e+07	5.78642e+07	5.55035e+07	5.03176e+07	5.11819e+07	5.44493e+07	6.32748e+07	6.94389e+07	9.26722e+07
O08529	Calpain-2 catalytic subunit OS=Mus musculus OX=10090 GN=Capn2 PE=1 SV=4	24	8.23989e+07	7.31445e+07	9.41467e+07	9.02945e+07	1.00076e+08	1.06347e+08	9.10679e+07	8.24418e+07	8.21082e+07	6.44455e+07	8.8142e+07	8.59919e+07	7.91916e+07	8.03868e+07	1.01143e+08	8.08649e+07	1.22403e+08
Q60864	Stress-induced-phosphoprotein 1 OS=Mus musculus OX=10090 GN=Stip1 PE=1 SV=1	33	1.18006e+08	1.33924e+08	1.32584e+08	1.1727e+08	1.24095e+08	1.40206e+08	1.27681e+08	1.07366e+08	9.92744e+07	1.06333e+08	1.90687e+08	1.59062e+08	1.67328e+08	1.38342e+08	1.23688e+08	1.18633e+08	1.74097e+08
Q8BU30	Isoleucine--tRNA ligase, cytoplasmic OS=Mus musculus OX=10090 GN=Iars1 PE=1 SV=2	40	1.19535e+08	1.18097e+08	9.60359e+07	9.80524e+07	1.23952e+08	1.31663e+08	1.14556e+08	1.23366e+08	1.22589e+08	1.23971e+08	1.21395e+08	1.21841e+08	1.18324e+08	1.21915e+08	1.05433e+08	1.20048e+08	1.11769e+08
Q8K310	Matrin-3 OS=Mus musculus OX=10090 GN=Matr3 PE=1 SV=1	29	7.1319e+07	8.88181e+07	7.81968e+07	7.33318e+07	9.39505e+07	7.86344e+07	8.07084e+07	8.69858e+07	8.20702e+07	8.96046e+07	7.81517e+07	7.57664e+07	8.02676e+07	8.2141e+07	7.95749e+07	7.49397e+07	1.25166e+08
P17225	Polypyrimidine tract-binding protein 1 OS=Mus musculus OX=10090 GN=Ptbp1 PE=1 SV=2	12	1.65428e+08	1.58618e+08	1.74361e+08	1.55484e+08	1.78273e+08	1.51545e+08	1.63951e+08	1.65687e+08	1.71695e+08	1.19768e+08	1.36396e+08	1.28322e+08	1.26278e+08	1.41357e+08	1.66806e+08	1.67917e+08	2.46785e+08
G3X9K3	Brefeldin A-inhibited guanine nucleotide-exchange protein 1 OS=Mus musculus OX=10090 GN=Arfgef1 PE=1 SV=1	24	1.80091e+07	1.75753e+07	1.68919e+07	1.88336e+07	1.79548e+07	1.84777e+07	1.79571e+07	1.98347e+07	2.15552e+07	1.68684e+07	2.15607e+07	2.208e+07	2.40218e+07	2.09868e+07	1.69919e+07	1.71189e+07	2.03873e+07
Q9Z2X1	Heterogeneous nuclear ribonucleoprotein F OS=Mus musculus OX=10090 GN=Hnrnpf PE=1 SV=3	13	2.0117e+08	8.10812e+07	6.62942e+07	7.43366e+07	8.10138e+07	7.53615e+07	9.65428e+07	8.95054e+07	9.36204e+07	9.21687e+07	7.30147e+07	8.08707e+07	8.27784e+07	8.53264e+07	8.47515e+07	8.4227e+07	1.39782e+08
Q9D379	Epoxide hydrolase 1 OS=Mus musculus OX=10090 GN=Ephx1 PE=1 SV=2	25	1.4256e+08	1.42524e+08	1.77864e+08	1.64247e+08	1.52573e+08	1.64498e+08	1.57378e+08	7.28321e+07	7.5525e+07	7.76409e+07	7.02794e+07	7.08299e+07	7.0932e+07	7.30066e+07	1.14229e+08	1.04643e+08	1.32774e+08
Q9DCV7	Keratin, type II cytoskeletal 7 OS=Mus musculus OX=10090 GN=Krt7 PE=1 SV=1	24	7.06161e+08	6.37249e+08	7.71542e+08	6.49488e+08	8.05321e+08	8.61177e+08	7.3849e+08	6.64957e+08	6.65336e+08	7.0157e+08	6.83156e+08	6.88811e+08	6.73708e+08	6.7959e+08	6.48546e+08	8.62021e+08	1.04056e+09
P63101	14-3-3 protein zeta/delta OS=Mus musculus OX=10090 GN=Ywhaz PE=1 SV=1	13	8.26917e+08	6.93755e+08	6.28265e+08	8.87905e+08	8.13935e+08	8.90928e+08	7.90284e+08	1.00922e+09	9.89556e+08	1.05369e+09	9.03687e+08	9.59856e+08	9.59184e+08	9.79198e+08	8.9551e+08	8.5944e+08	1.22554e+09
Q8QZY1	Eukaryotic translation initiation factor 3 subunit L OS=Mus musculus OX=10090 GN=Eif3l PE=1 SV=1	25	1.91648e+08	2.10613e+08	2.38666e+08	2.3976e+08	2.41463e+08	1.90103e+08	2.18709e+08	2.18403e+08	2.1149e+08	2.44462e+08	2.38738e+08	2.07507e+08	2.48175e+08	2.28129e+08	1.76731e+08	2.22837e+08	1.97178e+08
Q9QZQ8	Core histone macro-H2A.1 OS=Mus musculus OX=10090 GN=Macroh2a1 PE=1 SV=3	15	2.0099e+08	2.23154e+08	1.78285e+08	1.83585e+08	2.10496e+08	2.04575e+08	2.00181e+08	1.84648e+08	1.8111e+08	1.76743e+08	1.82351e+08	1.78699e+08	1.76408e+08	1.79993e+08	1.889e+08	2.08353e+08	3.75054e+08
Q8R1B4	Eukaryotic translation initiation factor 3 subunit C OS=Mus musculus OX=10090 GN=Eif3c PE=1 SV=1	29	9.00563e+07	8.53419e+07	8.83246e+07	8.39235e+07	8.7255e+07	8.88004e+07	8.72836e+07	9.52043e+07	9.40445e+07	9.34113e+07	9.26131e+07	9.81994e+07	1.06893e+08	9.67276e+07	8.43346e+07	8.55032e+07	1.30639e+08
O54774	AP-3 complex subunit delta-1 OS=Mus musculus OX=10090 GN=Ap3d1 PE=1 SV=1	26	9.05611e+07	8.78743e+07	7.85413e+07	7.66816e+07	5.68771e+07	7.15088e+07	7.70074e+07	7.64169e+07	6.54865e+07	6.79292e+07	7.87331e+07	8.86011e+07	8.07302e+07	7.63162e+07	1.02785e+08	6.04876e+07	5.48322e+07
Q5U5V2	Hydroxylysine kinase OS=Mus musculus OX=10090 GN=Hykk PE=1 SV=2	20	2.08956e+08	2.05533e+08	1.22346e+08	2.06757e+08	1.8795e+08	1.44662e+08	1.79367e+08	2.71307e+08	2.67313e+08	2.65931e+08	3.03186e+08	2.9127e+08	2.81322e+08	2.80055e+08	2.05614e+08	2.15483e+08	1.39321e+08
Q5SQX6	Cytoplasmic FMR1-interacting protein 2 OS=Mus musculus OX=10090 GN=Cyfip2 PE=1 SV=2	13	1.20772e+07	1.20281e+07	1.26713e+07	1.58651e+07	1.08951e+07	1.88984e+07	1.37392e+07	1.24037e+07	1.47008e+07	1.14814e+07	1.52169e+07	1.55383e+07	1.60238e+07	1.42275e+07	1.27178e+07	1.34061e+07	1.73486e+07
P39654	Polyunsaturated fatty acid lipoxygenase ALOX15 OS=Mus musculus OX=10090 GN=Alox15 PE=1 SV=4	24	4.51889e+08	3.52925e+08	4.69409e+08	4.44478e+08	4.45178e+08	4.82006e+08	4.40981e+08	4.10154e+08	4.09111e+08	3.87359e+08	5.05683e+08	5.04459e+08	4.9786e+08	4.52438e+08	4.35363e+08	4.03063e+08	2.7382e+08
Q60854	Serpin B6 OS=Mus musculus OX=10090 GN=Serpinb6 PE=1 SV=1	20	3.3116e+07	3.27e+07	6.48425e+07	5.01758e+07	6.07084e+07	6.99532e+07	5.1916e+07	5.33735e+07	5.57236e+07	5.4682e+07	6.0649e+07	5.95835e+07	5.61696e+07	5.66969e+07	4.85392e+07	3.747e+07	1.47729e+08
P70441	Na(+)/H(+) exchange regulatory cofactor NHE-RF1 OS=Mus musculus OX=10090 GN=Slc9a3r1 PE=1 SV=3	21	7.57663e+08	8.42826e+08	7.55065e+08	7.16482e+08	7.29086e+08	6.741e+08	7.4587e+08	7.66593e+08	7.81659e+08	7.69431e+08	7.75987e+08	7.81267e+08	7.71414e+08	7.74392e+08	8.07937e+08	7.88521e+08	4.95188e+08
P47857	ATP-dependent 6-phosphofructokinase, muscle type OS=Mus musculus OX=10090 GN=Pfkm PE=1 SV=3	23	4.20476e+07	6.18483e+07	5.12504e+07	5.70834e+07	3.72331e+07	4.37778e+07	4.88734e+07	4.34474e+07	3.97294e+07	4.10417e+07	3.66971e+07	3.54067e+07	3.62568e+07	3.87632e+07	4.20753e+07	4.34421e+07	4.34698e+07
Q8R164	Valacyclovir hydrolase OS=Mus musculus OX=10090 GN=Bphl PE=1 SV=1	17	6.70537e+08	6.59394e+08	6.12068e+08	6.74182e+08	5.50973e+08	5.05425e+08	6.12097e+08	6.58837e+08	6.58917e+08	6.49152e+08	6.91142e+08	7.03221e+08	7.26793e+08	6.81344e+08	5.61022e+08	5.46973e+08	3.76006e+08
P15626	Glutathione S-transferase Mu 2 OS=Mus musculus OX=10090 GN=Gstm2 PE=1 SV=2	8	4.70884e+08	5.08056e+08	4.26738e+08	4.85599e+08	5.31554e+08	5.10132e+08	4.88827e+08	4.56797e+08	4.94697e+08	4.35243e+08	5.75449e+08	5.54857e+08	5.87363e+08	5.17401e+08	3.91149e+08	5.21163e+08	4.43881e+08
Q9CW03	Structural maintenance of chromosomes protein 3 OS=Mus musculus OX=10090 GN=Smc3 PE=1 SV=2	42	6.34373e+07	6.01332e+07	4.96014e+07	6.41443e+07	6.78842e+07	7.71566e+07	6.37262e+07	5.45287e+07	5.55663e+07	5.53295e+07	4.91839e+07	5.44128e+07	5.54901e+07	5.40852e+07	7.37221e+07	6.96664e+07	1.18621e+08
Q9D051	Pyruvate dehydrogenase E1 component subunit beta, mitochondrial OS=Mus musculus OX=10090 GN=Pdhb PE=1 SV=1	13	3.94193e+08	4.03919e+08	3.92503e+08	4.25662e+08	4.00522e+08	4.24009e+08	4.06801e+08	3.41246e+08	3.86613e+08	3.69269e+08	3.91175e+08	3.87485e+08	3.76769e+08	3.75426e+08	3.93371e+08	3.85353e+08	2.70122e+08
Q9EP89	Serine beta-lactamase-like protein LACTB, mitochondrial OS=Mus musculus OX=10090 GN=Lactb PE=1 SV=1	23	1.21571e+08	1.16497e+08	1.0237e+08	1.16849e+08	9.48952e+07	8.86863e+07	1.06811e+08	1.28151e+08	1.38311e+08	1.41275e+08	1.37163e+08	1.37814e+08	1.49142e+08	1.38643e+08	1.04869e+08	1.04841e+08	6.4871e+07
P26638	Serine--tRNA ligase, cytoplasmic OS=Mus musculus OX=10090 GN=Sars1 PE=1 SV=3	19	8.04009e+07	7.78442e+07	7.20819e+07	8.35801e+07	8.96063e+07	8.0745e+07	8.07097e+07	8.93244e+07	9.21354e+07	8.9102e+07	1.0072e+08	9.76952e+07	1.01553e+08	9.50883e+07	8.76395e+07	8.89197e+07	9.29861e+07
Q8BMJ2	Leucine--tRNA ligase, cytoplasmic OS=Mus musculus OX=10090 GN=Lars1 PE=1 SV=2	33	4.74585e+07	4.46203e+07	4.46931e+07	5.00988e+07	4.82636e+07	5.60988e+07	4.85389e+07	5.48871e+07	4.96567e+07	4.54108e+07	5.55197e+07	5.44708e+07	4.86467e+07	5.1432e+07	5.12481e+07	5.26858e+07	6.37263e+07
Q8VDK1	Deaminated glutathione amidase OS=Mus musculus OX=10090 GN=Nit1 PE=1 SV=2	15	1.25228e+08	1.36658e+08	1.25592e+08	1.34869e+08	1.18505e+08	1.03394e+08	1.24041e+08	1.46662e+08	1.57715e+08	1.51692e+08	1.60431e+08	1.59433e+08	1.71185e+08	1.57853e+08	1.1077e+08	1.06467e+08	9.17882e+07
Q7TPV4	Myb-binding protein 1A OS=Mus musculus OX=10090 GN=Mybbp1a PE=1 SV=2	28	5.87145e+07	6.2152e+07	3.96437e+07	4.80133e+07	3.78114e+07	3.59071e+07	4.70403e+07	3.52395e+07	3.25053e+07	3.5747e+07	3.54314e+07	3.24436e+07	3.17738e+07	3.38567e+07	6.92756e+07	3.5562e+07	4.7702e+07
Q3UNZ8	Quinone oxidoreductase-like protein 2 OS=Mus musculus OX=10090 GN=Cryzl2 PE=1 SV=1	13	2.84799e+08	2.62489e+08	1.82833e+08	2.18757e+08	1.98508e+08	1.9138e+08	2.23128e+08	2.38874e+08	2.41021e+08	2.40762e+08	2.49685e+08	2.55401e+08	2.57055e+08	2.47133e+08	2.40817e+08	2.39486e+08	1.73816e+08
P99029	Peroxiredoxin-5, mitochondrial OS=Mus musculus OX=10090 GN=Prdx5 PE=1 SV=2	13	2.48303e+09	2.56956e+09	2.14557e+09	2.44325e+09	2.36357e+09	2.54779e+09	2.42546e+09	2.73637e+09	2.65402e+09	2.60605e+09	2.96661e+09	2.9051e+09	2.87584e+09	2.79067e+09	2.47307e+09	2.39432e+09	2.16589e+09
Q91V76	Ester hydrolase C11orf54 homolog OS=Mus musculus OX=10090 PE=1 SV=1	16	6.06327e+08	5.74971e+08	5.14714e+08	6.21556e+08	5.41645e+08	5.3455e+08	5.65627e+08	6.15074e+08	5.97773e+08	5.95642e+08	6.25521e+08	5.97168e+08	5.65642e+08	5.9947e+08	6.25509e+08	6.01441e+08	3.93969e+08
Q9CR68	Cytochrome b-c1 complex subunit Rieske, mitochondrial OS=Mus musculus OX=10090 GN=Uqcrfs1 PE=1 SV=1	14	5.47043e+08	5.47651e+08	5.75634e+08	5.12183e+08	5.4541e+08	5.09727e+08	5.39608e+08	4.76014e+08	4.33509e+08	4.42149e+08	4.70923e+08	4.26963e+08	4.04034e+08	4.42265e+08	5.36071e+08	5.63101e+08	3.30822e+08
Q99JR1	Sideroflexin-1 OS=Mus musculus OX=10090 GN=Sfxn1 PE=1 SV=3	13	4.73012e+08	4.83547e+08	4.91365e+08	4.88606e+08	4.52928e+08	4.20174e+08	4.68272e+08	3.81873e+08	3.95061e+08	3.98396e+08	3.65652e+08	3.88939e+08	3.83551e+08	3.85579e+08	4.00219e+08	4.24258e+08	3.40884e+08
P97429	Annexin A4 OS=Mus musculus OX=10090 GN=Anxa4 PE=1 SV=4	19	1.60681e+08	1.74181e+08	1.38824e+08	1.51852e+08	1.91753e+08	2.23229e+08	1.7342e+08	1.44242e+08	1.57311e+08	1.52913e+08	1.60013e+08	1.63678e+08	1.3909e+08	1.52875e+08	1.60258e+08	1.63896e+08	3.42443e+08
Q9Z1J3	Cysteine desulfurase, mitochondrial OS=Mus musculus OX=10090 GN=Nfs1 PE=1 SV=3	21	1.01266e+08	8.81468e+07	9.69727e+07	1.10016e+08	9.12499e+07	9.20766e+07	9.66214e+07	9.29691e+07	9.00908e+07	8.87687e+07	9.40259e+07	9.36322e+07	9.94099e+07	9.31494e+07	8.79892e+07	8.9411e+07	6.99589e+07
P14685	26S proteasome non-ATPase regulatory subunit 3 OS=Mus musculus OX=10090 GN=Psmd3 PE=1 SV=3	29	1.2352e+08	9.3808e+07	1.19348e+08	1.27756e+08	1.3015e+08	1.20475e+08	1.19176e+08	1.33355e+08	1.35102e+08	1.19886e+08	1.38038e+08	1.66e+08	1.42704e+08	1.39181e+08	1.2289e+08	1.31597e+08	9.96914e+07
O09174	Alpha-methylacyl-CoA racemase OS=Mus musculus OX=10090 GN=Amacr PE=1 SV=4	19	1.55443e+08	1.58536e+08	1.6509e+08	1.5971e+08	1.22363e+08	1.2236e+08	1.4725e+08	4.24175e+08	4.0554e+08	4.05861e+08	5.32279e+08	5.36832e+08	5.4276e+08	4.74574e+08	1.13691e+08	1.30158e+08	9.74768e+07
Q7TNE1	Succinate--hydroxymethylglutarate CoA-transferase OS=Mus musculus OX=10090 GN=Sugct PE=1 SV=2	17	8.82062e+07	8.87914e+07	5.91608e+07	1.02642e+08	6.99563e+07	6.09435e+07	7.82834e+07	8.82675e+07	8.80804e+07	8.02022e+07	1.02988e+08	9.38218e+07	9.15539e+07	9.0819e+07	7.7235e+07	8.08156e+07	4.85674e+07
P47791	Glutathione reductase, mitochondrial OS=Mus musculus OX=10090 GN=Gsr PE=1 SV=3	19	2.3853e+08	2.23528e+08	2.44885e+08	2.44297e+08	1.94361e+08	1.48756e+08	2.15726e+08	2.29391e+08	2.2703e+08	2.09429e+08	2.15722e+08	2.07164e+08	2.08084e+08	2.16136e+08	2.5251e+08	2.13608e+08	1.45274e+08
P49312	Heterogeneous nuclear ribonucleoprotein A1 OS=Mus musculus OX=10090 GN=Hnrnpa1 PE=1 SV=2	11	5.69609e+07	6.70021e+07	3.94159e+07	5.04057e+07	5.19084e+07	4.83968e+07	5.23483e+07	4.83889e+07	4.97072e+07	5.44891e+07	4.91054e+07	5.47512e+07	5.65691e+07	5.21685e+07	6.65858e+07	5.55906e+07	1.36731e+08
Q9Z1Z0	General vesicular transport factor p115 OS=Mus musculus OX=10090 GN=Uso1 PE=1 SV=2	28	9.4705e+07	9.65393e+07	9.49521e+07	1.05502e+08	1.02042e+08	1.22665e+08	1.02734e+08	1.23565e+08	1.28552e+08	1.19576e+08	1.32144e+08	1.33199e+08	1.21365e+08	1.264e+08	1.0501e+08	1.0402e+08	1.77091e+08
P48193	Protein 4.1 OS=Mus musculus OX=10090 GN=Epb41 PE=1 SV=2	23	1.72789e+08	1.76205e+08	1.59952e+08	1.67121e+08	1.88928e+08	1.64644e+08	1.71607e+08	1.72686e+08	1.72162e+08	2.03334e+08	1.52707e+08	1.60745e+08	1.75579e+08	1.72869e+08	1.80675e+08	1.69916e+08	1.55498e+08
P55264	Adenosine kinase OS=Mus musculus OX=10090 GN=Adk PE=1 SV=2	18	2.52857e+08	2.56782e+08	2.04777e+08	2.45154e+08	2.71956e+08	2.25855e+08	2.42897e+08	2.14896e+08	2.1588e+08	2.39491e+08	2.21865e+08	2.29181e+08	2.37057e+08	2.26395e+08	2.51945e+08	2.68703e+08	2.19582e+08
P23492	Purine nucleoside phosphorylase OS=Mus musculus OX=10090 GN=Pnp PE=1 SV=2	16	2.35757e+08	2.06811e+08	1.87402e+08	1.98956e+08	1.85245e+08	1.9931e+08	2.02247e+08	2.19905e+08	2.01681e+08	2.06194e+08	2.26273e+08	2.24919e+08	2.0628e+08	2.14209e+08	1.96885e+08	1.88542e+08	2.36124e+08
Q2TPA8	Hydroxysteroid dehydrogenase-like protein 2 OS=Mus musculus OX=10090 GN=Hsdl2 PE=1 SV=1	24	9.89494e+07	8.62849e+07	1.48999e+08	1.12444e+08	1.17462e+08	1.04621e+08	1.1146e+08	9.08922e+07	9.46089e+07	9.44808e+07	8.36884e+07	8.04139e+07	7.64269e+07	8.67519e+07	9.74886e+07	1.00186e+08	6.38765e+07
Q9DB20	ATP synthase subunit O, mitochondrial OS=Mus musculus OX=10090 GN=Atp5po PE=1 SV=1	14	1.52164e+09	1.58948e+09	1.67796e+09	1.55341e+09	1.53093e+09	1.67169e+09	1.59085e+09	1.56251e+09	1.483e+09	1.42454e+09	1.4123e+09	1.37274e+09	1.38255e+09	1.43961e+09	1.59907e+09	1.53175e+09	1.14113e+09
Q9CZW5	Mitochondrial import receptor subunit TOM70 OS=Mus musculus OX=10090 GN=Tomm70 PE=1 SV=2	22	8.81445e+07	7.29823e+07	8.45305e+07	8.27015e+07	8.5683e+07	8.57385e+07	8.32967e+07	7.51312e+07	8.0633e+07	8.02961e+07	7.92333e+07	8.09149e+07	7.69597e+07	7.88614e+07	9.87259e+07	8.27496e+07	7.25048e+07
Q91XE4	N-acyl-aromatic-L-amino acid amidohydrolase (carboxylate-forming) OS=Mus musculus OX=10090 GN=Acy3 PE=1 SV=1	14	5.91069e+08	5.92688e+08	3.24502e+08	6.12822e+08	3.60966e+08	4.94922e+08	4.96162e+08	1.79784e+09	1.83574e+09	1.75906e+09	2.16529e+09	2.08786e+09	2.09911e+09	1.95748e+09	5.66858e+08	5.65519e+08	3.8807e+08
Q8VIJ6	Splicing factor, proline- and glutamine-rich OS=Mus musculus OX=10090 GN=Sfpq PE=1 SV=1	22	1.20108e+08	1.01448e+08	1.23494e+08	1.17352e+08	1.33353e+08	1.30617e+08	1.21062e+08	1.35671e+08	1.36099e+08	1.38684e+08	1.34623e+08	1.36426e+08	1.37233e+08	1.36456e+08	1.31477e+08	1.1733e+08	2.17222e+08
Q60991	Cytochrome P450 7B1 OS=Mus musculus OX=10090 GN=Cyp7b1 PE=1 SV=2	21	1.16045e+07	1.41945e+07	1.14841e+07	1.16922e+07	1.19734e+07	1.75329e+07	1.30803e+07	5.7972e+07	5.51729e+07	5.89711e+07	1.1807e+08	1.00062e+08	1.07021e+08	8.28783e+07	1.08913e+07	9.15039e+06	1.1249e+07
P50431	Serine hydroxymethyltransferase, cytosolic OS=Mus musculus OX=10090 GN=Shmt1 PE=1 SV=3	21	1.29693e+08	1.24688e+08	1.23702e+08	1.26265e+08	1.39231e+08	1.41147e+08	1.30788e+08	8.16715e+07	7.82154e+07	7.54825e+07	8.36334e+07	7.52833e+07	7.66302e+07	7.8486e+07	1.30658e+08	1.25535e+08	9.18819e+07
P22315	Ferrochelatase, mitochondrial OS=Mus musculus OX=10090 GN=Fech PE=1 SV=2	19	9.05805e+07	9.21689e+07	9.60284e+07	9.404e+07	1.01563e+08	9.14373e+07	9.43031e+07	9.77336e+07	9.93083e+07	9.6907e+07	9.60723e+07	9.17338e+07	9.61359e+07	9.63152e+07	8.56479e+07	8.38136e+07	6.23557e+07
P48962	ADP/ATP translocase 1 OS=Mus musculus OX=10090 GN=Slc25a4 PE=1 SV=4	8	7.4514e+08	7.73847e+08	8.56105e+08	7.12197e+08	7.58554e+08	8.43583e+08	7.81571e+08	5.31052e+08	5.46361e+08	5.67161e+08	5.67559e+08	5.64581e+08	5.68097e+08	5.57468e+08	7.75735e+08	7.19653e+08	6.07857e+08
Q8BMF4	Dihydrolipoyllysine-residue acetyltransferase component of pyruvate dehydrogenase complex, mitochondrial OS=Mus musculus OX=10090 GN=Dlat PE=1 SV=2	17	4.46558e+08	4.66061e+08	4.87462e+08	499306483	4.70333e+08	5.40397e+08	4.85019e+08	4.95743e+08	4.87324e+08	4.91906e+08	4.80447e+08	5.04225e+08	4.88754e+08	4.914e+08	4.80623e+08	4.11088e+08	3.67387e+08
Q99MZ7	Peroxisomal trans-2-enoyl-CoA reductase OS=Mus musculus OX=10090 GN=Pecr PE=1 SV=1	15	4.8954e+08	4.68336e+08	5.22113e+08	4.56507e+08	3.18708e+08	3.55637e+08	4.3514e+08	9.56853e+08	9.63041e+08	9.35771e+08	1.04326e+09	1.0926e+09	1.08725e+09	1.01313e+09	3.81191e+08	4.28093e+08	3.17757e+08
Q9DCL9	Multifunctional protein ADE2 OS=Mus musculus OX=10090 GN=Paics PE=1 SV=4	23	1.59851e+08	1.60741e+08	1.6961e+08	1.68403e+08	1.5795e+08	1.81969e+08	1.66421e+08	1.58798e+08	1.61773e+08	1.62717e+08	1.69203e+08	1.73798e+08	1.42861e+08	1.61525e+08	1.47816e+08	1.46065e+08	1.59725e+08
Q8R1G2	Carboxymethylenebutenolidase homolog OS=Mus musculus OX=10090 GN=Cmbl PE=1 SV=1	15	1.75945e+08	1.71414e+08	1.68956e+08	1.83892e+08	1.66815e+08	1.29271e+08	1.66049e+08	2.04352e+08	2.18607e+08	1.99287e+08	1.96158e+08	2.02557e+08	2.04064e+08	2.04171e+08	1.60456e+08	1.99237e+08	1.10717e+08
P53657	Pyruvate kinase PKLR OS=Mus musculus OX=10090 GN=Pklr PE=1 SV=1	25	8.13688e+07	7.24693e+07	7.8141e+07	9.72858e+07	7.65828e+07	6.84859e+07	7.90556e+07	7.48354e+07	6.88846e+07	6.26116e+07	3.4102e+07	6.7262e+07	5.96441e+07	6.12233e+07	1.04288e+08	7.24101e+07	8.23728e+07
P68040	Receptor of activated protein C kinase 1 OS=Mus musculus OX=10090 GN=Rack1 PE=1 SV=3	18	2.54359e+08	2.63623e+08	2.30646e+08	2.58913e+08	2.46689e+08	2.57558e+08	2.51965e+08	2.79212e+08	2.80571e+08	2.89476e+08	2.86221e+08	3.03181e+08	3.02096e+08	2.90126e+08	2.69171e+08	2.65508e+08	3.44565e+08
P19324	Serpin H1 OS=Mus musculus OX=10090 GN=Serpinh1 PE=1 SV=3	18	3.18664e+07	2.60204e+07	3.63834e+07	3.21485e+07	3.07955e+07	4.10696e+07	3.30473e+07	5.27244e+07	5.12667e+07	5.05742e+07	5.56775e+07	5.64886e+07	5.86776e+07	5.42348e+07	3.47725e+07	3.06339e+07	1.19438e+08
Q7TMS5	Broad substrate specificity ATP-binding cassette transporter ABCG2 OS=Mus musculus OX=10090 GN=Abcg2 PE=1 SV=1	20	2.77173e+08	2.81467e+08	2.2409e+08	2.71808e+08	2.31246e+08	2.35067e+08	2.53475e+08	2.56533e+08	2.58371e+08	2.66999e+08	2.87375e+08	2.85717e+08	2.96632e+08	2.75271e+08	2.7998e+08	3.02636e+08	1.87255e+08
Q9QYB1	Chloride intracellular channel protein 4 OS=Mus musculus OX=10090 GN=Clic4 PE=1 SV=3	12	1.80222e+08	1.77014e+08	1.70192e+08	166011827	1.62022e+08	1.80685e+08	1.72691e+08	1.84143e+08	1.88977e+08	1.81751e+08	1.86485e+08	1.86922e+08	1.811e+08	1.84896e+08	1.96133e+08	1.81802e+08	1.89899e+08
Q69Z37	Sterile alpha motif domain-containing protein 9-like OS=Mus musculus OX=10090 GN=Samd9l PE=1 SV=2	36	7.30956e+07	6.90463e+07	6.67854e+07	7.91021e+07	6.10886e+07	7.45396e+07	7.06096e+07	7.44997e+07	7.53565e+07	7.19162e+07	7.38804e+07	7.06412e+07	7.20467e+07	7.30568e+07	7.28816e+07	6.49103e+07	7.32898e+07
Q923I7	Sodium/glucose cotransporter 2 OS=Mus musculus OX=10090 GN=Slc5a2 PE=1 SV=1	13	3.69634e+08	3.79902e+08	2.89135e+08	3.47503e+08	2.73247e+08	2.64986e+08	3.20735e+08	3.00135e+08	2.84183e+08	3.02699e+08	2.51241e+08	2.4788e+08	2.53055e+08	2.73199e+08	3.94375e+08	4.41896e+08	2.27812e+08
Q3URE1	Malonate--CoA ligase ACSF3, mitochondrial OS=Mus musculus OX=10090 GN=Acsf3 PE=1 SV=2	22	6.37581e+07	6.52581e+07	6.07029e+07	7.07463e+07	1.51028e+08	5.83508e+07	7.83074e+07	6.86206e+07	6.95002e+07	6.66829e+07	6.63918e+07	6.48425e+07	6.79351e+07	6.73289e+07	5.70574e+07	6.0709e+07	4.19679e+07
Q3TC72	Fumarylacetoacetate hydrolase domain-containing protein 2A OS=Mus musculus OX=10090 GN=Fahd2 PE=1 SV=1	13	1.97404e+08	2.02202e+08	1.63448e+08	1.78261e+08	1.52099e+08	1.60059e+08	1.75579e+08	1.54267e+08	2.29219e+08	1.55416e+08	2.13341e+08	1.39972e+08	1.37064e+08	1.71547e+08	1.78092e+08	1.97478e+08	1.09034e+08
P29351	Tyrosine-protein phosphatase non-receptor type 6 OS=Mus musculus OX=10090 GN=Ptpn6 PE=1 SV=2	28	1.8342e+08	1.69342e+08	1.75224e+08	1.84706e+08	1.97323e+08	2.45617e+08	1.92605e+08	2.05711e+08	1.96307e+08	2.2638e+08	2.21786e+08	2.0167e+08	2.3023e+08	2.1368e+08	1.57031e+08	1.88463e+08	3.06791e+08
P61161	Actin-related protein 2 OS=Mus musculus OX=10090 GN=Actr2 PE=1 SV=1	17	1.66752e+08	1.58454e+08	1.46745e+08	1.67477e+08	1.70944e+08	1.99115e+08	1.68248e+08	1.80993e+08	1.87247e+08	1.84781e+08	1.784e+08	1.83295e+08	1.85162e+08	1.83313e+08	1.79187e+08	1.67548e+08	3.36931e+08
O35639	Annexin A3 OS=Mus musculus OX=10090 GN=Anxa3 PE=1 SV=4	20	5.11223e+07	5.15909e+07	9.55813e+07	4.30429e+07	5.10102e+07	7.13983e+07	6.06243e+07	4.98476e+07	5.16399e+07	4.939e+07	4.79728e+07	5.44418e+07	5.36137e+07	5.1151e+07	4.33821e+07	5.13736e+07	2.12336e+08
Q00PI9	Heterogeneous nuclear ribonucleoprotein U-like protein 2 OS=Mus musculus OX=10090 GN=Hnrnpul2 PE=1 SV=2	27	1.83211e+08	1.24072e+08	1.36536e+08	1.39837e+08	1.52863e+08	1.97416e+08	1.55656e+08	1.49624e+08	1.8535e+08	1.38677e+08	1.47238e+08	1.4297e+08	1.36212e+08	1.50012e+08	1.43605e+08	1.45931e+08	2.37334e+08
P21107	Tropomyosin alpha-3 chain OS=Mus musculus OX=10090 GN=Tpm3 PE=1 SV=3	8	1.97493e+08	1.80317e+08	1.64751e+08	1.71637e+08	2.10171e+08	1.97393e+08	1.8696e+08	1.74037e+08	1.67109e+08	1.59086e+08	1.51132e+08	1.6833e+08	1.68082e+08	1.64629e+08	2.21959e+08	2.04731e+08	2.73244e+08
O35887	Calumenin OS=Mus musculus OX=10090 GN=Calu PE=1 SV=1	13	3.20841e+07	2.77649e+07	3.13527e+07	2.63013e+07	3.14287e+07	3.19138e+07	3.01409e+07	3.34209e+07	3.40108e+07	3.48011e+07	2.38621e+07	2.37676e+07	2.40755e+07	2.89897e+07	3.09539e+07	3.01587e+07	5.69339e+07
O88533	Aromatic-L-amino-acid decarboxylase OS=Mus musculus OX=10090 GN=Ddc PE=1 SV=1	15	1.07896e+08	1.04298e+08	1.20632e+08	1.08063e+08	1.09919e+08	8.85709e+07	1.06563e+08	5.61926e+07	5.63886e+07	5.0652e+07	4.95861e+07	5.22617e+07	4.85893e+07	5.22784e+07	9.03337e+07	9.53287e+07	4.87313e+07
Q9R0X4	Acyl-coenzyme A thioesterase 9, mitochondrial OS=Mus musculus OX=10090 GN=Acot9 PE=1 SV=1	22	8.34966e+07	8.03094e+07	9.85074e+07	8.82394e+07	9.33423e+07	1.25827e+08	9.49537e+07	1.03802e+08	1.05628e+08	1.06937e+08	1.20732e+08	1.34278e+08	1.29666e+08	1.1684e+08	8.88721e+07	7.76276e+07	9.45551e+07
Q3U7R1	Extended synaptotagmin-1 OS=Mus musculus OX=10090 GN=Esyt1 PE=1 SV=2	29	6.81217e+07	6.59049e+07	6.65983e+07	7.08184e+07	7.77071e+07	8.32531e+07	7.20672e+07	6.68797e+07	7.24924e+07	7.02358e+07	7.01929e+07	6.75559e+07	6.48143e+07	6.86952e+07	7.13033e+07	7.38052e+07	1.17695e+08
Q8R519	2-amino-3-carboxymuconate-6-semialdehyde decarboxylase OS=Mus musculus OX=10090 GN=Acmsd PE=1 SV=2	14	5.99516e+07	6.14376e+07	8.1474e+07	5.90312e+07	5.51277e+07	4.10406e+07	5.96771e+07	6.96693e+07	5.85838e+07	5.21139e+07	4.84637e+07	4.48744e+07	4.62736e+07	5.33298e+07	6.3438e+07	6.87042e+07	3.15062e+07
P70404	Isocitrate dehydrogenase [NAD] subunit gamma 1, mitochondrial OS=Mus musculus OX=10090 GN=Idh3g PE=1 SV=1	14	2.52363e+08	2.23123e+08	2.59054e+08	2.32965e+08	2.09907e+08	2.5818e+08	2.39265e+08	2.02159e+08	2.08604e+08	2.16918e+08	1.98834e+08	2.06142e+08	2.15076e+08	2.07955e+08	2.18006e+08	2.27208e+08	1.33645e+08
Q9QZQ1	Afadin OS=Mus musculus OX=10090 GN=Afdn PE=1 SV=3	35	3.19458e+07	3.04311e+07	2.94208e+07	3.1686e+07	3.78024e+07	3.73914e+07	3.31129e+07	3.16959e+07	3.30005e+07	2.87291e+07	2.92218e+07	2.92015e+07	3.0823e+07	3.04453e+07	3.32346e+07	3.45665e+07	3.27161e+07
Q62465	Synaptic vesicle membrane protein VAT-1 homolog OS=Mus musculus OX=10090 GN=Vat1 PE=1 SV=3	16	2.10358e+08	3.12497e+08	2.57357e+08	2.28593e+08	2.98607e+08	2.59977e+08	2.61232e+08	2.08579e+08	2.24125e+08	2.04779e+08	2.47982e+08	2.25661e+08	1.94056e+08	2.1753e+08	2.58045e+08	2.81574e+08	3.39736e+08
P13020	Gelsolin OS=Mus musculus OX=10090 GN=Gsn PE=1 SV=3	21	1.02683e+08	9.39832e+07	1.14258e+08	9.58894e+07	1.25969e+08	1.24113e+08	1.09483e+08	7.89921e+07	7.89915e+07	7.72248e+07	8.01871e+07	7.66269e+07	7.54529e+07	7.79125e+07	1.17313e+08	1.17477e+08	2.46228e+08
P22892	AP-1 complex subunit gamma-1 OS=Mus musculus OX=10090 GN=Ap1g1 PE=1 SV=3	27	1.13133e+08	1.16646e+08	1.14512e+08	1.07908e+08	1.13348e+08	1.23428e+08	1.14829e+08	1.21273e+08	1.14292e+08	1.18142e+08	1.06869e+08	1.21322e+08	1.20296e+08	1.17032e+08	1.1585e+08	1.20638e+08	1.33649e+08
P19783	Cytochrome c oxidase subunit 4 isoform 1, mitochondrial OS=Mus musculus OX=10090 GN=Cox4i1 PE=1 SV=2	14	1.11874e+09	1.0646e+09	1.12906e+09	1.09878e+09	1.09591e+09	1.20572e+09	1.1188e+09	9.52207e+08	9.31189e+08	9.19234e+08	9.58103e+08	9.45283e+08	9.40579e+08	9.41099e+08	1.1631e+09	1.10341e+09	7.91597e+08
P49429	4-hydroxyphenylpyruvate dioxygenase OS=Mus musculus OX=10090 GN=Hpd PE=1 SV=3	17	1.6176e+08	1.52867e+08	1.19789e+08	1.31925e+08	2.44008e+08	7.20293e+07	1.47063e+08	5.11783e+07	5.10041e+07	4.52229e+07	4.97207e+07	4.08473e+07	4.05148e+07	4.64147e+07	1.53741e+08	2.37371e+08	7.45494e+07
Q8K183	Pyridoxal kinase OS=Mus musculus OX=10090 GN=Pdxk PE=1 SV=1	15	1.90742e+08	2.12212e+08	1.94737e+08	1.98406e+08	2.00203e+08	1.66977e+08	1.9388e+08	1.13288e+08	1.22246e+08	1.2302e+08	1.14123e+08	1.16949e+08	1.20515e+08	1.18357e+08	1.80856e+08	1.91965e+08	2.0502e+08
P30416	Peptidyl-prolyl cis-trans isomerase FKBP4 OS=Mus musculus OX=10090 GN=Fkbp4 PE=1 SV=5	27	7.14453e+07	6.73636e+07	7.9099e+07	8.02185e+07	6.427e+07	5.87039e+07	7.01834e+07	1.04669e+08	1.05834e+08	1.01535e+08	1.16578e+08	1.16409e+08	1.14576e+08	1.09933e+08	7.4027e+07	7.07322e+07	7.86975e+07
P48774	Glutathione S-transferase Mu 5 OS=Mus musculus OX=10090 GN=Gstm5 PE=1 SV=1	17	5.00818e+08	4.67025e+08	4.18211e+08	5.3973e+08	4.97172e+08	4.97317e+08	4.86712e+08	3.93821e+08	3.80705e+08	3.6383e+08	4.39508e+08	4.43188e+08	4.55246e+08	4.12716e+08	5.46686e+08	4.97395e+08	4.37274e+08
Q64737	Trifunctional purine biosynthetic protein adenosine-3 OS=Mus musculus OX=10090 GN=Gart PE=1 SV=3	25	9.41468e+07	1.05423e+08	1.62099e+08	9.60071e+07	1.47939e+08	5.89195e+07	1.10756e+08	4.39606e+07	4.33833e+07	4.16482e+07	4.45775e+07	3.88198e+07	4.51104e+07	4.29166e+07	1.0239e+08	9.44754e+07	7.5342e+07
Q9D939	Sulfotransferase 1C2 OS=Mus musculus OX=10090 GN=Sult1c2 PE=1 SV=1	17	1.40454e+08	1.4572e+08	1.31923e+08	1.39219e+08	1.23559e+08	1.55684e+08	1.39426e+08	1.42388e+08	1.69448e+08	1.35592e+08	1.28946e+08	1.27148e+08	1.28963e+08	1.38747e+08	1.54213e+08	1.48191e+08	1.3379e+08
Q64511	DNA topoisomerase 2-beta OS=Mus musculus OX=10090 GN=Top2b PE=1 SV=2	40	3.24464e+07	2.83253e+07	2.94206e+07	3.18599e+07	3.24137e+07	3.6926e+07	3.18986e+07	3.29345e+07	3.11058e+07	3.24617e+07	3.13671e+07	3.32018e+07	3.25551e+07	3.2271e+07	3.42665e+07	3.25425e+07	6.53874e+07
Q925I1	ATPase family AAA domain-containing protein 3 OS=Mus musculus OX=10090 GN=Atad3 PE=1 SV=1	30	1.54559e+08	1.57738e+08	1.55599e+08	151867999	1.57199e+08	1.37405e+08	1.52395e+08	1.26909e+08	1.25548e+08	1.38111e+08	1.13775e+08	1.26925e+08	1.23152e+08	1.25737e+08	1.31086e+08	1.4479e+08	1.13534e+08
Q8BLF1	Neutral cholesterol ester hydrolase 1 OS=Mus musculus OX=10090 GN=Nceh1 PE=1 SV=1	16	3.26e+08	4.09495e+08	3.96125e+08	4.02245e+08	3.22857e+08	3.28024e+08	3.64124e+08	3.06054e+08	3.78156e+08	3.59083e+08	3.93713e+08	3.87006e+08	4.20584e+08	3.74099e+08	2.68401e+08	3.11491e+08	3.50618e+08
Q99KR3	Endoribonuclease LACTB2 OS=Mus musculus OX=10090 GN=Lactb2 PE=1 SV=1	16	4.24158e+08	4.27882e+08	3.41486e+08	4.39969e+08	3.60131e+08	2.81115e+08	3.79124e+08	5.59077e+08	5.65161e+08	4.73072e+08	5.85386e+08	6.27182e+08	5.33438e+08	5.57219e+08	4.04878e+08	3.80134e+08	2.55548e+08
Q99LX0	Parkinson disease protein 7 homolog OS=Mus musculus OX=10090 GN=Park7 PE=1 SV=1	14	8.34401e+08	7.16192e+08	8.60903e+08	7.43333e+08	9.61963e+08	9.38679e+08	8.42578e+08	8.52556e+08	7.48392e+08	9.12557e+08	6.42788e+08	7.92735e+08	8.78148e+08	8.04529e+08	8.77203e+08	8.88356e+08	1.39846e+09
P50396	Rab GDP dissociation inhibitor alpha OS=Mus musculus OX=10090 GN=Gdi1 PE=1 SV=3	16	1.50523e+08	1.72979e+08	1.34888e+08	1.45795e+08	1.7316e+08	1.3651e+08	1.52309e+08	1.74284e+08	1.81277e+08	1.8015e+08	1.78734e+08	1.81636e+08	1.91714e+08	1.81299e+08	1.56783e+08	1.53615e+08	1.32526e+08
Q9DBL7	Bifunctional coenzyme A synthase OS=Mus musculus OX=10090 GN=Coasy PE=1 SV=2	18	1.57427e+08	1.78192e+08	1.10169e+08	1.60998e+08	1.38532e+08	1.41534e+08	1.47809e+08	2.17651e+08	2.25346e+08	2.21262e+08	2.20947e+08	2.31892e+08	2.25208e+08	2.23718e+08	1.40195e+08	1.45686e+08	1.14805e+08
O08756	3-hydroxyacyl-CoA dehydrogenase type-2 OS=Mus musculus OX=10090 GN=Hsd17b10 PE=1 SV=4	12	3.16356e+08	3.32039e+08	3.40284e+08	321191226	3.34206e+08	3.05456e+08	3.24922e+08	2.73103e+08	2.74293e+08	2.90181e+08	2.66019e+08	2.64015e+08	2.70697e+08	2.73051e+08	3.28614e+08	3.44696e+08	2.32629e+08
Q9DBS5	Kinesin light chain 4 OS=Mus musculus OX=10090 GN=Klc4 PE=1 SV=1	20	3.58955e+08	3.74188e+08	3.3409e+08	3.42647e+08	3.54974e+08	3.2099e+08	3.47641e+08	3.46788e+08	3.42129e+08	3.58876e+08	3.40505e+08	3.08352e+08	3.40445e+08	3.39516e+08	3.55692e+08	2.9773e+08	2.36986e+08
Q8BH95	Enoyl-CoA hydratase, mitochondrial OS=Mus musculus OX=10090 GN=Echs1 PE=1 SV=1	17	9.63947e+08	9.63028e+08	9.85646e+08	9.44347e+08	9.54e+08	9.04241e+08	9.52535e+08	8.70545e+08	8.40647e+08	8.58578e+08	8.90404e+08	8.42426e+08	8.56469e+08	8.59845e+08	9.78179e+08	1.00818e+09	6.40538e+08
Q9EQH2	Endoplasmic reticulum aminopeptidase 1 OS=Mus musculus OX=10090 GN=Erap1 PE=1 SV=2	28	2.80834e+07	3.28526e+07	2.67602e+07	2.50424e+07	2.24697e+07	6.7684e+07	3.38154e+07	2.94182e+07	2.9085e+07	2.52663e+07	2.78707e+07	3.23705e+07	2.95522e+07	2.89272e+07	3.03744e+07	3.24943e+07	7.06604e+07
P54775	26S proteasome regulatory subunit 6B OS=Mus musculus OX=10090 GN=Psmc4 PE=1 SV=2	21	9.02045e+07	9.7363e+07	1.02399e+08	9.98785e+07	1.00322e+08	1.00161e+08	9.8388e+07	1.0108e+08	9.66456e+07	9.74125e+07	9.80041e+07	9.53522e+07	1.01509e+08	9.8334e+07	9.95966e+07	9.91548e+07	9.69801e+07
Q68FL4	Putative adenosylhomocysteinase 3 OS=Mus musculus OX=10090 GN=Ahcyl2 PE=1 SV=1	11	1.45772e+08	1.39837e+08	1.3432e+08	1.34767e+08	1.37384e+08	1.4411e+08	1.39365e+08	1.3927e+08	1.44079e+08	1.43412e+08	1.5088e+08	1.51599e+08	1.35311e+08	1.44092e+08	1.56145e+08	1.46111e+08	1.32185e+08
P67778	Prohibitin OS=Mus musculus OX=10090 GN=Phb PE=1 SV=1	19	5.29508e+08	5.75651e+08	5.23466e+08	4.64767e+08	5.32091e+08	4.53713e+08	5.13199e+08	4.71736e+08	4.84459e+08	4.81745e+08	3.73376e+08	3.79861e+08	3.9772e+08	4.31483e+08	5.2474e+08	5.29499e+08	4.42066e+08
Q9CQA3	Succinate dehydrogenase [ubiquinone] iron-sulfur subunit, mitochondrial OS=Mus musculus OX=10090 GN=Sdhb PE=1 SV=1	19	9.37183e+08	9.88945e+08	9.27353e+08	9.88725e+08	9.27381e+08	9.29666e+08	9.49875e+08	7.63681e+08	7.89296e+08	8.07507e+08	7.55439e+08	7.73021e+08	8.20336e+08	7.8488e+08	9.36007e+08	9.43633e+08	5.99979e+08
Q61292	Laminin subunit beta-2 OS=Mus musculus OX=10090 GN=Lamb2 PE=1 SV=2	34	2.24227e+07	2.54733e+07	2.6095e+07	2.37475e+07	2.16216e+07	2.45285e+07	2.39814e+07	2.63987e+07	2.90511e+07	2.64976e+07	1.70416e+07	1.84584e+07	2.15324e+07	2.31633e+07	2.25806e+07	2.1324e+07	4.15332e+07
Q01768	Nucleoside diphosphate kinase B OS=Mus musculus OX=10090 GN=Nme2 PE=1 SV=1	7	1.40358e+09	1.37242e+09	1.11028e+09	1.29566e+09	1.32204e+09	1.23048e+09	1.28908e+09	1.29852e+09	1.29175e+09	1.35382e+09	1.39417e+09	1.36036e+09	1.34234e+09	1.34016e+09	1.29492e+09	1.33929e+09	1.10665e+09
Q9CR62	Mitochondrial 2-oxoglutarate/malate carrier protein OS=Mus musculus OX=10090 GN=Slc25a11 PE=1 SV=3	17	4.24168e+08	4.13998e+08	4.99546e+08	4.19567e+08	3.99886e+08	4.33862e+08	4.31838e+08	3.98328e+08	3.92173e+08	4.2652e+08	3.71322e+08	3.93294e+08	4.22134e+08	4.00629e+08	3.74596e+08	4.08841e+08	3.38736e+08
Q9DCG6	Phenazine biosynthesis-like domain-containing protein 1 OS=Mus musculus OX=10090 GN=Pbld1 PE=1 SV=2	13	2.80393e+08	2.91602e+08	2.81154e+08	2.83382e+08	2.83423e+08	2.11518e+08	2.71912e+08	2.50721e+08	2.50793e+08	2.45905e+08	2.54468e+08	2.57065e+08	2.46512e+08	2.50911e+08	2.83862e+08	2.75708e+08	1.63279e+08
Q9EP71	Ankycorbin OS=Mus musculus OX=10090 GN=Rai14 PE=1 SV=1	29	2.36716e+07	2.62048e+07	2.51684e+07	2.18397e+07	3.03327e+07	3.32316e+07	2.67415e+07	2.6412e+07	2.73248e+07	2.51143e+07	2.54818e+07	2.47387e+07	2.46652e+07	2.56228e+07	3.09465e+07	2.72035e+07	3.98217e+07
Q9DCJ9	N-acetylneuraminate lyase OS=Mus musculus OX=10090 GN=Npl PE=1 SV=1	19	1.82359e+08	1.87819e+08	2.13362e+08	1.52326e+08	1.75335e+08	1.82658e+08	1.8231e+08	6.76379e+07	6.5785e+07	6.68071e+07	5.0729e+07	5.17011e+07	4.94852e+07	5.86909e+07	1.20942e+08	1.17375e+08	9.38384e+07
Q9ERG0	LIM domain and actin-binding protein 1 OS=Mus musculus OX=10090 GN=Lima1 PE=1 SV=3	27	1.92811e+08	1.82221e+08	2.09817e+08	2.47313e+08	2.36575e+08	1.87417e+08	2.09359e+08	2.71889e+08	2.8729e+08	2.77581e+08	3.14753e+08	3.23982e+08	3.56064e+08	3.0526e+08	2.2357e+08	2.14274e+08	1.83187e+08
P70333	Heterogeneous nuclear ribonucleoprotein H2 OS=Mus musculus OX=10090 GN=Hnrnph2 PE=1 SV=1	7	3.56234e+07	3.58283e+07	3.58765e+07	4.0123e+07	4.05029e+07	4.33737e+07	3.85546e+07	3.08258e+07	3.24157e+07	3.13895e+07	2.65511e+07	2.6162e+07	2.78655e+07	2.92016e+07	3.73155e+07	3.76091e+07	6.35198e+07
P59158	Solute carrier family 12 member 3 OS=Mus musculus OX=10090 GN=Slc12a3 PE=1 SV=1	21	1.75836e+08	1.6858e+08	1.97504e+08	1.87589e+08	1.59227e+08	1.51321e+08	1.73343e+08	1.32088e+08	1.38008e+08	1.32566e+08	9.94565e+07	1.07624e+08	1.23168e+08	1.22152e+08	1.75397e+08	1.86435e+08	1.34924e+08
Q62095	ATP-dependent RNA helicase DDX3Y OS=Mus musculus OX=10090 GN=Ddx3y PE=1 SV=2	1	3385.04	495462	402010	612116	563547	448961	420914	406571	365656	607439	382461	398500	334324	415825	3385.04	462190	986046
Q8R081	Heterogeneous nuclear ribonucleoprotein L OS=Mus musculus OX=10090 GN=Hnrnpl PE=1 SV=2	17	9.27666e+07	1.01348e+08	8.69278e+07	9.27675e+07	9.09029e+07	9.54972e+07	9.33684e+07	9.74181e+07	9.0539e+07	1.00981e+08	8.29642e+07	8.80512e+07	9.61007e+07	9.26757e+07	9.50904e+07	8.90945e+07	1.78833e+08
Q922R8	Protein disulfide-isomerase A6 OS=Mus musculus OX=10090 GN=Pdia6 PE=1 SV=3	16	1.10129e+08	1.3253e+08	1.23228e+08	1.35974e+08	1.24786e+08	1.24735e+08	1.2523e+08	1.37259e+08	1.38737e+08	1.50671e+08	1.70861e+08	1.68056e+08	1.69144e+08	1.55788e+08	1.34483e+08	1.36424e+08	2.47831e+08
Q6PDQ2	Chromodomain-helicase-DNA-binding protein 4 OS=Mus musculus OX=10090 GN=Chd4 PE=1 SV=1	37	2.63201e+07	2.32281e+07	2.46223e+07	2.46784e+07	2.84041e+07	2.79647e+07	2.58696e+07	2.42787e+07	2.34046e+07	2.62406e+07	2.57822e+07	2.62457e+07	2.80414e+07	2.56655e+07	2.77202e+07	2.61429e+07	4.95278e+07
P00329	Alcohol dehydrogenase 1 OS=Mus musculus OX=10090 GN=Adh1 PE=1 SV=2	16	2.80768e+08	2.95969e+08	3.0034e+08	3.97462e+08	2.29337e+08	2.83681e+08	2.97926e+08	8.13425e+08	7.93344e+08	8.48004e+08	1.06626e+09	1.07423e+09	1.1e+09	9.49211e+08	3.24533e+08	5.24921e+08	4.93431e+08
P09405	Nucleolin OS=Mus musculus OX=10090 GN=Ncl PE=1 SV=2	31	2.52866e+08	2.53838e+08	2.45748e+08	2.58193e+08	3.17825e+08	2.86323e+08	2.69132e+08	2.50459e+08	2.53656e+08	2.45966e+08	2.36359e+08	2.51326e+08	2.44892e+08	2.4711e+08	2.8166e+08	2.72737e+08	4.90854e+08
Q91W90	Thioredoxin domain-containing protein 5 OS=Mus musculus OX=10090 GN=Txndc5 PE=1 SV=2	17	2.19406e+07	1.78084e+07	2.04131e+07	2.20745e+07	2.52604e+07	2.92292e+07	2.27877e+07	2.21007e+07	2.38767e+07	2.29574e+07	2.4152e+07	2.13885e+07	2.53399e+07	2.33025e+07	2.33132e+07	2.62286e+07	1.0203e+08
Q61207	Prosaposin OS=Mus musculus OX=10090 GN=Psap PE=1 SV=2	18	6.99115e+08	7.49952e+08	4.09334e+08	5.31951e+08	4.70668e+08	6.75393e+08	5.89402e+08	6.00534e+08	5.85867e+08	5.9655e+08	4.87983e+08	5.06881e+08	4.7692e+08	5.42456e+08	5.53716e+08	4.93687e+08	1.20059e+09
Q05421	Cytochrome P450 2E1 OS=Mus musculus OX=10090 GN=Cyp2e1 PE=1 SV=1	23	9.36391e+07	8.19812e+07	5.44878e+07	1.25784e+08	9.2926e+07	4.76399e+07	8.2743e+07	2.57926e+08	2.53814e+08	2.50885e+08	2.65857e+08	2.40108e+08	2.38121e+08	2.51118e+08	8.83566e+07	1.29573e+08	8.55231e+07
Q9D6R2	Isocitrate dehydrogenase [NAD] subunit alpha, mitochondrial OS=Mus musculus OX=10090 GN=Idh3a PE=1 SV=1	18	6.02944e+08	5.8903e+08	6.54907e+08	5.80524e+08	5.65291e+08	6.31004e+08	6.0395e+08	5.3435e+08	5.01323e+08	5.27926e+08	5.46672e+08	5.62008e+08	5.58679e+08	5.38493e+08	6.11848e+08	5.88322e+08	4.10507e+08
P28798	Progranulin OS=Mus musculus OX=10090 GN=Grn PE=1 SV=2	11	6.43437e+07	6.33065e+07	3.76145e+07	3.89554e+07	4.28871e+07	7.01985e+07	5.28843e+07	4.86529e+07	4.78267e+07	4.58512e+07	2.29699e+07	2.3877e+07	2.27363e+07	3.5319e+07	5.15595e+07	4.2709e+07	8.19527e+07
Q9CPV4	Glyoxalase domain-containing protein 4 OS=Mus musculus OX=10090 GN=Glod4 PE=1 SV=1	19	2.62842e+08	2.5327e+08	2.20893e+08	2.59908e+08	2.61655e+08	2.81118e+08	2.56614e+08	2.27738e+08	2.36487e+08	2.17697e+08	2.9749e+08	2.95274e+08	2.70863e+08	2.57592e+08	2.68482e+08	2.40594e+08	2.71352e+08
Q9EPL8	Importin-7 OS=Mus musculus OX=10090 GN=Ipo7 PE=1 SV=2	22	8.98128e+07	9.18583e+07	9.27325e+07	8.56925e+07	9.22362e+07	6.35079e+07	8.59734e+07	1.19024e+08	1.0554e+08	1.2234e+08	1.11334e+08	1.3231e+08	1.09851e+08	1.16733e+08	8.92932e+07	1.04704e+08	7.84209e+07
Q9JHW2	Omega-amidase NIT2 OS=Mus musculus OX=10090 GN=Nit2 PE=1 SV=1	18	1.48855e+08	1.73401e+08	1.31854e+08	1.70454e+08	1.27312e+08	1.86413e+08	1.56381e+08	1.605e+08	1.69952e+08	1.60585e+08	1.77062e+08	1.7263e+08	1.72476e+08	1.68867e+08	1.91646e+08	1.85503e+08	2.31266e+08
P46471	26S proteasome regulatory subunit 7 OS=Mus musculus OX=10090 GN=Psmc2 PE=1 SV=5	26	8.37255e+07	8.61763e+07	9.6226e+07	8.88373e+07	9.52028e+07	8.96831e+07	8.99752e+07	9.54333e+07	9.85986e+07	9.46197e+07	1.04253e+08	1.01098e+08	1.02666e+08	9.94449e+07	9.20767e+07	9.06375e+07	9.12382e+07
Q9R069	Basal cell adhesion molecule OS=Mus musculus OX=10090 GN=Bcam PE=1 SV=1	20	3.90015e+07	4.13833e+07	4.6665e+07	4.82602e+07	6.1698e+07	8.39285e+07	5.34894e+07	5.63476e+07	5.76801e+07	5.16958e+07	5.17945e+07	5.42816e+07	5.42687e+07	5.43447e+07	5.23992e+07	5.1925e+07	7.90604e+07
Q9DCS3	Enoyl-[acyl-carrier-protein] reductase, mitochondrial OS=Mus musculus OX=10090 GN=Mecr PE=1 SV=2	14	7.16822e+07	7.12538e+07	7.09912e+07	6.91293e+07	6.69834e+07	6.14253e+07	6.85775e+07	6.27059e+07	6.75821e+07	6.1292e+07	5.86543e+07	5.67636e+07	5.27878e+07	5.99643e+07	6.40959e+07	6.14547e+07	4.11414e+07
P63087	Serine/threonine-protein phosphatase PP1-gamma catalytic subunit OS=Mus musculus OX=10090 GN=Ppp1cc PE=1 SV=1	2	1.15333e+08	1.18227e+08	1.21482e+08	1.21921e+08	1.2238e+08	1.20271e+08	1.19936e+08	9.90203e+07	9.74852e+07	1.07518e+08	8.51264e+07	8.99206e+07	9.32209e+07	9.53819e+07	1.09844e+08	1.14109e+08	9.16122e+07
Q924D0	Reticulon-4-interacting protein 1, mitochondrial OS=Mus musculus OX=10090 GN=Rtn4ip1 PE=1 SV=2	14	4.52963e+07	4.1669e+07	3.861e+07	4.88869e+07	3.80317e+07	4.06661e+07	4.21933e+07	4.57517e+07	4.33728e+07	3.91782e+07	4.04853e+07	4.30338e+07	4.31873e+07	4.25015e+07	3.28489e+07	4.20793e+07	2.13589e+07
Q7M6Y3	Phosphatidylinositol-binding clathrin assembly protein OS=Mus musculus OX=10090 GN=Picalm PE=1 SV=1	18	1.0752e+08	9.39197e+07	9.04986e+07	1.05452e+08	1.13103e+08	1.04549e+08	1.02507e+08	1.15743e+08	1.16043e+08	1.02439e+08	9.71074e+07	8.41448e+07	9.73395e+07	1.02136e+08	1.17269e+08	1.06402e+08	1.19622e+08
P11835	Integrin beta-2 OS=Mus musculus OX=10090 GN=Itgb2 PE=1 SV=2	24	1.42806e+06	2.52559e+06	2.9494e+06	4.33428e+06	3.27362e+06	6.09511e+06	3.43434e+06	2.70866e+06	2.23001e+06	2.38715e+06	3.79241e+06	3.51541e+06	2.92759e+06	2.92687e+06	2.26316e+06	2.02582e+06	6.21882e+07
P31001	Desmin OS=Mus musculus OX=10090 GN=Des PE=1 SV=3	25	4.62984e+07	3.86049e+07	4.90044e+07	4.73272e+07	4.78736e+07	7.01942e+07	4.98838e+07	5.53797e+07	6.33044e+07	8.26985e+07	6.42e+07	6.30919e+07	8.08745e+07	6.82582e+07	4.81489e+07	5.50348e+07	1.50484e+08
Q9WUZ9	Ectonucleoside triphosphate diphosphohydrolase 5 OS=Mus musculus OX=10090 GN=Entpd5 PE=1 SV=1	16	2.69496e+08	2.65136e+08	1.81244e+08	2.57198e+08	2.19809e+08	1.7695e+08	2.28306e+08	2.58392e+08	2.52591e+08	2.41444e+08	2.83472e+08	3.0528e+08	2.75761e+08	2.6949e+08	2.04522e+08	2.50523e+08	1.55352e+08
Q5XJY5	Coatomer subunit delta OS=Mus musculus OX=10090 GN=Arcn1 PE=1 SV=2	28	8.07577e+07	8.42484e+07	7.852e+07	8.6512e+07	8.7048e+07	9.61294e+07	8.55359e+07	9.36587e+07	9.36474e+07	9.18745e+07	9.61554e+07	9.22936e+07	9.94427e+07	9.45121e+07	9.48443e+07	9.03902e+07	1.20153e+08
Q9NYQ2	Hydroxyacid oxidase 2 OS=Mus musculus OX=10090 GN=Hao2 PE=1 SV=1	15	1.26077e+09	1.22168e+09	1.09144e+09	1.19142e+09	1.12728e+09	8.47855e+08	1.12341e+09	1.03861e+09	1.01748e+09	1.04618e+09	6.95014e+08	6.97666e+08	7.12801e+08	8.67959e+08	8.15883e+08	1.28452e+09	7.68852e+08
Q9DCT2	NADH dehydrogenase [ubiquinone] iron-sulfur protein 3, mitochondrial OS=Mus musculus OX=10090 GN=Ndufs3 PE=1 SV=2	16	5.18212e+08	5.06228e+08	5.06322e+08	4.86913e+08	5.15232e+08	4.90798e+08	5.03951e+08	4.19488e+08	3.71413e+08	4.01811e+08	3.73573e+08	4.2751e+08	3.90194e+08	3.97332e+08	5.08395e+08	4.88554e+08	3.53096e+08
Q99JI4	26S proteasome non-ATPase regulatory subunit 6 OS=Mus musculus OX=10090 GN=Psmd6 PE=1 SV=1	25	6.80566e+07	6.57094e+07	6.79815e+07	6.92581e+07	6.77626e+07	6.48054e+07	6.72623e+07	6.60468e+07	6.53273e+07	6.61924e+07	6.37564e+07	7.44203e+07	7.6973e+07	6.8786e+07	6.8182e+07	6.58612e+07	1.04345e+08
Q8VC28	Aldo-keto reductase family 1 member C13 OS=Mus musculus OX=10090 GN=Akr1c13 PE=1 SV=2	18	8.67713e+07	8.54616e+07	1.15651e+08	1.08409e+08	1.28917e+08	9.28402e+07	1.03008e+08	7.77826e+07	7.43364e+07	6.82917e+07	7.44493e+07	7.29515e+07	7.59213e+07	7.39555e+07	1.18055e+08	1.02801e+08	8.18591e+07
Q8K2I3	Dimethylaniline monooxygenase [N-oxide-forming] 2 OS=Mus musculus OX=10090 GN=Fmo2 PE=1 SV=3	22	1.22689e+08	1.12119e+08	1.32529e+08	1.33272e+08	1.22212e+08	1.12433e+08	1.22542e+08	1.82128e+08	1.8033e+08	1.80992e+08	1.58674e+08	1.5595e+08	1.59252e+08	1.69554e+08	1.25291e+08	1.36558e+08	7.88543e+07
Q99K30	Epidermal growth factor receptor kinase substrate 8-like protein 2 OS=Mus musculus OX=10090 GN=Eps8l2 PE=1 SV=1	21	4.79054e+07	4.25119e+07	5.7752e+07	5.33074e+07	5.16716e+07	6.77631e+07	5.34852e+07	4.60244e+07	5.29047e+07	4.85955e+07	4.24656e+07	4.93334e+07	5.47672e+07	4.90151e+07	4.57208e+07	4.04471e+07	4.24857e+07
Q99J99	3-mercaptopyruvate sulfurtransferase OS=Mus musculus OX=10090 GN=Mpst PE=1 SV=4	14	2.5762e+08	2.7828e+08	2.25853e+08	2.43086e+08	2.09059e+08	2.50908e+08	2.44134e+08	2.4793e+08	2.90319e+08	2.86873e+08	3.05039e+08	2.94828e+08	2.78782e+08	2.83962e+08	2.03572e+08	2.29434e+08	1.84287e+08
Q9Z1Z2	Serine-threonine kinase receptor-associated protein OS=Mus musculus OX=10090 GN=Strap PE=1 SV=2	18	4.67517e+07	4.01152e+07	4.0997e+07	4.91807e+07	4.82825e+07	5.16211e+07	4.6158e+07	5.17621e+07	4.98115e+07	4.72699e+07	5.309e+07	5.30091e+07	5.36844e+07	5.14378e+07	5.18924e+07	4.77114e+07	5.84658e+07
P70349	Histidine triad nucleotide-binding protein 1 OS=Mus musculus OX=10090 GN=Hint1 PE=1 SV=3	8	3.68793e+08	3.66353e+08	4.00019e+08	3.23778e+08	3.56103e+08	3.03821e+08	3.53145e+08	2.61346e+08	2.75024e+08	2.69663e+08	2.56134e+08	3.00732e+08	2.56048e+08	2.69824e+08	3.10831e+08	2.93927e+08	3.21783e+08
P21614	Vitamin D-binding protein OS=Mus musculus OX=10090 GN=Gc PE=1 SV=2	20	4.78056e+07	4.64619e+07	2.97147e+07	3.34469e+07	5.6056e+07	8.3999e+07	4.95807e+07	2.64389e+07	2.83119e+07	2.77304e+07	2.51883e+07	2.49654e+07	2.51211e+07	2.62927e+07	4.85996e+07	4.53736e+07	1.36895e+08
P53395	Lipoamide acyltransferase component of branched-chain alpha-keto acid dehydrogenase complex, mitochondrial OS=Mus musculus OX=10090 GN=Dbt PE=1 SV=2	22	3.32168e+08	3.3003e+08	3.48604e+08	3.47502e+08	3.07944e+08	2.92149e+08	3.26399e+08	3.38218e+08	3.41594e+08	3.22115e+08	3.5026e+08	3.55536e+08	3.44821e+08	3.42091e+08	3.22544e+08	3.28762e+08	2.03738e+08
Q61335	B-cell receptor-associated protein 31 OS=Mus musculus OX=10090 GN=Bcap31 PE=1 SV=4	17	1.18479e+08	1.08926e+08	1.06354e+08	1.02796e+08	9.34268e+07	9.90073e+07	1.04832e+08	1.457e+08	1.40837e+08	1.46537e+08	1.18107e+08	1.2252e+08	1.22427e+08	1.32688e+08	1.32617e+08	9.41583e+07	9.4299e+07
O70589	Peripheral plasma membrane protein CASK OS=Mus musculus OX=10090 GN=Cask PE=1 SV=2	24	4.70286e+07	4.87794e+07	4.31994e+07	4.604e+07	4.26876e+07	4.60402e+07	4.56292e+07	4.92634e+07	4.7051e+07	4.61979e+07	4.53341e+07	4.01043e+07	4.03808e+07	4.47219e+07	4.59205e+07	4.67235e+07	4.60987e+07
P09671	Superoxide dismutase [Mn], mitochondrial OS=Mus musculus OX=10090 GN=Sod2 PE=1 SV=3	12	8.9978e+08	7.9955e+08	9.79518e+08	9.02414e+08	8.21005e+08	6.88829e+08	8.48516e+08	8.74869e+08	7.90664e+08	7.30347e+08	7.8014e+08	8.32211e+08	7.63836e+08	7.95344e+08	9.40338e+08	9.12141e+08	5.02506e+08
Q8C1B7	Septin-11 OS=Mus musculus OX=10090 GN=Septin11 PE=1 SV=4	9	7.04797e+07	7.39109e+07	7.5197e+07	7.41429e+07	7.71686e+07	9.7841e+07	7.81233e+07	8.23351e+07	8.20421e+07	7.92397e+07	8.10636e+07	8.01352e+07	7.77404e+07	8.0426e+07	7.49787e+07	7.63293e+07	1.57092e+08
Q00612	Glucose-6-phosphate 1-dehydrogenase X OS=Mus musculus OX=10090 GN=G6pdx PE=1 SV=3	25	6.3237e+07	5.57407e+07	8.98467e+07	7.13904e+07	7.75871e+07	9.47364e+07	7.5423e+07	6.37799e+07	7.48095e+07	6.48584e+07	6.9951e+07	6.96675e+07	5.70489e+07	6.66859e+07	7.39226e+07	7.53311e+07	1.2315e+08
Q9QUI0	Transforming protein RhoA OS=Mus musculus OX=10090 GN=Rhoa PE=1 SV=1	4	3.65435e+08	3.27773e+08	2.78048e+08	3.11569e+08	3.28681e+08	3.63243e+08	3.29125e+08	3.0978e+08	2.76747e+08	3.06582e+08	2.90347e+08	3.12815e+08	2.67572e+08	2.93974e+08	3.66948e+08	2.96665e+08	4.85441e+08
Q811D0	Disks large homolog 1 OS=Mus musculus OX=10090 GN=Dlg1 PE=1 SV=1	27	9.47019e+07	8.11925e+07	8.67891e+07	9.39256e+07	1.00645e+08	9.68107e+07	9.23441e+07	1.00014e+08	9.58512e+07	9.92094e+07	8.46228e+07	9.54534e+07	9.7886e+07	9.55061e+07	9.84403e+07	9.88532e+07	7.69443e+07
Q07113	Cation-independent mannose-6-phosphate receptor OS=Mus musculus OX=10090 GN=Igf2r PE=1 SV=1	38	1.0583e+08	8.71242e+07	1.13365e+08	1.23553e+08	1.1623e+08	1.16389e+08	1.10415e+08	1.02717e+08	1.05967e+08	1.0719e+08	1.02802e+08	1.04116e+08	1.07349e+08	1.05023e+08	1.22842e+08	1.1187e+08	1.0083e+08
P55302	Alpha-2-macroglobulin receptor-associated protein OS=Mus musculus OX=10090 GN=Lrpap1 PE=1 SV=1	22	1.71025e+08	1.58517e+08	1.73483e+08	1.78627e+08	1.62561e+08	1.4888e+08	1.65515e+08	2.4209e+08	2.39447e+08	1.95248e+08	2.92662e+08	2.95623e+08	2.36785e+08	2.50309e+08	1.07788e+08	1.17411e+08	9.11871e+07
P14152	Malate dehydrogenase, cytoplasmic OS=Mus musculus OX=10090 GN=Mdh1 PE=1 SV=3	17	2.99779e+09	2.942e+09	2.94608e+09	3.02905e+09	2.85155e+09	3.2197e+09	2.9977e+09	2.71676e+09	2.7562e+09	2.75633e+09	2.73663e+09	2.90606e+09	3.05711e+09	2.82152e+09	2.8666e+09	2.87164e+09	2.55387e+09
P27612	Phospholipase A-2-activating protein OS=Mus musculus OX=10090 GN=Plaa PE=1 SV=4	30	5.79302e+07	5.35351e+07	4.76592e+07	5.55161e+07	6.13666e+07	6.34692e+07	5.65794e+07	6.48019e+07	6.32214e+07	6.42345e+07	6.28159e+07	6.55169e+07	6.6474e+07	6.45108e+07	6.33852e+07	6.56444e+07	8.56174e+07
Q91X72	Hemopexin OS=Mus musculus OX=10090 GN=Hpx PE=1 SV=2	20	5.07077e+07	5.0519e+07	6.93839e+07	3.50748e+07	6.07047e+07	3.13314e+08	9.66173e+07	5.08996e+07	4.66454e+07	4.25846e+07	5.70859e+07	5.14395e+07	5.58934e+07	5.07581e+07	4.77738e+07	4.06118e+07	2.04765e+08
O55125	Protein NipSnap homolog 1 OS=Mus musculus OX=10090 GN=Nipsnap1 PE=1 SV=1	15	3.16579e+08	2.77105e+08	2.74529e+08	3.61716e+08	3.07082e+08	2.62295e+08	2.99884e+08	2.68289e+08	2.63456e+08	2.54017e+08	2.45943e+08	2.4002e+08	2.34079e+08	2.50968e+08	2.80994e+08	3.08558e+08	1.8337e+08
O35286	Pre-mRNA-splicing factor ATP-dependent RNA helicase DHX15 OS=Mus musculus OX=10090 GN=Dhx15 PE=1 SV=2	26	9.60629e+07	6.09044e+07	5.92623e+07	9.04859e+07	1.04687e+08	1.02862e+08	8.57106e+07	8.7762e+07	8.66153e+07	8.41951e+07	9.28928e+07	8.91559e+07	9.07706e+07	8.85653e+07	1.16844e+08	6.90379e+07	1.07007e+08
Q80XN0	D-beta-hydroxybutyrate dehydrogenase, mitochondrial OS=Mus musculus OX=10090 GN=Bdh1 PE=1 SV=2	15	2.37297e+08	2.44286e+08	2.26357e+08	262968201	2.18743e+08	3.10389e+08	2.50007e+08	4.75425e+08	4.84529e+08	4.98724e+08	6.60178e+08	6.33683e+08	6.46596e+08	5.66523e+08	2.28421e+08	2.3575e+08	1.92036e+08
O55222	Integrin-linked protein kinase OS=Mus musculus OX=10090 GN=Ilk PE=1 SV=2	22	1.26071e+08	1.40214e+08	1.22195e+08	1.37254e+08	1.53833e+08	1.71443e+08	1.41835e+08	1.57471e+08	1.57024e+08	1.57678e+08	1.49648e+08	1.40633e+08	1.37962e+08	1.50069e+08	1.4519e+08	1.45019e+08	2.0438e+08
Q04447	Creatine kinase B-type OS=Mus musculus OX=10090 GN=Ckb PE=1 SV=1	14	2.67737e+07	3.21173e+07	3.59849e+07	2.86769e+07	4.82231e+07	5.33034e+07	3.75132e+07	3.06435e+07	3.61129e+07	3.08844e+07	2.88752e+07	3.16287e+07	3.86984e+07	3.28072e+07	3.80396e+07	5.28537e+07	1.60737e+08
P10852	4F2 cell-surface antigen heavy chain OS=Mus musculus OX=10090 GN=Slc3a2 PE=1 SV=1	20	2.50994e+08	2.22325e+08	2.84343e+08	2.54992e+08	2.36223e+08	2.40278e+08	2.48193e+08	2.07467e+08	1.98211e+08	2.12115e+08	1.56988e+08	1.61803e+08	1.67759e+08	1.84057e+08	2.44028e+08	2.47767e+08	1.86206e+08
O70318	Band 4.1-like protein 2 OS=Mus musculus OX=10090 GN=Epb41l2 PE=1 SV=2	29	3.1828e+07	2.9975e+07	4.12266e+07	3.29613e+07	4.14493e+07	4.64266e+07	3.73111e+07	3.97695e+07	3.74505e+07	4.3086e+07	3.60364e+07	4.08112e+07	4.02713e+07	3.95708e+07	3.60668e+07	4.32686e+07	7.04642e+07
Q91WL5	Cytochrome P450 4A12A OS=Mus musculus OX=10090 GN=Cyp4a12a PE=1 SV=2	7	2.28249e+07	2.47829e+07	8.60386e+06	1.86387e+07	1.75587e+07	1.42722e+07	1.77802e+07	4.99683e+07	4.68678e+07	4.32878e+07	6.47236e+07	7.82876e+07	7.8092e+07	6.02045e+07	1.52101e+07	3.16794e+07	9.01849e+06
Q64324	Syntaxin-binding protein 2 OS=Mus musculus OX=10090 GN=Stxbp2 PE=1 SV=1	23	1.9284e+08	1.69966e+08	1.76589e+08	1.87208e+08	1.78556e+08	1.83087e+08	1.81374e+08	1.75063e+08	1.83424e+08	1.41935e+08	2.02174e+08	1.68995e+08	1.47384e+08	1.69829e+08	1.84205e+08	2.13522e+08	1.55504e+08
Q9WTP6	Adenylate kinase 2, mitochondrial OS=Mus musculus OX=10090 GN=Ak2 PE=1 SV=5	14	4.12504e+08	4.52687e+08	4.39869e+08	3.92528e+08	4.36662e+08	3.17988e+08	4.08706e+08	3.35259e+08	3.3677e+08	3.7125e+08	3.12801e+08	3.25149e+08	3.15987e+08	3.32869e+08	3.5916e+08	3.94614e+08	3.09443e+08
P62137	Serine/threonine-protein phosphatase PP1-alpha catalytic subunit OS=Mus musculus OX=10090 GN=Ppp1ca PE=1 SV=1	3	1.32552e+08	1.29459e+08	1.20252e+08	116924856	1.30168e+08	1.37601e+08	1.27826e+08	1.07991e+08	1.2587e+08	1.31549e+08	1.08616e+08	1.22016e+08	1.34732e+08	1.21796e+08	1.11482e+08	1.09081e+08	1.71452e+08
O88587	Catechol O-methyltransferase OS=Mus musculus OX=10090 GN=Comt PE=1 SV=2	11	1.39419e+08	1.20038e+08	1.51119e+08	1.16148e+08	1.07361e+08	1.40605e+08	1.29115e+08	1.2353e+08	1.30592e+08	1.33904e+08	1.181e+08	1.18301e+08	1.25486e+08	1.24985e+08	8.09567e+07	1.27065e+08	1.4087e+08
Q9CU62	Structural maintenance of chromosomes protein 1A OS=Mus musculus OX=10090 GN=Smc1a PE=1 SV=4	35	5.47157e+07	5.55554e+07	5.05652e+07	5.344e+07	5.96448e+07	6.16843e+07	5.59342e+07	6.02356e+07	5.9504e+07	5.61508e+07	5.3138e+07	5.68064e+07	5.64585e+07	5.70489e+07	5.71745e+07	5.6306e+07	8.32391e+07
P97372	Proteasome activator complex subunit 2 OS=Mus musculus OX=10090 GN=Psme2 PE=1 SV=4	14	3.95728e+07	4.54164e+07	4.54545e+07	3.67547e+07	4.20282e+07	8.14796e+07	4.8451e+07	3.3321e+07	3.84484e+07	2.73274e+07	3.50853e+07	3.49274e+07	3.47003e+07	3.39683e+07	3.99164e+07	3.76927e+07	1.16473e+08
P70296	Phosphatidylethanolamine-binding protein 1 OS=Mus musculus OX=10090 GN=Pebp1 PE=1 SV=3	12	4.22003e+08	4.42149e+08	4.23049e+08	4.28949e+08	4.30765e+08	4.10848e+08	4.26294e+08	3.7504e+08	3.97168e+08	3.79569e+08	3.81313e+08	4.04797e+08	4.30678e+08	3.94761e+08	4.22087e+08	3.97183e+08	4.42729e+08
Q8BVI4	Dihydropteridine reductase OS=Mus musculus OX=10090 GN=Qdpr PE=1 SV=2	12	2.72515e+08	2.63119e+08	2.68714e+08	2.85645e+08	2.68068e+08	2.69418e+08	2.71247e+08	2.47632e+08	2.43918e+08	2.53333e+08	2.53604e+08	2.53851e+08	2.48108e+08	2.50074e+08	2.79434e+08	2.93771e+08	1.92097e+08
Q9DBE0	Cysteine sulfinic acid decarboxylase OS=Mus musculus OX=10090 GN=Csad PE=1 SV=1	25	2.73685e+08	2.46403e+08	2.19346e+08	3.24129e+08	1.79512e+08	2.43769e+08	2.47807e+08	3.80727e+08	3.72117e+08	3.83571e+08	4.9284e+08	5.60012e+08	5.60241e+08	4.58252e+08	2.74866e+08	2.618e+08	2.06867e+08
P97434	Myosin phosphatase Rho-interacting protein OS=Mus musculus OX=10090 GN=Mprip PE=1 SV=2	26	4.50728e+08	4.94177e+08	4.80176e+08	4.80545e+08	5.12036e+08	4.94835e+08	4.85416e+08	4.6281e+08	4.65188e+08	4.45529e+08	4.87051e+08	4.88462e+08	4.67387e+08	4.69405e+08	4.45747e+08	4.17977e+08	7.10115e+08
B5X0G2	Major urinary protein 17 OS=Mus musculus OX=10090 GN=Mup17 PE=2 SV=2	2	393919	298160	3385.04	1.29974e+06	3385.04	511255	418308	3.12345e+06	3.31667e+06	2.95215e+06	4.99398e+06	5.14319e+06	4.46161e+06	3.99851e+06	391855	3385.04	813836
Q9DC61	Mitochondrial-processing peptidase subunit alpha OS=Mus musculus OX=10090 GN=Pmpca PE=1 SV=1	22	1.04782e+08	1.11168e+08	9.25552e+07	9.42828e+07	8.49578e+07	7.60177e+07	9.39607e+07	9.48211e+07	9.57508e+07	9.31575e+07	8.90254e+07	8.39038e+07	8.02687e+07	8.94879e+07	1.05334e+08	1.06416e+08	9.35731e+07
O55060	Thiopurine S-methyltransferase OS=Mus musculus OX=10090 GN=Tpmt PE=1 SV=1	15	2.59678e+08	2.44087e+08	2.19819e+08	2.51655e+08	2.06456e+08	2.24798e+08	2.34415e+08	2.82993e+08	2.65846e+08	2.52193e+08	3.15431e+08	3.41763e+08	3.27011e+08	2.9754e+08	2.599e+08	2.42009e+08	2.00776e+08
Q9D172	Glutamine amidotransferase-like class 1 domain-containing protein 3A, mitochondrial OS=Mus musculus OX=10090 GN=Gatd3a PE=1 SV=1	12	2.73941e+08	2.5633e+08	3.56704e+08	3.33498e+08	3.22219e+08	2.9683e+08	3.06587e+08	3.09338e+08	2.99878e+08	3.13081e+08	3.27505e+08	3.40508e+08	3.35421e+08	3.20955e+08	3.12843e+08	2.46255e+08	1.64737e+08
Q8BFZ3	Beta-actin-like protein 2 OS=Mus musculus OX=10090 GN=Actbl2 PE=1 SV=1	3	5.04432e+08	5.14126e+08	5.13345e+08	4.14556e+08	4.36698e+08	4.70042e+08	4.75533e+08	4.99568e+08	4.66977e+08	4.92759e+08	5.09995e+08	4.59594e+08	5.16392e+08	4.90881e+08	4.29025e+08	4.22489e+08	5.45552e+08
Q3U4I7	Pyridine nucleotide-disulfide oxidoreductase domain-containing protein 2 OS=Mus musculus OX=10090 GN=Pyroxd2 PE=1 SV=3	21	1.37036e+08	1.49281e+08	1.2825e+08	1.40516e+08	1.38392e+08	9.00418e+07	1.30586e+08	4.35541e+07	5.04692e+07	5.56722e+07	4.60496e+07	4.53567e+07	4.66091e+07	4.79518e+07	1.75162e+08	1.32173e+08	6.2828e+07
O08709	Peroxiredoxin-6 OS=Mus musculus OX=10090 GN=Prdx6 PE=1 SV=3	13	5.07694e+08	4.92397e+08	4.06066e+08	479852354	4.76664e+08	4.65401e+08	4.71346e+08	4.30643e+08	4.35752e+08	4.18525e+08	4.53961e+08	4.4819e+08	4.44183e+08	4.38542e+08	5.09562e+08	4.68982e+08	4.64567e+08
Q64FW2	All-trans-retinol 13,14-reductase OS=Mus musculus OX=10090 GN=Retsat PE=1 SV=3	23	8.7737e+07	9.72619e+07	1.85557e+08	9.80695e+07	1.08349e+08	7.61752e+07	1.08858e+08	1.16799e+08	1.10116e+08	1.11551e+08	8.03204e+07	8.87667e+07	8.77902e+07	9.92241e+07	9.24056e+07	1.14174e+08	5.78244e+07
P11589	Major urinary protein 2 OS=Mus musculus OX=10090 GN=Mup2 PE=1 SV=1	1	1.70024e+07	1.98174e+07	3.92031e+06	6.83769e+07	8.45695e+06	7.15128e+07	3.15145e+07	2.17553e+08	2.14764e+08	2.30558e+08	2.92371e+08	2.78607e+08	2.9062e+08	2.54079e+08	9.07286e+06	3.71045e+07	5.40467e+07
P84078	ADP-ribosylation factor 1 OS=Mus musculus OX=10090 GN=Arf1 PE=1 SV=2	2	2.19226e+08	2.34089e+08	2.09166e+08	2.20937e+08	2.22941e+08	2.59662e+08	2.2767e+08	2.33861e+08	2.34379e+08	2.31921e+08	2.55959e+08	2.45526e+08	2.56271e+08	2.42986e+08	2.42453e+08	2.02713e+08	2.79628e+08
P62141	Serine/threonine-protein phosphatase PP1-beta catalytic subunit OS=Mus musculus OX=10090 GN=Ppp1cb PE=1 SV=3	3	1.43079e+07	1.22944e+07	1.50216e+07	1.29661e+07	1.24713e+07	1.64474e+07	1.39181e+07	1.35768e+07	1.29837e+07	1.38689e+07	1.51355e+07	1.26198e+07	1.28547e+07	1.35066e+07	1.41508e+07	1.57354e+07	1.96784e+07
P11588	Major urinary protein 1 OS=Mus musculus OX=10090 GN=Mup1 PE=1 SV=1	1	308232	745644	3385.04	2.05318e+06	316459	412124	639838	3.28158e+07	2.53171e+07	2.58721e+07	4.74999e+07	3.73703e+07	3.19279e+07	3.34672e+07	337622	3385.04	414127
P97351	40S ribosomal protein S3a OS=Mus musculus OX=10090 GN=Rps3a PE=1 SV=3	19	2.63648e+08	2.55032e+08	2.45498e+08	2.67913e+08	2.60468e+08	2.81142e+08	2.62283e+08	2.9317e+08	2.81964e+08	3.04887e+08	2.95196e+08	2.77828e+08	2.92787e+08	2.90972e+08	2.76867e+08	2.72866e+08	3.61179e+08
Q9Z2H5	Band 4.1-like protein 1 OS=Mus musculus OX=10090 GN=Epb41l1 PE=1 SV=2	22	3.65002e+07	3.47704e+07	4.53414e+07	2.38984e+07	3.86276e+07	2.999e+07	3.48547e+07	2.80103e+07	2.57968e+07	2.41942e+07	3.11983e+07	1.85657e+07	1.69525e+07	2.41196e+07	4.06844e+07	3.00731e+07	2.50964e+07
Q9JHL1	Na(+)/H(+) exchange regulatory cofactor NHE-RF2 OS=Mus musculus OX=10090 GN=Slc9a3r2 PE=1 SV=2	17	3.36285e+07	3.12809e+07	3.05685e+07	3.63859e+07	4.10499e+07	3.93709e+07	3.53808e+07	4.59809e+07	4.51356e+07	4.01159e+07	2.93622e+07	3.36281e+07	3.5488e+07	3.82851e+07	4.00107e+07	3.58681e+07	3.35488e+07
Q8BMF3	NADP-dependent malic enzyme, mitochondrial OS=Mus musculus OX=10090 GN=Me3 PE=1 SV=2	19	1.07375e+08	1.01142e+08	8.94367e+07	89414939	6.71796e+07	1.04846e+08	9.32325e+07	7.73662e+07	7.54721e+07	8.20915e+07	8.22962e+07	9.50816e+07	7.50003e+07	8.1218e+07	7.01738e+07	6.80403e+07	5.46733e+07
P62806	Histone H4 OS=Mus musculus OX=10090 GN=H4c1 PE=1 SV=2	12	3.09425e+09	3.22301e+09	2.83092e+09	2.86926e+09	3.16622e+09	3.47231e+09	3.10933e+09	3.13258e+09	3.09589e+09	3.27547e+09	3.04451e+09	2.84097e+09	3.05175e+09	3.07353e+09	2.99463e+09	2.89312e+09	5.14221e+09
P60335	Poly(rC)-binding protein 1 OS=Mus musculus OX=10090 GN=Pcbp1 PE=1 SV=1	10	1.49608e+08	1.51068e+08	1.41028e+08	1.57272e+08	1.56222e+08	1.10253e+08	1.44242e+08	1.40005e+08	1.36225e+08	1.43644e+08	1.78837e+08	1.90546e+08	1.87894e+08	1.62858e+08	1.47518e+08	1.66048e+08	2.06297e+08
Q9WVM8	Kynurenine/alpha-aminoadipate aminotransferase, mitochondrial OS=Mus musculus OX=10090 GN=Aadat PE=1 SV=1	19	3.05651e+08	3.2391e+08	3.02749e+08	2.74544e+08	3.09869e+08	2.47393e+08	2.94019e+08	3.19846e+08	3.22598e+08	3.25103e+08	2.83496e+08	2.82187e+08	2.83356e+08	3.02764e+08	2.65942e+08	3.3769e+08	1.41155e+08
Q8VCT3	Aminopeptidase B OS=Mus musculus OX=10090 GN=Rnpep PE=1 SV=2	25	5.43356e+07	4.96601e+07	5.15535e+07	5.37941e+07	5.32083e+07	6.41001e+07	5.4442e+07	5.5486e+07	6.03067e+07	6.25621e+07	6.61939e+07	6.38176e+07	6.28452e+07	6.18686e+07	5.21336e+07	4.79714e+07	8.53362e+07
P48722	Heat shock 70 kDa protein 4L OS=Mus musculus OX=10090 GN=Hspa4l PE=1 SV=2	23	2.27148e+07	2.76286e+07	2.53097e+07	2.49154e+07	2.3589e+07	2.82977e+07	2.54092e+07	2.95345e+07	3.10364e+07	2.88378e+07	3.50362e+07	3.26917e+07	3.04825e+07	3.12698e+07	2.16922e+07	2.9393e+07	2.9473e+07
P14206	40S ribosomal protein SA OS=Mus musculus OX=10090 GN=Rpsa PE=1 SV=4	14	1.57784e+08	1.62566e+08	1.50995e+08	157046442	1.52687e+08	1.46436e+08	1.54586e+08	1.64306e+08	1.67141e+08	1.66788e+08	1.58889e+08	1.60201e+08	1.57919e+08	1.62541e+08	1.74048e+08	1.43224e+08	2.18661e+08
Q9D6Z1	Nucleolar protein 56 OS=Mus musculus OX=10090 GN=Nop56 PE=1 SV=2	22	2.91846e+08	2.57128e+08	2.76088e+08	3.03629e+08	3.02091e+08	2.81472e+08	2.85376e+08	2.60944e+08	2.54191e+08	2.65352e+08	2.86988e+08	3.19166e+08	2.64451e+08	2.75182e+08	2.9262e+08	2.82547e+08	1.98062e+08
P03921	NADH-ubiquinone oxidoreductase chain 5 OS=Mus musculus OX=10090 GN=Mtnd5 PE=1 SV=3	10	1.27498e+08	1.40821e+08	1.37373e+08	1.21527e+08	1.31307e+08	9.57779e+07	1.25717e+08	8.97383e+07	1.07298e+08	1.04376e+08	8.08128e+07	8.24498e+07	9.73352e+07	9.36683e+07	1.38541e+08	1.14031e+08	9.75795e+07
O35350	Calpain-1 catalytic subunit OS=Mus musculus OX=10090 GN=Capn1 PE=1 SV=1	30	1.08702e+08	9.23158e+07	1.01399e+08	9.66827e+07	1.15993e+08	1.17968e+08	1.0551e+08	1.05884e+08	1.06492e+08	1.07843e+08	1.00905e+08	1.07181e+08	1.2822e+08	1.09421e+08	1.06305e+08	1.02363e+08	1.22649e+08
Q8R0I0	Angiotensin-converting enzyme 2 OS=Mus musculus OX=10090 GN=Ace2 PE=1 SV=1	21	8.74193e+07	7.40223e+07	7.7829e+07	9.72956e+07	8.16838e+07	7.22657e+07	8.17526e+07	7.29646e+07	6.93176e+07	6.07765e+07	7.54122e+07	7.15604e+07	7.41224e+07	7.06923e+07	8.30929e+07	8.31265e+07	5.90044e+07
Q8VCM8	Nicalin OS=Mus musculus OX=10090 GN=Ncln PE=1 SV=2	18	4.10453e+07	4.11289e+07	3.63562e+07	4.6215e+07	4.28303e+07	4.03433e+07	4.13198e+07	4.70468e+07	5.23228e+07	4.82995e+07	4.77766e+07	4.70596e+07	4.47925e+07	4.7883e+07	4.37283e+07	4.80851e+07	4.121e+07
O35857	Mitochondrial import inner membrane translocase subunit TIM44 OS=Mus musculus OX=10090 GN=Timm44 PE=1 SV=2	26	1.09209e+08	9.46992e+07	1.17552e+08	1.1684e+08	1.21758e+08	1.12395e+08	1.12076e+08	1.1486e+08	1.18071e+08	1.10599e+08	1.2103e+08	1.13681e+08	1.12058e+08	1.1505e+08	1.14255e+08	1.18547e+08	9.08075e+07
Q61656	Probable ATP-dependent RNA helicase DDX5 OS=Mus musculus OX=10090 GN=Ddx5 PE=1 SV=2	19	1.78015e+08	1.8732e+08	1.58629e+08	1.64664e+08	1.88567e+08	1.85385e+08	1.77097e+08	1.69142e+08	1.73025e+08	1.68996e+08	1.53263e+08	1.48546e+08	1.65501e+08	1.63079e+08	1.93908e+08	1.90267e+08	2.78939e+08
Q8R1F1	Protein Niban 2 OS=Mus musculus OX=10090 GN=Niban2 PE=1 SV=2	26	2.04936e+07	2.05059e+07	2.61751e+07	2.27559e+07	2.67965e+07	3.60692e+07	2.5466e+07	2.20739e+07	2.23106e+07	2.1173e+07	2.20968e+07	2.29629e+07	2.12034e+07	2.19701e+07	2.54883e+07	2.51505e+07	5.10206e+07
P39447	Tight junction protein ZO-1 OS=Mus musculus OX=10090 GN=Tjp1 PE=1 SV=2	31	2.35172e+07	2.4649e+07	2.83613e+07	2.39913e+07	2.72188e+07	3.04337e+07	2.63619e+07	2.61237e+07	3.39083e+07	2.71198e+07	2.59921e+07	2.70794e+07	2.05693e+07	2.67988e+07	3.1167e+07	2.82879e+07	4.72942e+07
Q8VC12	Urocanate hydratase OS=Mus musculus OX=10090 GN=Uroc1 PE=1 SV=2	21	7.98177e+07	8.85875e+07	1.09632e+08	8.3234e+07	5.73002e+07	7.5228e+07	8.22998e+07	3.8137e+07	4.13927e+07	4.03208e+07	4.06257e+07	3.71204e+07	3.83963e+07	3.93321e+07	7.68499e+07	6.80904e+07	3.95955e+07
Q60928	Glutathione hydrolase 1 proenzyme OS=Mus musculus OX=10090 GN=Ggt1 PE=1 SV=1	19	5.35241e+08	5.11442e+08	4.42729e+08	4.79077e+08	4.53441e+08	4.57783e+08	4.79952e+08	8.31204e+08	8.36108e+08	8.47002e+08	9.51254e+08	9.27179e+08	9.20426e+08	8.85529e+08	4.9866e+08	5.67226e+08	3.60721e+08
P06728	Apolipoprotein A-IV OS=Mus musculus OX=10090 GN=Apoa4 PE=1 SV=3	22	9.52812e+07	9.35596e+07	6.66515e+07	5.21105e+07	8.75585e+07	1.58774e+08	9.23226e+07	5.66811e+07	5.45652e+07	5.31092e+07	4.42085e+07	4.57174e+07	4.66051e+07	5.01478e+07	8.34006e+07	8.82703e+07	8.31266e+07
P47757	F-actin-capping protein subunit beta OS=Mus musculus OX=10090 GN=Capzb PE=1 SV=3	15	7.94989e+07	8.51185e+07	8.29878e+07	8.57361e+07	8.46616e+07	1.01948e+08	8.66584e+07	7.89058e+07	8.85752e+07	8.52815e+07	8.51361e+07	8.79546e+07	8.35326e+07	8.48976e+07	8.11837e+07	8.07349e+07	1.69023e+08
Q9EP69	Phosphatidylinositol-3-phosphatase SAC1 OS=Mus musculus OX=10090 GN=Sacm1l PE=1 SV=1	25	8.61709e+07	8.71009e+07	1.03279e+08	9.97795e+07	8.81259e+07	1.03907e+08	9.47273e+07	1.04582e+08	9.64994e+07	9.76054e+07	1.07095e+08	1.11454e+08	1.02853e+08	1.03348e+08	9.48813e+07	8.44869e+07	8.9925e+07
Q9CVB6	Actin-related protein 2/3 complex subunit 2 OS=Mus musculus OX=10090 GN=Arpc2 PE=1 SV=3	20	1.64157e+08	1.55527e+08	1.42152e+08	1.62716e+08	1.7149e+08	1.89855e+08	1.64316e+08	1.88232e+08	1.8341e+08	1.74222e+08	1.77889e+08	1.71499e+08	1.56973e+08	1.75371e+08	1.76443e+08	1.72949e+08	2.96054e+08
Q61133	Glutathione S-transferase theta-2 OS=Mus musculus OX=10090 GN=Gstt2 PE=1 SV=4	10	2.09255e+08	2.16363e+08	2.63383e+08	2.10006e+08	2.59063e+08	1.8533e+08	2.239e+08	2.05459e+08	2.08661e+08	1.93967e+08	2.03474e+08	2.04099e+08	1.93719e+08	2.01563e+08	2.39272e+08	2.53594e+08	1.84367e+08
Q8K0D5	Elongation factor G, mitochondrial OS=Mus musculus OX=10090 GN=Gfm1 PE=1 SV=1	28	5.56511e+07	5.75042e+07	5.72376e+07	6.24253e+07	5.24345e+07	6.4854e+07	5.83511e+07	6.81061e+07	7.06381e+07	6.68004e+07	7.00549e+07	7.96162e+07	7.88205e+07	7.23394e+07	5.34979e+07	5.76088e+07	3.67749e+07
P62880	Guanine nucleotide-binding protein G(I)/G(S)/G(T) subunit beta-2 OS=Mus musculus OX=10090 GN=Gnb2 PE=1 SV=3	4	1.09611e+08	1.16311e+08	9.99864e+07	1.01503e+08	1.20181e+08	1.15586e+08	1.1053e+08	1.07784e+08	1.09919e+08	1.11945e+08	1.12094e+08	1.1525e+08	1.15443e+08	1.12073e+08	1.10711e+08	1.07322e+08	1.31335e+08
Q5SX40	Myosin-1 OS=Mus musculus OX=10090 GN=Myh1 PE=1 SV=1	3	2.71648e+06	122187	2.24291e+06	3.1038e+06	2.6684e+06	1.0084e+06	1.97703e+06	3.00703e+06	2.90214e+06	6.22244e+06	3.02574e+06	4.42394e+06	5.97207e+06	4.25889e+06	2.91109e+06	3.05816e+06	5.40722e+06
O35855	Branched-chain-amino-acid aminotransferase, mitochondrial OS=Mus musculus OX=10090 GN=Bcat2 PE=1 SV=2	16	1.65013e+08	1.44216e+08	2.19214e+08	1.71892e+08	1.8371e+08	2.46264e+08	1.88385e+08	1.8835e+08	1.90396e+08	1.83968e+08	1.97498e+08	2.01028e+08	2.02908e+08	1.94025e+08	1.77209e+08	1.67711e+08	1.34938e+08
Q99KK7	Dipeptidyl peptidase 3 OS=Mus musculus OX=10090 GN=Dpp3 PE=1 SV=2	21	6.60388e+07	5.70055e+07	5.39433e+07	5.33527e+07	6.16447e+07	6.24292e+07	5.9069e+07	6.01967e+07	5.27657e+07	5.12938e+07	5.96621e+07	5.43591e+07	5.45877e+07	5.54775e+07	6.37001e+07	5.43058e+07	8.19388e+07
Q9WV32	Actin-related protein 2/3 complex subunit 1B OS=Mus musculus OX=10090 GN=Arpc1b PE=1 SV=4	13	5.62943e+07	5.70913e+07	5.49762e+07	5.76805e+07	6.46075e+07	7.8577e+07	6.15378e+07	5.5043e+07	5.70774e+07	5.57312e+07	5.31487e+07	5.30413e+07	5.20944e+07	5.4356e+07	6.66772e+07	6.09024e+07	1.72528e+08
Q91WT9	Cystathionine beta-synthase OS=Mus musculus OX=10090 GN=Cbs PE=1 SV=3	21	9.69406e+07	1.75223e+08	8.59343e+07	8.45932e+07	8.49873e+07	8.73171e+07	1.02499e+08	1.28893e+08	1.34668e+08	1.36779e+08	1.60905e+08	1.69335e+08	1.71643e+08	1.50371e+08	8.04429e+07	9.85044e+07	6.85249e+07
Q8C5H8	NAD kinase 2, mitochondrial OS=Mus musculus OX=10090 GN=Nadk2 PE=1 SV=2	21	1.18989e+08	1.14232e+08	1.12879e+08	1.04096e+08	9.66964e+07	8.69177e+07	1.05635e+08	8.34687e+07	8.40556e+07	8.34814e+07	7.82307e+07	7.7519e+07	7.28755e+07	7.99385e+07	8.29333e+07	9.84647e+07	5.3597e+07
Q7TT50	Serine/threonine-protein kinase MRCK beta OS=Mus musculus OX=10090 GN=Cdc42bpb PE=1 SV=2	34	6.65302e+07	6.27938e+07	6.4458e+07	6.86415e+07	7.46411e+07	8.86454e+07	7.09517e+07	6.40348e+07	6.45738e+07	6.61165e+07	6.50955e+07	6.35334e+07	6.40766e+07	6.45718e+07	7.07702e+07	6.39821e+07	9.82709e+07
Q8BX70	Vacuolar protein sorting-associated protein 13C OS=Mus musculus OX=10090 GN=Vps13c PE=1 SV=2	37	2.7439e+07	2.51002e+07	2.54246e+07	2.26849e+07	2.70751e+07	3.18307e+07	2.65924e+07	2.16755e+07	2.33177e+07	1.94735e+07	2.28013e+07	2.09307e+07	2.08574e+07	2.15093e+07	2.49812e+07	2.37722e+07	3.62063e+07
Q8BJY1	26S proteasome non-ATPase regulatory subunit 5 OS=Mus musculus OX=10090 GN=Psmd5 PE=1 SV=4	19	4.45217e+07	4.02517e+07	3.48925e+07	4.26823e+07	3.51687e+07	4.67988e+07	4.07193e+07	4.20352e+07	3.4754e+07	4.16796e+07	5.00772e+07	4.97225e+07	5.43559e+07	4.54374e+07	5.21566e+07	3.9384e+07	5.6351e+07
Q9QXE0	2-hydroxyacyl-CoA lyase 1 OS=Mus musculus OX=10090 GN=Hacl1 PE=1 SV=2	18	8.22042e+07	8.00493e+07	1.41711e+08	8.5804e+07	1.19378e+08	7.50967e+07	9.73739e+07	3.03379e+07	3.03633e+07	3.18298e+07	2.35743e+07	2.86255e+07	2.80797e+07	2.88018e+07	9.06829e+07	1.00737e+08	6.1676e+07
Q8R1Q8	Cytoplasmic dynein 1 light intermediate chain 1 OS=Mus musculus OX=10090 GN=Dync1li1 PE=1 SV=1	19	6.87831e+07	1.30036e+08	1.12917e+08	6.69335e+07	6.38277e+07	6.7053e+07	8.4925e+07	5.31947e+07	5.56885e+07	5.71805e+07	5.62257e+07	5.53147e+07	9.75965e+07	6.25334e+07	8.93103e+07	5.79296e+07	6.29803e+07
Q9DCM0	Persulfide dioxygenase ETHE1, mitochondrial OS=Mus musculus OX=10090 GN=Ethe1 PE=1 SV=2	13	2.96911e+08	3.10184e+08	2.87531e+08	3.02611e+08	2.64784e+08	2.00675e+08	2.77116e+08	2.57265e+08	2.5723e+08	2.54601e+08	2.12555e+08	2.23211e+08	2.15842e+08	2.36784e+08	2.93305e+08	2.82367e+08	1.86242e+08
Q8CAY6	Acetyl-CoA acetyltransferase, cytosolic OS=Mus musculus OX=10090 GN=Acat2 PE=1 SV=2	13	1.64525e+08	1.71721e+08	1.60214e+08	1.81875e+08	1.50579e+08	1.71673e+08	1.66764e+08	1.68489e+08	1.73931e+08	1.68498e+08	1.77893e+08	1.79119e+08	1.83428e+08	1.75226e+08	1.65061e+08	1.65384e+08	1.46644e+08
Q63886	UDP-glucuronosyltransferase 1A1 OS=Mus musculus OX=10090 GN=Ugt1a1 PE=1 SV=2	6	1.10802e+07	1.23957e+07	1.43431e+07	1.32989e+07	2.18889e+07	9.55291e+06	1.37599e+07	3.10628e+06	3.522e+06	4.33566e+06	3.09761e+06	3.58007e+06	4.22428e+06	3.64432e+06	1.07073e+07	1.20152e+07	8.58367e+06
P98078	Disabled homolog 2 OS=Mus musculus OX=10090 GN=Dab2 PE=1 SV=2	15	2.14913e+08	2.09139e+08	1.89743e+08	2.174e+08	2.01172e+08	2.05102e+08	2.06245e+08	2.409e+08	2.41252e+08	2.37864e+08	2.16836e+08	2.03514e+08	2.12081e+08	2.25408e+08	2.15811e+08	1.94216e+08	1.52793e+08
Q91ZU6	Dystonin OS=Mus musculus OX=10090 GN=Dst PE=1 SV=2	39	1.82874e+07	1.72218e+07	1.62608e+07	1.94722e+07	1.7286e+07	2.02158e+07	1.8124e+07	1.79766e+07	1.72345e+07	1.88143e+07	1.75178e+07	1.88817e+07	2.09729e+07	1.85663e+07	1.77141e+07	1.81949e+07	1.42939e+07
Q91V41	Ras-related protein Rab-14 OS=Mus musculus OX=10090 GN=Rab14 PE=1 SV=3	13	1.89626e+08	1.95216e+08	1.7362e+08	1.87254e+08	1.79643e+08	1.99206e+08	1.87428e+08	1.85762e+08	1.79934e+08	1.90643e+08	1.93901e+08	1.88875e+08	1.85584e+08	1.8745e+08	1.87989e+08	1.8435e+08	1.9042e+08
Q61595	Kinectin OS=Mus musculus OX=10090 GN=Ktn1 PE=1 SV=1	29	3.13237e+07	2.39775e+07	2.96203e+07	3.07024e+07	2.93474e+07	3.25372e+07	2.95847e+07	2.72263e+07	2.39174e+07	2.47967e+07	2.56697e+07	2.69192e+07	2.74704e+07	2.59999e+07	3.495e+07	3.35006e+07	4.3398e+07
Q93092	Transaldolase OS=Mus musculus OX=10090 GN=Taldo1 PE=1 SV=2	20	6.3736e+08	6.27462e+08	5.72296e+08	6.53711e+08	6.70465e+08	6.40264e+08	6.33593e+08	7.48339e+08	7.49543e+08	7.56962e+08	7.46656e+08	7.69787e+08	7.53727e+08	7.54169e+08	6.59017e+08	6.9932e+08	7.35105e+08
P97315	Cysteine and glycine-rich protein 1 OS=Mus musculus OX=10090 GN=Csrp1 PE=1 SV=3	11	4.92661e+07	4.94024e+07	6.02495e+07	5.48289e+07	7.50508e+07	6.90717e+07	5.96449e+07	4.89788e+07	5.31971e+07	5.20954e+07	4.64678e+07	4.41081e+07	4.37262e+07	4.80956e+07	5.13285e+07	7.60256e+07	1.33722e+08
Q99K41	EMILIN-1 OS=Mus musculus OX=10090 GN=Emilin1 PE=1 SV=1	23	7.05546e+07	6.44543e+07	6.49236e+07	7.12055e+07	7.85556e+07	9.12666e+07	7.34934e+07	8.7581e+07	8.42022e+07	8.02367e+07	8.08297e+07	8.06849e+07	8.10957e+07	8.24384e+07	7.34693e+07	7.5819e+07	1.40652e+08
Q9WV80	Sorting nexin-1 OS=Mus musculus OX=10090 GN=Snx1 PE=1 SV=1	20	1.57028e+08	1.43333e+08	1.48698e+08	1.51323e+08	1.48323e+08	1.54424e+08	1.50522e+08	1.40654e+08	1.39574e+08	1.39657e+08	1.42502e+08	1.37031e+08	1.37151e+08	1.39428e+08	1.53395e+08	1.51399e+08	1.20054e+08
Q8BGC4	Prostaglandin reductase-3 OS=Mus musculus OX=10090 GN=Zadh2 PE=1 SV=1	15	7.55118e+07	6.91697e+07	7.42294e+07	7.89954e+07	7.03695e+07	7.20485e+07	7.33874e+07	7.81645e+07	7.31569e+07	7.41914e+07	8.16192e+07	8.40808e+07	8.2498e+07	7.89518e+07	7.29054e+07	7.48021e+07	9.74112e+07
Q3THK7	GMP synthase [glutamine-hydrolyzing] OS=Mus musculus OX=10090 GN=Gmps PE=1 SV=2	25	1.66059e+08	1.62856e+08	1.69473e+08	1.58321e+08	1.23126e+08	1.56976e+08	1.56135e+08	1.30045e+08	1.30407e+08	1.44691e+08	1.17698e+08	1.45704e+08	1.5517e+08	1.37286e+08	1.39526e+08	1.38779e+08	1.27426e+08
P30275	Creatine kinase U-type, mitochondrial OS=Mus musculus OX=10090 GN=Ckmt1 PE=1 SV=1	13	2.3613e+08	2.40504e+08	2.05162e+08	2.44197e+08	2.38056e+08	2.95067e+08	2.43186e+08	2.14583e+08	2.06937e+08	1.96184e+08	1.61984e+08	2.01831e+08	1.9163e+08	1.95525e+08	2.09746e+08	2.25669e+08	1.92176e+08
Q9WVJ2	26S proteasome non-ATPase regulatory subunit 13 OS=Mus musculus OX=10090 GN=Psmd13 PE=1 SV=1	21	8.91319e+07	6.92712e+07	7.07116e+07	7.67572e+07	8.29978e+07	8.17857e+07	7.84425e+07	8.09066e+07	8.292e+07	8.59236e+07	7.88814e+07	7.84656e+07	8.10623e+07	8.13599e+07	8.7481e+07	8.09994e+07	1.03776e+08
Q924X2	Carnitine O-palmitoyltransferase 1, muscle isoform OS=Mus musculus OX=10090 GN=Cpt1b PE=1 SV=1	20	3.34775e+07	2.92129e+07	4.79134e+07	3.5817e+07	4.21844e+07	6.7206e+07	4.26352e+07	4.00201e+07	4.00134e+07	4.22988e+07	4.46092e+07	4.79558e+07	4.33949e+07	4.30487e+07	3.49673e+07	3.55697e+07	2.82094e+07
Q9DC51	Guanine nucleotide-binding protein G(i) subunit alpha OS=Mus musculus OX=10090 GN=Gnai3 PE=1 SV=3	8	3.79934e+07	3.78149e+07	3.21026e+07	3.63679e+07	3.45744e+07	3.37313e+07	3.54308e+07	3.3421e+07	3.42472e+07	3.64465e+07	4.09936e+07	3.69478e+07	3.89111e+07	3.68279e+07	3.82918e+07	4.32156e+07	3.96279e+07
P47754	F-actin-capping protein subunit alpha-2 OS=Mus musculus OX=10090 GN=Capza2 PE=1 SV=3	10	9.80987e+07	7.70347e+07	8.33394e+07	9.55721e+07	9.34091e+07	1.02292e+08	9.16244e+07	1.03596e+08	9.8567e+07	8.75695e+07	8.20244e+07	9.64508e+07	8.84843e+07	9.2782e+07	9.10199e+07	9.48293e+07	1.43157e+08
P10518	Delta-aminolevulinic acid dehydratase OS=Mus musculus OX=10090 GN=Alad PE=1 SV=1	13	7.99505e+07	9.09445e+07	9.18185e+07	8.1543e+07	9.72643e+07	7.54003e+07	8.61535e+07	7.83858e+07	8.76047e+07	7.53967e+07	6.73653e+07	6.87204e+07	6.99811e+07	7.45757e+07	8.99013e+07	9.88129e+07	7.97394e+07
P01872	Immunoglobulin heavy constant mu OS=Mus musculus OX=10090 GN=Ighm PE=1 SV=2	19	1.52986e+08	1.38509e+08	1.70257e+08	1.30936e+08	1.59977e+08	2.02638e+08	1.59217e+08	7.56843e+07	7.60247e+07	7.97576e+07	8.10415e+07	7.91169e+07	8.02622e+07	7.86479e+07	1.19365e+08	1.18926e+08	6.54551e+08
Q9D2G2	Dihydrolipoyllysine-residue succinyltransferase component of 2-oxoglutarate dehydrogenase complex, mitochondrial OS=Mus musculus OX=10090 GN=Dlst PE=1 SV=1	15	6.74844e+08	5.83237e+08	6.48142e+08	6.4001e+08	6.75425e+08	6.08885e+08	6.38424e+08	6.01988e+08	6.30367e+08	5.59958e+08	6.04263e+08	5.95064e+08	5.57216e+08	5.91476e+08	6.47487e+08	6.77974e+08	4.11481e+08
P85094	Isochorismatase domain-containing protein 2A OS=Mus musculus OX=10090 GN=Isoc2a PE=1 SV=1	9	3.3016e+08	3.49525e+08	3.09232e+08	2.82284e+08	2.84104e+08	2.25629e+08	2.96822e+08	2.64701e+08	2.59419e+08	2.69236e+08	1.98121e+08	1.89662e+08	1.90372e+08	2.28585e+08	2.53538e+08	2.82462e+08	1.57444e+08
P54822	Adenylosuccinate lyase OS=Mus musculus OX=10090 GN=Adsl PE=1 SV=2	19	5.05649e+07	5.20662e+07	4.89719e+07	5.02504e+07	5.10054e+07	5.23947e+07	5.08756e+07	5.97653e+07	5.72676e+07	5.83704e+07	5.60794e+07	5.91082e+07	5.7879e+07	5.80783e+07	5.83403e+07	5.18774e+07	6.78659e+07
Q9WUM5	Succinate--CoA ligase [ADP/GDP-forming] subunit alpha, mitochondrial OS=Mus musculus OX=10090 GN=Suclg1 PE=1 SV=4	11	7.71184e+08	7.85359e+08	8.87751e+08	8.0798e+08	7.56206e+08	7.47011e+08	7.92582e+08	6.79902e+08	6.84956e+08	6.7174e+08	6.15916e+08	6.27292e+08	5.72164e+08	6.41995e+08	7.87043e+08	8.60437e+08	5.0057e+08
Q8R0Y8	Mitochondrial coenzyme A transporter SLC25A42 OS=Mus musculus OX=10090 GN=Slc25a42 PE=1 SV=1	14	6.53534e+07	7.68723e+07	8.18187e+07	7.96017e+07	6.43306e+07	6.22418e+07	7.17031e+07	6.36026e+07	8.32402e+07	7.71848e+07	7.43947e+07	8.03625e+07	8.20262e+07	7.68018e+07	6.57507e+07	7.72812e+07	4.36042e+07
Q91V61	Sideroflexin-3 OS=Mus musculus OX=10090 GN=Sfxn3 PE=1 SV=1	11	1.32147e+08	1.33273e+08	1.27899e+08	1.41844e+08	1.39683e+08	1.4472e+08	1.36594e+08	1.32105e+08	1.30472e+08	1.23804e+08	1.5294e+08	1.30597e+08	1.27191e+08	1.32851e+08	1.39622e+08	1.51421e+08	1.42387e+08
P46935	E3 ubiquitin-protein ligase NEDD4 OS=Mus musculus OX=10090 GN=Nedd4 PE=1 SV=3	21	8.76135e+07	8.20368e+07	7.58365e+07	8.85645e+07	7.92846e+07	8.43489e+07	8.29475e+07	6.9772e+07	7.25405e+07	6.8824e+07	7.29453e+07	6.99314e+07	7.739e+07	7.19005e+07	9.08702e+07	8.12536e+07	8.50087e+07
Q9Z0N1	Eukaryotic translation initiation factor 2 subunit 3, X-linked OS=Mus musculus OX=10090 GN=Eif2s3x PE=1 SV=2	4	7.9178e+07	7.76029e+07	7.24173e+07	8.46413e+07	8.37307e+07	8.13701e+07	7.98234e+07	9.32988e+07	9.5493e+07	8.87357e+07	1.02573e+08	1.00867e+08	9.98481e+07	9.68027e+07	8.60982e+07	7.96983e+07	1.06829e+08
O88986	2-amino-3-ketobutyrate coenzyme A ligase, mitochondrial OS=Mus musculus OX=10090 GN=Gcat PE=1 SV=2	14	1.12998e+08	1.12681e+08	1.05287e+08	1.1447e+08	1.14201e+08	8.4066e+07	1.07284e+08	5.69288e+07	5.31502e+07	5.61838e+07	4.43872e+07	4.63963e+07	4.6605e+07	5.06085e+07	9.99862e+07	9.68233e+07	4.73673e+07
P61982	14-3-3 protein gamma OS=Mus musculus OX=10090 GN=Ywhag PE=1 SV=2	10	2.45487e+08	2.27574e+08	2.4125e+08	2.35885e+08	2.48383e+08	2.37732e+08	2.39385e+08	2.27753e+08	2.51081e+08	2.23451e+08	3.04761e+08	2.80287e+08	2.13802e+08	2.50189e+08	2.05765e+08	2.33224e+08	2.53878e+08
Q9D8N0	Elongation factor 1-gamma OS=Mus musculus OX=10090 GN=Eef1g PE=1 SV=3	18	2.33234e+08	2.28777e+08	2.46459e+08	221145248	2.09507e+08	2.21617e+08	2.2679e+08	2.31665e+08	2.3745e+08	2.40071e+08	2.54105e+08	2.60588e+08	2.69844e+08	2.48954e+08	1.98663e+08	2.10336e+08	2.6961e+08
Q80SW1	S-adenosylhomocysteine hydrolase-like protein 1 OS=Mus musculus OX=10090 GN=Ahcyl1 PE=1 SV=1	9	2.14624e+08	2.16792e+08	2.06176e+08	1.8766e+08	1.90114e+08	1.94638e+08	2.01667e+08	1.8798e+08	1.77731e+08	1.84265e+08	1.70502e+08	1.83855e+08	1.89183e+08	1.82253e+08	1.98126e+08	2.07424e+08	2.20783e+08
Q9JKY5	Huntingtin-interacting protein 1-related protein OS=Mus musculus OX=10090 GN=Hip1r PE=1 SV=2	32	5.87113e+07	5.9897e+07	6.01256e+07	6.15285e+07	5.52594e+07	6.32201e+07	5.97903e+07	5.52021e+07	4.76283e+07	5.24609e+07	5.01478e+07	5.22388e+07	5.57634e+07	5.22402e+07	5.93828e+07	5.28983e+07	5.6591e+07
Q91WN4	Kynurenine 3-monooxygenase OS=Mus musculus OX=10090 GN=Kmo PE=1 SV=1	23	1.54471e+08	1.53395e+08	1.69701e+08	1.44774e+08	1.244e+08	1.23056e+08	1.44966e+08	1.19077e+08	1.21272e+08	1.30993e+08	1.2662e+08	1.23001e+08	1.22681e+08	1.23941e+08	1.43589e+08	1.30881e+08	7.42182e+07
Q91VC3	Eukaryotic initiation factor 4A-III OS=Mus musculus OX=10090 GN=Eif4a3 PE=1 SV=3	17	9.79622e+07	8.9597e+07	7.55902e+07	8.8312e+07	8.88559e+07	9.54191e+07	8.92894e+07	1.00131e+08	1.00752e+08	8.84715e+07	8.99628e+07	8.97837e+07	8.82972e+07	9.28997e+07	1.00606e+08	9.29609e+07	8.93352e+07
Q99L04	Dehydrogenase/reductase SDR family member 1 OS=Mus musculus OX=10090 GN=Dhrs1 PE=1 SV=1	20	2.2326e+08	1.97806e+08	2.28494e+08	2.21241e+08	2.40962e+08	2.06235e+08	2.19666e+08	2.49514e+08	2.55838e+08	2.48433e+08	3.15575e+08	3.25803e+08	3.21294e+08	2.86076e+08	2.40253e+08	2.42992e+08	1.6164e+08
Q91WU5	Arsenite methyltransferase OS=Mus musculus OX=10090 GN=As3mt PE=1 SV=2	23	8.4357e+07	8.41063e+07	7.19929e+07	8.1308e+07	7.68443e+07	8.59971e+07	8.07676e+07	8.92499e+07	8.5395e+07	8.66457e+07	8.48194e+07	8.4016e+07	8.01618e+07	8.5048e+07	8.84151e+07	8.2826e+07	9.12874e+07
Q71RI9	Kynurenine--oxoglutarate transaminase 3 OS=Mus musculus OX=10090 GN=Kyat3 PE=1 SV=1	18	1.66507e+08	1.07981e+08	1.46963e+08	1.18879e+08	1.28386e+08	1.22797e+08	1.31919e+08	1.04844e+08	1.07306e+08	9.97637e+07	1.42534e+08	1.48265e+08	1.3756e+08	1.23379e+08	1.22965e+08	1.29076e+08	6.74892e+07
Q6A0A9	Constitutive coactivator of PPAR-gamma-like protein 1 OS=Mus musculus OX=10090 GN=FAM120A PE=1 SV=2	23	3.30232e+07	3.32306e+07	2.94943e+07	3.67565e+07	3.46794e+07	3.45866e+07	3.36284e+07	3.94549e+07	3.83567e+07	4.06742e+07	3.37362e+07	3.36592e+07	3.58691e+07	3.69584e+07	3.39017e+07	3.12228e+07	4.17484e+07
Q9D7G0	Ribose-phosphate pyrophosphokinase 1 OS=Mus musculus OX=10090 GN=Prps1 PE=1 SV=4	6	1.4673e+07	1.43571e+07	1.44812e+07	1.40286e+07	1.41271e+07	1.45093e+07	1.43627e+07	1.49793e+07	1.47336e+07	1.44936e+07	1.47697e+07	1.59585e+07	1.56614e+07	1.50994e+07	1.58401e+07	1.58008e+07	1.71482e+07
O54909	Retinol dehydrogenase 16 OS=Mus musculus OX=10090 GN=Rdh16 PE=1 SV=1	16	1.91359e+08	1.90537e+08	1.60405e+08	2.11563e+08	1.96156e+08	2.05325e+08	1.92558e+08	1.49218e+08	1.45298e+08	1.55141e+08	1.30059e+08	1.23583e+08	1.24758e+08	1.3801e+08	2.04968e+08	2.12211e+08	1.40584e+08
Q91YP0	L-2-hydroxyglutarate dehydrogenase, mitochondrial OS=Mus musculus OX=10090 GN=L2hgdh PE=1 SV=1	21	2.39746e+08	2.38446e+08	2.36251e+08	1.9484e+08	2.13506e+08	1.96359e+08	2.19858e+08	2.03175e+08	2.04921e+08	2.04538e+08	1.95918e+08	2.00604e+08	2.01009e+08	2.01694e+08	1.79708e+08	2.40717e+08	1.36684e+08
Q9D2V7	Coronin-7 OS=Mus musculus OX=10090 GN=Coro7 PE=1 SV=2	25	4.27411e+07	4.70041e+07	4.01062e+07	3.8712e+07	4.56248e+07	4.57598e+07	4.33247e+07	3.93142e+07	4.10636e+07	4.03734e+07	4.42394e+07	3.72815e+07	4.07736e+07	4.05076e+07	5.13312e+07	4.44045e+07	7.38332e+07
Q9JHS4	ATP-dependent Clp protease ATP-binding subunit clpX-like, mitochondrial OS=Mus musculus OX=10090 GN=Clpx PE=1 SV=2	23	1.10192e+08	1.19041e+08	9.25386e+07	1.14189e+08	9.59304e+07	1.02465e+08	1.05726e+08	1.17956e+08	1.07662e+08	1.10834e+08	9.85233e+07	9.82976e+07	1.05052e+08	1.06387e+08	1.17867e+08	1.01067e+08	6.67403e+07
Q9DB05	Alpha-soluble NSF attachment protein OS=Mus musculus OX=10090 GN=Napa PE=1 SV=1	16	4.76498e+07	5.06676e+07	4.5877e+07	4.05459e+07	4.59333e+07	4.89684e+07	4.6607e+07	3.62156e+07	4.69119e+07	4.8546e+07	4.73338e+07	4.70823e+07	4.49989e+07	4.51814e+07	4.68034e+07	4.69205e+07	5.37354e+07
Q9EPE9	Manganese-transporting ATPase 13A1 OS=Mus musculus OX=10090 GN=Atp13a1 PE=1 SV=2	29	4.04531e+07	4.05529e+07	3.64214e+07	4.0025e+07	3.86657e+07	4.08464e+07	3.94941e+07	4.02378e+07	4.13192e+07	3.85171e+07	4.33535e+07	4.38286e+07	4.05778e+07	4.13057e+07	3.93534e+07	4.02177e+07	5.5729e+07
P51661	Corticosteroid 11-beta-dehydrogenase isozyme 2 OS=Mus musculus OX=10090 GN=Hsd11b2 PE=1 SV=2	16	9.02403e+07	1.05856e+08	7.98727e+07	6.27051e+07	8.03823e+07	7.7045e+07	8.26836e+07	8.22321e+07	6.54539e+07	7.3224e+07	6.36524e+07	6.2842e+07	6.11519e+07	6.80927e+07	8.98158e+07	9.46856e+07	7.77416e+07
Q8R3P0	Aspartoacylase OS=Mus musculus OX=10090 GN=Aspa PE=1 SV=2	14	1.21818e+08	1.14581e+08	8.98727e+07	1.46726e+08	1.28971e+08	1.05913e+08	1.1798e+08	1.09287e+08	1.10861e+08	1.06171e+08	1.08116e+08	1.23095e+08	1.27868e+08	1.14233e+08	1.25402e+08	1.1581e+08	6.4261e+07
Q8BP40	Lysophosphatidic acid phosphatase type 6 OS=Mus musculus OX=10090 GN=Acp6 PE=1 SV=1	17	7.56382e+07	7.48678e+07	9.86755e+07	8.17722e+07	8.58977e+07	6.88302e+07	8.0947e+07	6.40287e+07	6.58328e+07	6.67942e+07	6.26004e+07	6.26166e+07	5.98368e+07	6.36182e+07	8.40889e+07	8.60859e+07	5.96737e+07
Q9WVL3	Solute carrier family 12 member 7 OS=Mus musculus OX=10090 GN=Slc12a7 PE=1 SV=1	23	5.42697e+07	6.20384e+07	5.27264e+07	5.60038e+07	5.59659e+07	5.91312e+07	5.66892e+07	6.36017e+07	6.17063e+07	6.50478e+07	5.12555e+07	4.75404e+07	5.65086e+07	5.76101e+07	5.61244e+07	5.57738e+07	6.36412e+07
P84091	AP-2 complex subunit mu OS=Mus musculus OX=10090 GN=Ap2m1 PE=1 SV=1	21	2.09447e+08	2.08007e+08	2.00198e+08	2.28277e+08	2.87236e+08	2.55228e+08	2.31399e+08	2.66094e+08	2.60221e+08	2.39095e+08	2.1869e+08	2.25601e+08	2.04185e+08	2.35648e+08	2.18278e+08	2.23138e+08	4.44677e+08
Q9WVE8	Protein kinase C and casein kinase substrate in neurons protein 2 OS=Mus musculus OX=10090 GN=Pacsin2 PE=1 SV=1	22	3.75831e+08	3.48302e+08	4.56183e+08	3.73412e+08	4.18841e+08	5.7628e+08	4.24808e+08	3.32139e+08	3.36554e+08	3.63865e+08	3.38948e+08	3.55054e+08	3.8771e+08	3.52378e+08	3.71326e+08	4.35027e+08	3.51384e+08
Q8BMA6	Signal recognition particle subunit SRP68 OS=Mus musculus OX=10090 GN=Srp68 PE=1 SV=2	26	9.16468e+07	9.11021e+07	1.3668e+08	1.28517e+08	1.28734e+08	8.11416e+07	1.09637e+08	6.4111e+07	6.39917e+07	6.42871e+07	5.08688e+07	5.85943e+07	5.63668e+07	5.97033e+07	8.88012e+07	1.22925e+08	6.84166e+07
P52760	2-iminobutanoate/2-iminopropanoate deaminase OS=Mus musculus OX=10090 GN=Rida PE=1 SV=3	13	1.49796e+09	1.60389e+09	1.49135e+09	1.36913e+09	1.29671e+09	1.20061e+09	1.40994e+09	1.16075e+09	1.17229e+09	1.1862e+09	1.36556e+09	1.31812e+09	1.3477e+09	1.25844e+09	1.54004e+09	1.36012e+09	9.81142e+08
Q99JW2	Aminoacylase-1 OS=Mus musculus OX=10090 GN=Acy1 PE=1 SV=1	17	1.52644e+08	1.54321e+08	9.74267e+07	1.45846e+08	1.27724e+08	1.52768e+08	1.38455e+08	2.36834e+08	2.35427e+08	2.18548e+08	2.85466e+08	2.76806e+08	2.50454e+08	2.50589e+08	1.63498e+08	1.72061e+08	8.76038e+07
O70433	Four and a half LIM domains protein 2 OS=Mus musculus OX=10090 GN=Fhl2 PE=1 SV=1	17	4.04778e+07	3.78042e+07	4.03024e+07	4.65696e+07	5.43964e+07	4.2471e+07	4.36702e+07	4.47701e+07	4.10683e+07	4.88937e+07	3.71995e+07	3.99614e+07	3.92032e+07	4.18494e+07	5.01588e+07	4.63796e+07	6.46318e+07
Q9DCW4	Electron transfer flavoprotein subunit beta OS=Mus musculus OX=10090 GN=Etfb PE=1 SV=3	14	1.46706e+09	1.53914e+09	1.6344e+09	1.4796e+09	1.45678e+09	1.35991e+09	1.48948e+09	1.41236e+09	1.43519e+09	1.52852e+09	1.45741e+09	1.28134e+09	1.43212e+09	1.42449e+09	1.30066e+09	1.4335e+09	1.00648e+09
O08663	Methionine aminopeptidase 2 OS=Mus musculus OX=10090 GN=Metap2 PE=1 SV=1	17	9.45207e+07	1.02325e+08	8.90654e+07	8.85341e+07	8.8747e+07	8.05454e+07	9.06229e+07	1.04006e+08	9.97322e+07	1.11531e+08	1.16403e+08	1.12101e+08	1.21955e+08	1.10955e+08	8.63815e+07	8.57936e+07	8.75611e+07
Q8CIN4	Serine/threonine-protein kinase PAK 2 OS=Mus musculus OX=10090 GN=Pak2 PE=1 SV=1	15	3.45602e+07	3.16827e+07	3.14258e+07	3.52952e+07	3.41318e+07	3.98201e+07	3.4486e+07	3.56832e+07	3.62268e+07	6.69967e+07	3.62096e+07	3.49378e+07	3.61373e+07	4.10319e+07	3.47001e+07	3.29023e+07	6.10902e+07
Q91X17	Uromodulin OS=Mus musculus OX=10090 GN=Umod PE=1 SV=1	20	8.72207e+07	9.01991e+07	6.52739e+07	7.54715e+07	8.63482e+07	1.31356e+08	8.93116e+07	8.93036e+07	8.74619e+07	9.9131e+07	1.01092e+08	1.03631e+08	1.0762e+08	9.80399e+07	7.74162e+07	7.5669e+07	1.84408e+08
P51150	Ras-related protein Rab-7a OS=Mus musculus OX=10090 GN=Rab7a PE=1 SV=2	18	1.96522e+08	1.94218e+08	2.11845e+08	1.92294e+08	1.90617e+08	2.1404e+08	1.99923e+08	2.15479e+08	2.12651e+08	2.03661e+08	2.19569e+08	2.16482e+08	2.06019e+08	2.1231e+08	2.02703e+08	2.28972e+08	2.32777e+08
Q9QXZ6	Solute carrier organic anion transporter family member 1A1 OS=Mus musculus OX=10090 GN=Slco1a1 PE=1 SV=1	21	1.69672e+07	2.74719e+07	3.37589e+07	2.03473e+07	1.52025e+07	1.60658e+07	2.16356e+07	1.82226e+08	1.84953e+08	1.52858e+08	2.29071e+08	2.34128e+08	2.36691e+08	2.03321e+08	2.19474e+07	1.6095e+07	1.41735e+07
P50580	Proliferation-associated protein 2G4 OS=Mus musculus OX=10090 GN=Pa2g4 PE=1 SV=3	21	1.1928e+08	1.0783e+08	1.42942e+08	1.37144e+08	1.26057e+08	1.29542e+08	1.27132e+08	1.78986e+08	1.7022e+08	1.59186e+08	1.03925e+08	1.83192e+08	1.76463e+08	1.61995e+08	1.46872e+08	1.22041e+08	1.5323e+08
P62874	Guanine nucleotide-binding protein G(I)/G(S)/G(T) subunit beta-1 OS=Mus musculus OX=10090 GN=Gnb1 PE=1 SV=3	6	2.92606e+08	2.76542e+08	2.80785e+08	2.77853e+08	2.85279e+08	3.23465e+08	2.89422e+08	3.20345e+08	3.06421e+08	2.97351e+08	2.97884e+08	3.28404e+08	3.05643e+08	3.09341e+08	3.0712e+08	2.99437e+08	3.10966e+08
Q8VCW8	Medium-chain acyl-CoA ligase ACSF2, mitochondrial OS=Mus musculus OX=10090 GN=Acsf2 PE=1 SV=1	20	6.14734e+07	6.87424e+07	1.22773e+08	8.9243e+07	7.93769e+07	1.12156e+08	8.89608e+07	2.08496e+07	2.40875e+07	2.28976e+07	2.43774e+07	2.0829e+07	2.30575e+07	2.26831e+07	7.82848e+07	7.32203e+07	6.43742e+07
Q8BJS4	SUN domain-containing protein 2 OS=Mus musculus OX=10090 GN=Sun2 PE=1 SV=3	20	3.26975e+06	5.41049e+06	3.01969e+06	4.17422e+06	5.08675e+06	7.76365e+06	4.78742e+06	5.85568e+06	5.90165e+06	6.26937e+06	5.6499e+06	4.59323e+06	5.946e+06	5.70264e+06	3.65409e+06	4.17174e+06	2.70714e+07
Q9JHJ0	Tropomodulin-3 OS=Mus musculus OX=10090 GN=Tmod3 PE=1 SV=1	18	1.64772e+08	1.7077e+08	1.60818e+08	1.52204e+08	1.51244e+08	1.5022e+08	1.58338e+08	1.47334e+08	1.48378e+08	1.51633e+08	1.58746e+08	1.92209e+08	1.47348e+08	1.57608e+08	1.44481e+08	1.43415e+08	1.38851e+08
Q64105	Sepiapterin reductase OS=Mus musculus OX=10090 GN=Spr PE=1 SV=1	14	2.31928e+08	2.38856e+08	1.96335e+08	2.48076e+08	2.35254e+08	2.40535e+08	2.31831e+08	2.5982e+08	2.58166e+08	2.71063e+08	2.27134e+08	2.21196e+08	2.21209e+08	2.43098e+08	2.70982e+08	2.20548e+08	2.15868e+08
Q9D6J6	NADH dehydrogenase [ubiquinone] flavoprotein 2, mitochondrial OS=Mus musculus OX=10090 GN=Ndufv2 PE=1 SV=2	12	2.43806e+08	2.74605e+08	2.74309e+08	2.74094e+08	2.46165e+08	2.60879e+08	2.62309e+08	1.9149e+08	1.97534e+08	2.03552e+08	2.21288e+08	2.05828e+08	2.06366e+08	2.04343e+08	2.6673e+08	2.51538e+08	1.81295e+08
Q9CYR6	Phosphoacetylglucosamine mutase OS=Mus musculus OX=10090 GN=Pgm3 PE=1 SV=1	20	3.69555e+07	3.7169e+07	3.45787e+07	3.7089e+07	3.46261e+07	4.05307e+07	3.68248e+07	4.57116e+07	4.81001e+07	4.41897e+07	6.00873e+07	5.64337e+07	5.79137e+07	5.20727e+07	3.49677e+07	3.54528e+07	3.77946e+07
Q61102	ATP-binding cassette sub-family B member 7, mitochondrial OS=Mus musculus OX=10090 GN=Abcb7 PE=1 SV=3	20	6.10609e+07	5.87035e+07	6.56429e+07	6.2013e+07	5.34449e+07	5.25768e+07	5.8907e+07	6.38071e+07	6.57814e+07	5.99061e+07	6.21114e+07	5.94344e+07	6.16768e+07	6.21195e+07	5.44631e+07	5.69107e+07	4.15104e+07
P48758	Carbonyl reductase [NADPH] 1 OS=Mus musculus OX=10090 GN=Cbr1 PE=1 SV=3	17	2.6738e+08	2.58668e+08	3.94186e+08	2.53935e+08	3.09904e+08	3.39348e+08	3.03904e+08	1.20507e+08	1.16107e+08	1.10048e+08	1.16162e+08	1.10512e+08	1.01157e+08	1.12415e+08	2.94084e+08	2.65083e+08	2.28214e+08
Q99KJ8	Dynactin subunit 2 OS=Mus musculus OX=10090 GN=Dctn2 PE=1 SV=3	18	8.10948e+07	8.82409e+07	8.20244e+07	8.19119e+07	9.30285e+07	9.56617e+07	8.69937e+07	8.01629e+07	7.89428e+07	7.61216e+07	8.11779e+07	8.31215e+07	8.36538e+07	8.05301e+07	9.15047e+07	8.24958e+07	1.15771e+08
P01029	Complement C4-B OS=Mus musculus OX=10090 GN=C4b PE=1 SV=3	24	3.55141e+07	3.92963e+07	1.82358e+07	3.41853e+07	2.11495e+07	4.53919e+07	3.22955e+07	2.62909e+07	2.57902e+07	2.68281e+07	1.82927e+07	2.19551e+07	2.21254e+07	2.35471e+07	2.66174e+07	2.19889e+07	3.1021e+07
Q3TW96	UDP-N-acetylhexosamine pyrophosphorylase-like protein 1 OS=Mus musculus OX=10090 GN=Uap1l1 PE=1 SV=1	23	1.28155e+08	1.44459e+08	1.57747e+08	1.59363e+08	1.37253e+08	1.86241e+08	1.52203e+08	1.38148e+08	1.31768e+08	1.36479e+08	1.35674e+08	1.42937e+08	1.31708e+08	1.36119e+08	1.60375e+08	1.31426e+08	1.42475e+08
P26516	26S proteasome non-ATPase regulatory subunit 7 OS=Mus musculus OX=10090 GN=Psmd7 PE=1 SV=2	12	5.61344e+07	4.78932e+07	5.99843e+07	5.9016e+07	5.87031e+07	5.76382e+07	5.65615e+07	5.86238e+07	5.98129e+07	5.75841e+07	6.19789e+07	6.05724e+07	5.83144e+07	5.94811e+07	5.50172e+07	5.7137e+07	7.51076e+07
Q501J6	Probable ATP-dependent RNA helicase DDX17 OS=Mus musculus OX=10090 GN=Ddx17 PE=1 SV=1	18	3.57975e+07	3.56509e+07	3.88171e+07	35258851	3.51301e+07	3.87583e+07	3.65688e+07	4.29935e+07	5.92967e+07	4.28358e+07	4.16535e+07	4.12627e+07	4.28027e+07	4.51408e+07	3.3237e+07	3.50146e+07	8.02079e+07
Q61035	Histidine--tRNA ligase, cytoplasmic OS=Mus musculus OX=10090 GN=Hars1 PE=1 SV=2	24	8.62188e+07	9.53711e+07	8.38389e+07	8.83214e+07	8.54971e+07	9.57365e+07	8.9164e+07	9.169e+07	9.03979e+07	9.59726e+07	9.39874e+07	1.0128e+08	9.29525e+07	9.43801e+07	6.65425e+07	7.51736e+07	8.55788e+07
Q3UP75	UDP-glucuronosyltransferase 3A1 OS=Mus musculus OX=10090 GN=Ugt3a1 PE=1 SV=1	14	5.55844e+07	5.71674e+07	5.0462e+07	6.18791e+07	4.26418e+07	5.70063e+07	5.41235e+07	1.21496e+08	1.18588e+08	1.19418e+08	1.30712e+08	1.36507e+08	1.26469e+08	1.25532e+08	4.17632e+07	4.87272e+07	3.36071e+07
Q8VEM8	Phosphate carrier protein, mitochondrial OS=Mus musculus OX=10090 GN=Slc25a3 PE=1 SV=1	18	1.87394e+09	1.89351e+09	2.04811e+09	2.0013e+09	1.85018e+09	2.11014e+09	1.96286e+09	2.0164e+09	2.03491e+09	1.93635e+09	1.91205e+09	1.97755e+09	2.05749e+09	1.98913e+09	1.84934e+09	1.91577e+09	1.39066e+09
P97447	Four and a half LIM domains protein 1 OS=Mus musculus OX=10090 GN=Fhl1 PE=1 SV=3	15	1.40605e+08	1.39259e+08	1.29066e+08	1.25809e+08	1.3014e+08	1.17314e+08	1.30365e+08	1.68505e+08	1.67754e+08	1.66005e+08	1.68282e+08	1.66822e+08	1.6201e+08	1.66563e+08	1.46656e+08	1.62227e+08	9.99606e+07
Q922U2	Keratin, type II cytoskeletal 5 OS=Mus musculus OX=10090 GN=Krt5 PE=1 SV=1	18	1.32511e+08	1.1602e+08	7.22385e+07	7.80512e+07	1.30452e+08	1.00017e+08	1.04881e+08	8.94299e+07	8.77362e+07	7.79204e+07	5.16238e+07	6.39542e+07	5.73841e+07	7.13414e+07	7.70865e+07	9.92001e+07	1.93779e+08
P27546	Microtubule-associated protein 4 OS=Mus musculus OX=10090 GN=Map4 PE=1 SV=3	23	1.30739e+08	1.52769e+08	1.49803e+08	1.16644e+08	1.53325e+08	1.27664e+08	1.38491e+08	1.21535e+08	1.48737e+08	1.27041e+08	1.28206e+08	1.29019e+08	1.23517e+08	1.29676e+08	1.53421e+08	1.25532e+08	1.832e+08
Q921F4	Heterogeneous nuclear ribonucleoprotein L-like OS=Mus musculus OX=10090 GN=Hnrnpll PE=1 SV=3	17	4.12826e+07	4.28169e+07	5.13099e+07	4.14805e+07	5.26562e+07	5.88889e+07	4.80725e+07	3.69517e+07	3.52712e+07	4.06781e+07	4.20154e+07	4.30407e+07	4.30396e+07	4.01661e+07	4.66834e+07	4.27901e+07	6.13339e+07
O88544	COP9 signalosome complex subunit 4 OS=Mus musculus OX=10090 GN=Cops4 PE=1 SV=1	20	4.31771e+07	4.7244e+07	4.41264e+07	4.19148e+07	4.41134e+07	4.76941e+07	4.47116e+07	4.62536e+07	4.6011e+07	4.22026e+07	4.57142e+07	4.60808e+07	4.48378e+07	4.51833e+07	4.69185e+07	4.67729e+07	5.46914e+07
P28474	Alcohol dehydrogenase class-3 OS=Mus musculus OX=10090 GN=Adh5 PE=1 SV=3	12	2.99175e+08	3.06193e+08	2.67146e+08	2.9033e+08	3.34067e+08	2.92245e+08	2.98193e+08	3.16873e+08	3.09573e+08	2.93215e+08	3.57324e+08	3.52563e+08	3.30535e+08	3.26681e+08	3.09473e+08	3.1509e+08	2.81487e+08
Q64378	Peptidyl-prolyl cis-trans isomerase FKBP5 OS=Mus musculus OX=10090 GN=Fkbp5 PE=1 SV=1	24	6.22973e+07	5.85871e+07	4.6774e+07	6.32278e+07	7.10225e+07	6.4371e+07	6.10466e+07	7.09539e+07	7.2446e+07	6.53489e+07	7.41993e+07	7.56077e+07	7.63448e+07	7.24834e+07	6.65233e+07	6.14734e+07	1.16605e+08
Q9WTX6	Cullin-1 OS=Mus musculus OX=10090 GN=Cul1 PE=1 SV=1	27	3.31137e+07	2.73739e+07	2.63813e+07	3.34723e+07	3.09943e+07	3.26352e+07	3.06618e+07	3.13056e+07	3.02039e+07	3.10829e+07	3.53974e+07	3.52036e+07	3.18022e+07	3.24993e+07	3.1827e+07	3.42915e+07	3.4318e+07
P16675	Lysosomal protective protein OS=Mus musculus OX=10090 GN=Ctsa PE=1 SV=1	13	1.31465e+08	1.26745e+08	9.60393e+07	1.1278e+08	1.05055e+08	8.16563e+07	1.08957e+08	6.38935e+07	6.56672e+07	6.7556e+07	6.20682e+07	6.14476e+07	6.01136e+07	6.34577e+07	8.81977e+07	7.92288e+07	1.13073e+08
Q9CS42	Ribose-phosphate pyrophosphokinase 2 OS=Mus musculus OX=10090 GN=Prps2 PE=1 SV=4	6	8.5974e+07	8.24948e+07	8.82668e+07	8.31254e+07	8.29254e+07	8.36315e+07	8.4403e+07	7.91111e+07	7.75977e+07	8.21239e+07	6.68421e+07	7.5391e+07	7.55619e+07	7.61046e+07	8.62477e+07	8.63596e+07	8.40777e+07
P35585	AP-1 complex subunit mu-1 OS=Mus musculus OX=10090 GN=Ap1m1 PE=1 SV=3	16	1.01509e+08	7.80028e+07	6.91201e+07	7.75765e+07	9.26869e+07	9.52492e+07	8.56908e+07	9.59085e+07	9.77581e+07	8.03539e+07	8.52886e+07	9.34476e+07	9.38459e+07	9.11004e+07	9.38635e+07	1.01197e+08	9.04031e+07
P47934	Carnitine O-acetyltransferase OS=Mus musculus OX=10090 GN=Crat PE=1 SV=3	21	1.41336e+08	1.42785e+08	1.57135e+08	1.56602e+08	1.49711e+08	1.5086e+08	1.49738e+08	1.34754e+08	1.34845e+08	1.33788e+08	1.4835e+08	1.46514e+08	1.45824e+08	1.40679e+08	1.37226e+08	1.43371e+08	9.69519e+07
P21278	Guanine nucleotide-binding protein subunit alpha-11 OS=Mus musculus OX=10090 GN=Gna11 PE=1 SV=1	9	4.86385e+07	5.37218e+07	4.99144e+07	5.30785e+07	4.28307e+07	5.61432e+07	5.07212e+07	4.43142e+07	5.34878e+07	5.09031e+07	4.2742e+07	4.09972e+07	5.61301e+07	4.80957e+07	4.85315e+07	4.35062e+07	3.40736e+07
Q68FL6	Methionine--tRNA ligase, cytoplasmic OS=Mus musculus OX=10090 GN=Mars1 PE=1 SV=1	26	5.10131e+07	4.86379e+07	4.67856e+07	5.38932e+07	5.37627e+07	5.10916e+07	5.0864e+07	5.24471e+07	5.46768e+07	5.23189e+07	5.0959e+07	5.64438e+07	5.53562e+07	5.37003e+07	4.9882e+07	5.30239e+07	5.23352e+07
P45376	Aldo-keto reductase family 1 member B1 OS=Mus musculus OX=10090 GN=Akr1b1 PE=1 SV=3	16	1.28184e+08	1.24816e+08	1.30509e+08	9.51665e+07	1.75919e+08	2.96293e+08	1.58481e+08	2.00395e+08	1.95552e+08	1.85964e+08	2.66973e+08	2.53933e+08	2.28725e+08	2.21924e+08	1.22047e+08	1.96735e+08	3.29133e+08
Q922Q1	Mitochondrial amidoxime reducing component 2 OS=Mus musculus OX=10090 GN=Mtarc2 PE=1 SV=1	17	7.78913e+08	7.57471e+08	8.25759e+08	8.22899e+08	8.22447e+08	7.08907e+08	7.86066e+08	5.96656e+08	5.85264e+08	5.88963e+08	5.65886e+08	5.2958e+08	5.54311e+08	5.7011e+08	7.01128e+08	7.56758e+08	5.24354e+08
O70250	Phosphoglycerate mutase 2 OS=Mus musculus OX=10090 GN=Pgam2 PE=1 SV=3	11	1.09197e+08	1.40254e+08	6.2486e+07	6.66527e+07	1.13468e+08	7.90765e+07	9.5189e+07	4.9577e+07	4.90346e+07	4.78346e+07	3.59575e+07	3.79855e+07	3.44163e+07	4.24676e+07	8.23533e+07	8.41345e+07	8.38406e+07
P47740	Aldehyde dehydrogenase family 3 member A2 OS=Mus musculus OX=10090 GN=Aldh3a2 PE=1 SV=2	17	1.457e+08	1.45028e+08	1.46092e+08	1.58394e+08	1.27687e+08	1.34358e+08	1.42876e+08	2.56416e+08	2.57392e+08	2.37959e+08	2.72284e+08	2.75196e+08	2.60372e+08	2.59937e+08	1.57466e+08	1.6123e+08	1.313e+08
P01942	Hemoglobin subunit alpha OS=Mus musculus OX=10090 GN=Hba PE=1 SV=2	8	6.90077e+08	6.68372e+08	1.41119e+09	1.1748e+09	8.89947e+08	6.43646e+08	9.13006e+08	2.42771e+09	2.47113e+09	2.43134e+09	1.9768e+09	1.99606e+09	1.90681e+09	2.20164e+09	8.5326e+08	1.20144e+09	3.36239e+09
P47962	60S ribosomal protein L5 OS=Mus musculus OX=10090 GN=Rpl5 PE=1 SV=3	13	3.99711e+08	3.35699e+08	4.07753e+08	4.49774e+08	4.42436e+08	5.09428e+08	4.24134e+08	4.06183e+08	3.77324e+08	3.90275e+08	4.03852e+08	4.37367e+08	3.95327e+08	4.01721e+08	4.23034e+08	3.95454e+08	3.09812e+08
Q9ES64	Harmonin OS=Mus musculus OX=10090 GN=Ush1c PE=1 SV=1	21	5.22667e+07	4.99026e+07	4.53227e+07	5.44345e+07	4.47793e+07	4.35534e+07	4.83765e+07	4.87531e+07	4.63686e+07	5.14254e+07	5.3014e+07	5.61594e+07	5.94001e+07	5.25201e+07	5.22485e+07	4.9124e+07	3.1422e+07
Q8VDW0	ATP-dependent RNA helicase DDX39A OS=Mus musculus OX=10090 GN=Ddx39a PE=1 SV=1	8	9.90837e+06	1.06036e+07	8.20213e+06	8.37679e+06	9.41944e+06	9.01217e+06	9.25376e+06	8.33446e+06	8.71212e+06	7.55941e+06	7.26555e+06	8.32717e+06	9.2973e+06	8.24933e+06	1.03577e+07	1.02045e+07	1.54461e+07
P43406	Integrin alpha-V OS=Mus musculus OX=10090 GN=Itgav PE=1 SV=2	30	4.05782e+07	3.08547e+07	3.72807e+07	4.66039e+07	4.91284e+07	5.39218e+07	4.30613e+07	4.87953e+07	4.67245e+07	4.23233e+07	8.72793e+07	3.91111e+07	3.71683e+07	5.02336e+07	4.62708e+07	5.21694e+07	6.13935e+07
Q9Z1T1	AP-3 complex subunit beta-1 OS=Mus musculus OX=10090 GN=Ap3b1 PE=1 SV=2	33	5.44099e+07	5.27391e+07	5.1742e+07	5.48913e+07	5.19528e+07	5.93939e+07	5.41882e+07	5.70429e+07	5.66969e+07	5.55139e+07	6.10775e+07	8.4117e+07	5.36887e+07	6.13562e+07	5.23765e+07	4.91251e+07	6.89908e+07
P40336	Vacuolar protein sorting-associated protein 26A OS=Mus musculus OX=10090 GN=Vps26a PE=1 SV=1	16	9.6893e+07	9.56429e+07	8.18521e+07	8.45336e+07	1.07185e+08	9.92396e+07	9.42243e+07	9.67538e+07	1.39605e+08	9.3107e+07	7.97991e+07	7.93462e+07	1.45656e+08	1.05711e+08	1.01749e+08	8.22307e+07	9.97772e+07
O09131	Glutathione S-transferase omega-1 OS=Mus musculus OX=10090 GN=Gsto1 PE=1 SV=2	21	1.02236e+08	1.0159e+08	1.50415e+08	1.03663e+08	1.58442e+08	1.52286e+08	1.28105e+08	5.57295e+07	5.48657e+07	5.74564e+07	4.05885e+07	3.86066e+07	3.97415e+07	4.78314e+07	1.19353e+08	1.12628e+08	2.73923e+08
Q9WVA4	Transgelin-2 OS=Mus musculus OX=10090 GN=Tagln2 PE=1 SV=4	13	3.94352e+08	3.73891e+08	3.76639e+08	3.94866e+08	4.76721e+08	5.12246e+08	4.21453e+08	3.41744e+08	3.36004e+08	3.42853e+08	3.28665e+08	3.26163e+08	3.16031e+08	3.3191e+08	4.22691e+08	4.25753e+08	9.0913e+08
Q3UJU9	Regulator of microtubule dynamics protein 3 OS=Mus musculus OX=10090 GN=Rmdn3 PE=1 SV=2	18	1.2041e+08	1.23744e+08	1.08362e+08	1.24639e+08	1.1612e+08	1.15769e+08	1.18174e+08	1.10708e+08	1.22079e+08	1.20346e+08	1.06058e+08	1.11342e+08	1.12436e+08	1.13828e+08	1.08706e+08	1.2111e+08	7.06386e+07
Q99JY3	GTPase IMAP family member 4 OS=Mus musculus OX=10090 GN=Gimap4 PE=1 SV=2	17	6.19988e+07	5.98257e+07	5.25782e+07	5.22848e+07	5.18912e+07	5.79031e+07	5.60803e+07	7.19241e+07	7.38797e+07	7.5063e+07	6.9103e+07	6.9965e+07	7.89742e+07	7.31515e+07	5.77078e+07	5.77865e+07	9.03356e+07
Q9QYC0	Alpha-adducin OS=Mus musculus OX=10090 GN=Add1 PE=1 SV=2	25	7.44034e+07	7.59929e+07	7.77502e+07	7.98449e+07	6.80928e+07	5.61134e+07	7.20329e+07	7.49196e+07	7.99253e+07	8.30101e+07	6.81103e+07	6.95085e+07	7.37158e+07	7.48649e+07	7.10729e+07	6.3015e+07	8.13089e+07
Q8C165	N-fatty-acyl-amino acid synthase/hydrolase PM20D1 OS=Mus musculus OX=10090 GN=Pm20d1 PE=1 SV=1	17	4.84906e+07	5.90955e+07	2.85079e+07	5.38747e+07	3.57665e+07	2.974e+07	4.25792e+07	4.42363e+07	4.18204e+07	5.5675e+07	5.06248e+07	4.64472e+07	5.62785e+07	4.91804e+07	3.43995e+07	6.91586e+07	3.11741e+07
Q8C7X2	ER membrane protein complex subunit 1 OS=Mus musculus OX=10090 GN=Emc1 PE=1 SV=1	26	6.08162e+07	5.75549e+07	5.28122e+07	5.68292e+07	5.41245e+07	5.48505e+07	5.61646e+07	6.15204e+07	5.22323e+07	5.97868e+07	5.4792e+07	6.69419e+07	5.85e+07	5.89622e+07	5.94821e+07	5.70901e+07	5.20799e+07
Q9QXG4	Acetyl-coenzyme A synthetase, cytoplasmic OS=Mus musculus OX=10090 GN=Acss2 PE=1 SV=2	22	1.43959e+08	1.37018e+08	1.11989e+08	1.21115e+08	1.2974e+08	1.10975e+08	1.25799e+08	1.54657e+08	1.36303e+08	1.51784e+08	1.64532e+08	1.62928e+08	1.43202e+08	1.52234e+08	1.26403e+08	1.32124e+08	1.07336e+08
P97371	Proteasome activator complex subunit 1 OS=Mus musculus OX=10090 GN=Psme1 PE=1 SV=2	16	9.53367e+07	8.24013e+07	8.39787e+07	9.39389e+07	8.63193e+07	1.76334e+08	1.03051e+08	8.25793e+07	8.05721e+07	8.61101e+07	8.48854e+07	8.28977e+07	8.78041e+07	8.41414e+07	9.68265e+07	7.92831e+07	2.12331e+08
Q8BWY3	Eukaryotic peptide chain release factor subunit 1 OS=Mus musculus OX=10090 GN=Etf1 PE=1 SV=4	16	5.64839e+07	6.00189e+07	5.43088e+07	5.89228e+07	5.80921e+07	5.62113e+07	5.73396e+07	5.9448e+07	5.67173e+07	5.87134e+07	6.53436e+07	6.59629e+07	6.35853e+07	6.16284e+07	6.67429e+07	6.0855e+07	7.84573e+07
Q9D819	Inorganic pyrophosphatase OS=Mus musculus OX=10090 GN=Ppa1 PE=1 SV=1	17	5.33159e+07	5.59256e+07	5.50574e+07	4.74451e+07	4.83797e+07	5.69635e+07	5.28479e+07	4.43666e+07	4.5561e+07	4.26156e+07	4.78505e+07	4.89416e+07	4.60507e+07	4.58977e+07	5.45306e+07	5.63999e+07	6.89153e+07
P11103	Poly [ADP-ribose] polymerase 1 OS=Mus musculus OX=10090 GN=Parp1 PE=1 SV=3	25	1.13525e+07	1.15275e+07	1.04054e+07	9.8832e+06	9.1646e+06	1.06121e+07	1.04909e+07	1.06324e+07	1.20051e+07	1.38006e+07	8.86889e+06	1.18078e+07	1.08294e+07	1.1324e+07	9.37026e+06	9.62092e+06	2.77932e+07
P97328	Ketohexokinase OS=Mus musculus OX=10090 GN=Khk PE=1 SV=1	14	4.84273e+08	5.10349e+08	3.73687e+08	5.1626e+08	4.80878e+08	3.85896e+08	4.58557e+08	4.60882e+08	4.38453e+08	4.10734e+08	5.29194e+08	5.00292e+08	4.7941e+08	4.69828e+08	5.33762e+08	5.40576e+08	3.12809e+08
Q9D7N9	Adipocyte plasma membrane-associated protein OS=Mus musculus OX=10090 GN=Apmap PE=1 SV=1	18	7.6066e+07	7.81818e+07	9.72212e+07	8.36068e+07	8.03516e+07	8.59468e+07	8.35624e+07	7.1085e+07	6.63426e+07	6.99318e+07	6.13077e+07	6.13911e+07	6.05195e+07	6.50963e+07	8.141e+07	8.21688e+07	7.36732e+07
B1AY13	Ubiquitin carboxyl-terminal hydrolase 24 OS=Mus musculus OX=10090 GN=Usp24 PE=1 SV=1	35	4.55334e+07	4.78089e+07	4.12987e+07	4.10963e+07	3.35014e+07	4.45644e+07	4.23005e+07	3.7854e+07	3.81435e+07	3.72768e+07	4.05573e+07	4.42652e+07	4.17005e+07	3.99662e+07	6.58559e+07	2.93272e+07	3.02676e+07
P50171	Estradiol 17-beta-dehydrogenase 8 OS=Mus musculus OX=10090 GN=Hsd17b8 PE=1 SV=2	11	1.13121e+08	1.11984e+08	9.99229e+07	1.12226e+08	1.25873e+08	9.41434e+07	1.09545e+08	1.00111e+08	9.06302e+07	9.42513e+07	9.55472e+07	8.53478e+07	8.64275e+07	9.20524e+07	1.07725e+08	1.10799e+08	6.53034e+07
Q64449	C-type mannose receptor 2 OS=Mus musculus OX=10090 GN=Mrc2 PE=1 SV=3	22	2.27576e+07	2.39304e+07	1.8345e+07	2.57285e+07	1.97163e+07	1.73619e+07	2.13066e+07	1.70711e+07	1.82179e+07	1.79816e+07	2.09516e+07	2.10084e+07	2.76928e+07	2.04872e+07	1.81238e+07	2.45936e+07	3.67463e+07
Q9DCM2	Glutathione S-transferase kappa 1 OS=Mus musculus OX=10090 GN=Gstk1 PE=1 SV=3	19	3.13916e+08	3.04622e+08	3.17692e+08	3.15651e+08	3.08895e+08	2.69651e+08	3.05071e+08	2.96778e+08	2.7877e+08	2.70158e+08	2.83457e+08	2.7804e+08	2.66904e+08	2.79018e+08	2.84504e+08	3.49588e+08	1.82417e+08
Q9R0M5	Thiamin pyrophosphokinase 1 OS=Mus musculus OX=10090 GN=Tpk1 PE=1 SV=1	9	4.7174e+07	4.31645e+07	3.42354e+07	4.4384e+07	2.27091e+07	3.90429e+07	3.84517e+07	5.33156e+07	5.12636e+07	5.45553e+07	6.10966e+07	6.24303e+07	6.58603e+07	5.80869e+07	3.87483e+07	2.38043e+07	1.42422e+07
Q6DFW4	Nucleolar protein 58 OS=Mus musculus OX=10090 GN=Nop58 PE=1 SV=1	13	1.57404e+07	1.66047e+07	1.54746e+07	1.60092e+07	1.40061e+07	1.73907e+07	1.58709e+07	2.0747e+07	1.92776e+07	1.69081e+07	1.89262e+07	1.911e+07	1.70425e+07	1.86686e+07	1.64572e+07	1.46964e+07	2.90244e+07
Q9Z0E6	Guanylate-binding protein 2 OS=Mus musculus OX=10090 GN=Gbp2 PE=1 SV=1	18	1.64544e+08	1.53587e+08	1.90273e+08	1.43631e+08	1.70422e+08	2.13922e+08	1.7273e+08	1.61372e+08	1.4616e+08	1.42981e+08	1.24807e+08	1.43209e+08	1.39027e+08	1.42926e+08	1.06167e+08	1.68241e+08	2.07065e+08
P57776	Elongation factor 1-delta OS=Mus musculus OX=10090 GN=Eef1d PE=1 SV=3	12	1.29409e+08	1.34737e+08	1.22654e+08	1.3216e+08	1.27697e+08	1.3497e+08	1.30271e+08	1.3249e+08	1.34787e+08	1.36134e+08	1.49853e+08	1.45252e+08	1.45903e+08	1.40737e+08	1.3251e+08	1.26195e+08	1.35611e+08
Q9R0P5	Destrin OS=Mus musculus OX=10090 GN=Dstn PE=1 SV=3	17	2.33996e+08	2.58008e+08	2.74848e+08	2.4887e+08	2.88769e+08	2.79566e+08	2.64009e+08	2.2879e+08	2.29387e+08	2.38953e+08	2.26507e+08	2.16869e+08	2.17616e+08	2.26354e+08	2.7272e+08	2.75222e+08	3.61981e+08
Q9CWK8	Sorting nexin-2 OS=Mus musculus OX=10090 GN=Snx2 PE=1 SV=2	18	6.56371e+07	6.62964e+07	5.84446e+07	6.87754e+07	7.68607e+07	7.07114e+07	6.77876e+07	6.49859e+07	6.36345e+07	6.36452e+07	5.67075e+07	5.87098e+07	5.83541e+07	6.10062e+07	7.66681e+07	6.62809e+07	8.50919e+07
Q9D8E6	60S ribosomal protein L4 OS=Mus musculus OX=10090 GN=Rpl4 PE=1 SV=3	17	2.77859e+08	2.67567e+08	2.61491e+08	2.81597e+08	2.68766e+08	3.1575e+08	2.78838e+08	3.07417e+08	2.95834e+08	2.96258e+08	3.38889e+08	3.3812e+08	3.38205e+08	3.19121e+08	2.78625e+08	2.668e+08	3.68091e+08
Q9ET01	Glycogen phosphorylase, liver form OS=Mus musculus OX=10090 GN=Pygl PE=1 SV=4	23	6.78257e+07	6.94517e+07	8.31233e+07	6.13011e+07	6.96064e+07	7.80754e+07	7.15639e+07	6.21715e+07	6.01945e+07	7.45128e+07	6.50889e+07	6.30876e+07	6.92206e+07	6.57127e+07	6.08082e+07	5.99611e+07	7.23381e+07
O35382	Exocyst complex component 4 OS=Mus musculus OX=10090 GN=Exoc4 PE=1 SV=2	25	2.74412e+07	3.10659e+07	2.7272e+07	2.91111e+07	2.63789e+07	3.06207e+07	2.86483e+07	3.03837e+07	2.88966e+07	2.8598e+07	2.52828e+07	2.94749e+07	3.13803e+07	2.90027e+07	2.9176e+07	2.59375e+07	3.23499e+07
Q9WVD5	Mitochondrial ornithine transporter 1 OS=Mus musculus OX=10090 GN=Slc25a15 PE=1 SV=1	16	1.70485e+08	1.62382e+08	1.76132e+08	1.7042e+08	1.51762e+08	1.46493e+08	1.62946e+08	1.53921e+08	1.53914e+08	1.47046e+08	1.36891e+08	1.38692e+08	1.37147e+08	1.44602e+08	1.53298e+08	1.62382e+08	8.54986e+07
P12970	60S ribosomal protein L7a OS=Mus musculus OX=10090 GN=Rpl7a PE=1 SV=2	18	2.08275e+08	2.03819e+08	1.97612e+08	2.23393e+08	2.18377e+08	2.23934e+08	2.12568e+08	2.36648e+08	2.43326e+08	2.39698e+08	2.59271e+08	2.51801e+08	2.66963e+08	2.49618e+08	2.08579e+08	2.20737e+08	2.90951e+08
Q9DBR7	Protein phosphatase 1 regulatory subunit 12A OS=Mus musculus OX=10090 GN=Ppp1r12a PE=1 SV=2	26	1.49714e+07	1.94268e+07	1.75189e+07	5.60789e+07	1.83349e+07	1.91092e+07	2.424e+07	1.98197e+07	2.83077e+07	1.91555e+07	1.72266e+07	1.70311e+07	1.593e+07	1.95785e+07	1.9675e+07	2.04742e+07	3.6903e+07
O55131	Septin-7 OS=Mus musculus OX=10090 GN=Septin7 PE=1 SV=1	16	3.53952e+07	3.57158e+07	4.24091e+07	4.0511e+07	4.39529e+07	4.29423e+07	4.01544e+07	4.36875e+07	3.68179e+07	4.54047e+07	7.87222e+07	4.10437e+07	4.40031e+07	4.82798e+07	4.38792e+07	3.97075e+07	8.53387e+07
Q8BH64	EH domain-containing protein 2 OS=Mus musculus OX=10090 GN=Ehd2 PE=1 SV=1	18	8.74767e+07	9.48227e+07	8.6316e+07	9.06188e+07	8.89843e+07	1.06707e+08	9.24876e+07	9.11013e+07	8.98414e+07	9.379e+07	8.7659e+07	8.9929e+07	8.70718e+07	8.98988e+07	8.58831e+07	1.06045e+08	9.86283e+07
P42208	Septin-2 OS=Mus musculus OX=10090 GN=Septin2 PE=1 SV=2	15	4.55766e+07	4.52006e+07	7.0865e+07	4.82363e+07	5.0735e+07	6.15059e+07	5.36866e+07	4.78349e+07	4.95444e+07	5.11557e+07	4.7594e+07	4.95107e+07	4.47793e+07	4.84032e+07	5.06647e+07	4.2697e+07	1.07151e+08
O70194	Eukaryotic translation initiation factor 3 subunit D OS=Mus musculus OX=10090 GN=Eif3d PE=1 SV=2	17	3.32698e+07	3.54978e+07	3.36742e+07	3.55996e+07	3.50964e+07	3.45699e+07	3.46179e+07	3.77556e+07	4.03755e+07	4.11606e+07	4.0174e+07	4.11812e+07	3.96114e+07	4.0043e+07	3.22995e+07	3.43916e+07	4.71854e+07
O35129	Prohibitin-2 OS=Mus musculus OX=10090 GN=Phb2 PE=1 SV=1	18	5.39203e+08	5.83963e+08	5.2746e+08	5.14139e+08	5.63926e+08	5.25566e+08	5.42376e+08	5.13674e+08	4.8644e+08	5.4098e+08	4.97668e+08	5.01008e+08	5.29565e+08	5.11556e+08	5.2615e+08	5.50474e+08	4.64893e+08
B9EJ86	Oxysterol-binding protein-related protein 8 OS=Mus musculus OX=10090 GN=Osbpl8 PE=1 SV=1	20	4.13014e+07	3.44961e+07	3.43543e+07	3.95711e+07	2.95343e+07	3.3186e+07	3.54072e+07	3.87234e+07	4.33319e+07	4.14434e+07	4.15676e+07	5.02626e+07	5.09358e+07	4.43775e+07	2.57392e+07	3.47999e+07	3.7817e+07
P19157	Glutathione S-transferase P 1 OS=Mus musculus OX=10090 GN=Gstp1 PE=1 SV=2	8	3.59568e+08	3.70885e+08	2.56166e+08	3.5418e+08	3.11676e+08	2.77836e+08	3.21718e+08	2.81362e+08	2.88495e+08	3.1496e+08	2.91068e+08	2.81821e+08	3.01081e+08	2.93131e+08	3.37591e+08	3.38374e+08	3.14568e+08
P20108	Thioredoxin-dependent peroxide reductase, mitochondrial OS=Mus musculus OX=10090 GN=Prdx3 PE=1 SV=1	10	5.81541e+08	6.48393e+08	6.61897e+08	6.23871e+08	5.60819e+08	5.43656e+08	6.03363e+08	5.389e+08	5.38575e+08	5.54592e+08	5.05818e+08	5.25116e+08	5.36581e+08	5.33263e+08	6.07471e+08	5.58991e+08	4.18974e+08
P61750	ADP-ribosylation factor 4 OS=Mus musculus OX=10090 GN=Arf4 PE=1 SV=2	4	2.91238e+07	2.93501e+07	2.89293e+07	3.53328e+07	3.37368e+07	3.84367e+07	3.24849e+07	3.5924e+07	3.60617e+07	3.35094e+07	3.69905e+07	3.67012e+07	3.99957e+07	3.65304e+07	3.09404e+07	3.01984e+07	5.06093e+07
Q6Q477	Plasma membrane calcium-transporting ATPase 4 OS=Mus musculus OX=10090 GN=Atp2b4 PE=1 SV=1	12	1.66129e+07	2.24308e+07	1.43546e+07	2.19972e+07	1.63391e+07	1.91542e+07	1.84814e+07	8.01322e+06	9.09262e+06	7.19347e+06	5.45528e+06	5.38537e+06	5.39006e+06	6.755e+06	2.22293e+07	2.16732e+07	1.94743e+07
Q8BJ03	Cytochrome c oxidase assembly protein COX15 homolog OS=Mus musculus OX=10090 GN=Cox15 PE=1 SV=1	11	3.94085e+07	4.59524e+07	4.7932e+07	4.18176e+07	3.31959e+07	4.04758e+07	4.14637e+07	5.0199e+07	5.39084e+07	6.41934e+07	5.96956e+07	5.24437e+07	6.10619e+07	5.6917e+07	4.2416e+07	3.54586e+07	5.98907e+07
P51410	60S ribosomal protein L9 OS=Mus musculus OX=10090 GN=Rpl9 PE=2 SV=2	11	1.02876e+08	8.22948e+07	8.82897e+07	9.79135e+07	9.41887e+07	1.05625e+08	9.51979e+07	1.00067e+08	1.05221e+08	1.04632e+08	1.02436e+08	9.61073e+07	1.0301e+08	1.01912e+08	9.23923e+07	9.20833e+07	1.32412e+08
Q7TSV4	Phosphoglucomutase-2 OS=Mus musculus OX=10090 GN=Pgm2 PE=1 SV=1	20	2.27055e+07	2.77831e+07	2.96428e+07	2.52127e+07	2.67971e+07	3.04157e+07	2.70928e+07	2.09093e+07	2.21559e+07	2.43665e+07	2.26896e+07	2.27334e+07	2.23001e+07	2.25258e+07	2.70806e+07	2.63754e+07	7.30133e+07
Q921M7	CYFIP-related Rac1 interactor B OS=Mus musculus OX=10090 GN=Cyrib PE=1 SV=1	14	8.38252e+06	6.6196e+06	7.74741e+06	7.81871e+06	1.4394e+07	1.60239e+07	1.01644e+07	1.00188e+07	9.98647e+06	9.22834e+06	9.24807e+06	1.02509e+07	1.0271e+07	9.83394e+06	7.87251e+06	1.02751e+07	6.60206e+07
P82198	Transforming growth factor-beta-induced protein ig-h3 OS=Mus musculus OX=10090 GN=Tgfbi PE=1 SV=1	18	2.69667e+07	2.52409e+07	2.53519e+07	3.07584e+07	2.96994e+07	2.96435e+07	2.79435e+07	3.69528e+07	3.88068e+07	3.57575e+07	3.25658e+07	3.20566e+07	3.75467e+07	3.56144e+07	2.92075e+07	3.44546e+07	9.29272e+07
Q8R0F8	Acylpyruvase FAHD1, mitochondrial OS=Mus musculus OX=10090 GN=Fahd1 PE=1 SV=2	14	2.96597e+08	2.90011e+08	2.73451e+08	2.56095e+08	2.97218e+08	2.38781e+08	2.75359e+08	2.81453e+08	2.46718e+08	2.69712e+08	2.56909e+08	2.80152e+08	2.59087e+08	2.65672e+08	3.05653e+08	2.99477e+08	1.86062e+08
P21956	Lactadherin OS=Mus musculus OX=10090 GN=Mfge8 PE=1 SV=3	15	1.57824e+07	1.22912e+07	1.85188e+07	1.71445e+07	1.78495e+07	2.81643e+07	1.82918e+07	1.4075e+07	1.75394e+07	1.60551e+07	1.4385e+07	1.4109e+07	1.44559e+07	1.51032e+07	2.22507e+07	2.15175e+07	9.29051e+07
P32020	Non-specific lipid-transfer protein OS=Mus musculus OX=10090 GN=Scp2 PE=1 SV=3	15	4.39224e+08	3.88561e+08	5.57641e+08	4.90586e+08	5.60266e+08	4.47633e+08	4.80652e+08	9.15751e+08	9.09075e+08	9.29349e+08	1.06107e+09	1.06978e+09	1.11298e+09	9.99667e+08	4.40095e+08	5.14614e+08	3.01665e+08
Q60605	Myosin light polypeptide 6 OS=Mus musculus OX=10090 GN=Myl6 PE=1 SV=3	8	3.1077e+08	3.41609e+08	3.32311e+08	3.00656e+08	3.81765e+08	4.1475e+08	3.46977e+08	3.2045e+08	3.29583e+08	3.1723e+08	3.35443e+08	3.11215e+08	2.91375e+08	3.17549e+08	3.40851e+08	3.64817e+08	6.10139e+08
Q9DCN2	NADH-cytochrome b5 reductase 3 OS=Mus musculus OX=10090 GN=Cyb5r3 PE=1 SV=3	14	1.76397e+08	1.54938e+08	1.47414e+08	1.7805e+08	1.78943e+08	1.99829e+08	1.72595e+08	2.14432e+08	2.24047e+08	2.1715e+08	2.26429e+08	2.35843e+08	2.34268e+08	2.25361e+08	1.75817e+08	1.79992e+08	2.46937e+08
Q91VC4	Plasmalemma vesicle-associated protein OS=Mus musculus OX=10090 GN=Plvap PE=1 SV=1	21	8.04655e+07	7.53562e+07	8.01252e+07	8.29798e+07	8.37267e+07	1.02198e+08	8.4142e+07	1.06522e+08	1.0934e+08	1.05905e+08	1.06584e+08	1.00537e+08	1.07489e+08	1.06063e+08	8.84219e+07	8.23721e+07	6.05008e+07
Q60930	Voltage-dependent anion-selective channel protein 2 OS=Mus musculus OX=10090 GN=Vdac2 PE=1 SV=2	13	7.1136e+08	7.00614e+08	6.8625e+08	6.18207e+08	6.5692e+08	7.45684e+08	6.86506e+08	5.81063e+08	6.1031e+08	5.69818e+08	6.22548e+08	5.86664e+08	5.99838e+08	5.9504e+08	5.5989e+08	6.1048e+08	6.10876e+08
P62196	26S proteasome regulatory subunit 8 OS=Mus musculus OX=10090 GN=Psmc5 PE=1 SV=1	19	8.39114e+07	8.73859e+07	8.7232e+07	9.02866e+07	7.99067e+07	8.8e+07	8.61205e+07	9.00927e+07	8.52746e+07	9.25362e+07	9.27396e+07	8.82626e+07	1.06573e+08	9.25797e+07	8.53285e+07	7.93044e+07	1.04025e+08
O88685	26S proteasome regulatory subunit 6A OS=Mus musculus OX=10090 GN=Psmc3 PE=1 SV=2	20	6.58526e+07	7.17292e+07	6.2924e+07	6.59383e+07	6.59588e+07	6.63412e+07	6.64573e+07	6.81487e+07	6.69517e+07	6.87881e+07	6.41063e+07	6.9262e+07	7.20721e+07	6.82215e+07	6.77798e+07	6.40694e+07	9.27977e+07
Q91W50	Cold shock domain-containing protein E1 OS=Mus musculus OX=10090 GN=Csde1 PE=1 SV=1	29	3.90673e+07	4.01571e+07	3.55444e+07	4.02068e+07	4.11484e+07	3.88049e+07	3.91548e+07	4.31898e+07	3.8353e+07	4.08332e+07	4.39003e+07	4.20633e+07	4.2212e+07	4.17586e+07	4.27927e+07	4.7069e+07	5.42984e+07
P62702	40S ribosomal protein S4, X isoform OS=Mus musculus OX=10090 GN=Rps4x PE=1 SV=2	16	2.19013e+08	2.26411e+08	2.1067e+08	2.21212e+08	2.25479e+08	2.33686e+08	2.22745e+08	2.57057e+08	2.55595e+08	2.49341e+08	2.65785e+08	2.58408e+08	2.78172e+08	2.60726e+08	2.30329e+08	2.23279e+08	3.53575e+08
Q91YD6	Villin-like protein OS=Mus musculus OX=10090 GN=Vill PE=1 SV=1	25	2.66327e+07	2.62064e+07	1.05227e+07	3.00402e+07	2.85906e+07	1.98309e+07	2.36372e+07	4.22475e+07	4.30093e+07	4.13448e+07	5.97125e+07	5.76473e+07	5.90198e+07	5.04969e+07	3.45361e+07	3.27629e+07	1.7758e+07
P97384	Annexin A11 OS=Mus musculus OX=10090 GN=Anxa11 PE=1 SV=2	19	1.04076e+08	1.03547e+08	1.01184e+08	1.0922e+08	1.27674e+08	1.25151e+08	1.11809e+08	1.1493e+08	1.05796e+08	9.627e+07	1.09521e+08	1.09722e+08	1.17215e+08	1.08909e+08	1.13564e+08	1.11927e+08	1.52281e+08
Q9JLT4	Thioredoxin reductase 2, mitochondrial OS=Mus musculus OX=10090 GN=Txnrd2 PE=1 SV=4	14	2.67571e+07	2.8594e+07	2.73648e+07	2.67851e+07	2.1052e+07	2.44558e+07	2.58348e+07	2.05229e+07	1.94e+07	2.01712e+07	2.15386e+07	2.3975e+07	1.83498e+07	2.06596e+07	1.85521e+07	2.04967e+07	1.503e+07
P62192	26S proteasome regulatory subunit 4 OS=Mus musculus OX=10090 GN=Psmc1 PE=1 SV=1	20	8.01548e+07	8.23683e+07	7.9821e+07	9.49087e+07	7.9169e+07	9.28728e+07	8.48824e+07	9.10211e+07	9.10523e+07	9.68948e+07	1.02199e+08	1.05018e+08	1.08262e+08	9.90746e+07	8.66665e+07	8.05935e+07	9.46092e+07
P11352	Glutathione peroxidase 1 OS=Mus musculus OX=10090 GN=Gpx1 PE=1 SV=2	13	7.48233e+08	8.31182e+08	9.41921e+08	8.02851e+08	7.03654e+08	6.72798e+08	7.8344e+08	5.97315e+08	5.75705e+08	5.267e+08	5.4702e+08	5.47198e+08	5.55366e+08	5.58217e+08	7.43949e+08	7.00082e+08	5.63271e+08
Q9JLB0	MAGUK p55 subfamily member 6 OS=Mus musculus OX=10090 GN=Mpp6 PE=1 SV=1	24	3.90421e+07	4.78083e+07	3.524e+07	4.54639e+07	3.68887e+07	4.63304e+07	4.17956e+07	5.19237e+07	5.40018e+07	4.50631e+07	4.61399e+07	5.00024e+07	4.78444e+07	4.91626e+07	4.3872e+07	4.38231e+07	4.20751e+07
Q8BFZ9	Erlin-2 OS=Mus musculus OX=10090 GN=Erlin2 PE=1 SV=1	16	1.31149e+08	1.12097e+08	1.00579e+08	1.10281e+08	1.15087e+08	1.07834e+08	1.12838e+08	1.31648e+08	1.34401e+08	1.27612e+08	1.31029e+08	1.32146e+08	1.36582e+08	1.32236e+08	9.91969e+07	1.05057e+08	1.18783e+08
Q3B7Z2	Oxysterol-binding protein 1 OS=Mus musculus OX=10090 GN=Osbp PE=1 SV=3	22	7.90658e+07	1.6309e+08	5.72854e+07	1.69052e+08	1.42955e+08	7.72449e+07	1.14782e+08	6.90527e+07	6.45675e+07	6.05221e+07	7.02643e+07	7.55337e+07	6.8697e+07	6.81062e+07	6.54561e+07	6.50399e+07	8.60627e+07
Q9DBG5	Perilipin-3 OS=Mus musculus OX=10090 GN=Plin3 PE=1 SV=1	15	1.71917e+07	1.56561e+07	2.03163e+07	2.01077e+07	2.28195e+07	1.93386e+07	1.92383e+07	1.43304e+07	1.78065e+07	1.46023e+07	1.7177e+07	1.18553e+07	1.26181e+07	1.47316e+07	2.20975e+07	2.57787e+07	3.06515e+07
Q9Z0N2	Eukaryotic translation initiation factor 2 subunit 3, Y-linked OS=Mus musculus OX=10090 GN=Eif2s3y PE=1 SV=2	2	1.65578e+06	1.51939e+06	1.21193e+06	1.8768e+06	1.64975e+06	1.7837e+06	1.61622e+06	1.55299e+06	1.67115e+06	1.53725e+06	1.77423e+06	1.93417e+06	1.70257e+06	1.69539e+06	2.32005e+06	1.84358e+06	2.45274e+06
Q9WTP7	GTP:AMP phosphotransferase AK3, mitochondrial OS=Mus musculus OX=10090 GN=Ak3 PE=1 SV=3	17	4.08671e+08	3.82072e+08	4.21225e+08	4.3091e+08	3.92091e+08	3.81851e+08	4.02803e+08	3.67867e+08	3.62886e+08	3.67928e+08	3.3262e+08	3.40296e+08	3.36736e+08	3.51389e+08	3.96017e+08	3.69041e+08	2.48166e+08
Q8CHR6	Dihydropyrimidine dehydrogenase [NADP(+)] OS=Mus musculus OX=10090 GN=Dpyd PE=1 SV=1	24	3.91968e+07	3.91979e+07	2.97727e+07	3.84728e+07	3.97862e+07	4.67521e+07	3.88631e+07	1.94189e+07	2.2138e+07	2.31939e+07	2.62059e+07	2.1482e+07	2.43541e+07	2.27988e+07	4.10989e+07	4.13062e+07	4.69547e+07
Q9R0Y5	Adenylate kinase isoenzyme 1 OS=Mus musculus OX=10090 GN=Ak1 PE=1 SV=1	15	7.53985e+07	7.68633e+07	7.92342e+07	7.16654e+07	8.08573e+07	9.60278e+07	8.00077e+07	9.05274e+07	8.64274e+07	9.75946e+07	9.03335e+07	9.43308e+07	1.02708e+08	9.36536e+07	6.24078e+07	6.84269e+07	8.89214e+07
P17156	Heat shock-related 70 kDa protein 2 OS=Mus musculus OX=10090 GN=Hspa2 PE=1 SV=2	5	533374	1.81731e+06	417522	1.09642e+06	801674	2.56561e+06	1.20532e+06	729007	845179	1.12562e+06	608347	990736	1.2832e+06	930348	1.95407e+06	484570	3.0313e+06
Q9CZD3	Glycine--tRNA ligase OS=Mus musculus OX=10090 GN=Gars1 PE=1 SV=1	22	5.05662e+07	5.42089e+07	5.73137e+07	5.25417e+07	6.05675e+07	5.99665e+07	5.58608e+07	5.64094e+07	5.69365e+07	5.65729e+07	5.78069e+07	5.91209e+07	5.87847e+07	5.76052e+07	5.90065e+07	6.37735e+07	7.12631e+07
Q61767	NADPH-dependent 3-keto-steroid reductase Hsd3b4 OS=Mus musculus OX=10090 GN=Hsd3b4 PE=1 SV=3	10	1.38711e+08	1.27394e+08	9.90249e+07	1.37315e+08	9.04437e+07	1.45987e+08	1.23146e+08	1.24684e+08	1.24448e+08	1.28008e+08	1.56576e+08	1.58282e+08	1.5356e+08	1.40926e+08	1.59342e+08	1.27867e+08	6.99722e+07
Q8BP47	Asparagine--tRNA ligase, cytoplasmic OS=Mus musculus OX=10090 GN=NARS1 PE=1 SV=2	20	1.08769e+08	9.68009e+07	1.05951e+08	1.1208e+08	1.16587e+08	1.11788e+08	1.08663e+08	1.02761e+08	1.03213e+08	1.02861e+08	9.96386e+07	1.11664e+08	1.10911e+08	1.05175e+08	1.16528e+08	1.17436e+08	1.28448e+08
Q9EQ06	Estradiol 17-beta-dehydrogenase 11 OS=Mus musculus OX=10090 GN=Hsd17b11 PE=1 SV=1	14	1.60911e+08	1.55337e+08	1.63433e+08	1.86553e+08	1.62395e+08	1.76995e+08	1.67604e+08	4.00063e+08	3.9211e+08	4.03302e+08	4.54122e+08	4.76265e+08	4.65673e+08	4.31922e+08	1.74755e+08	1.90512e+08	2.48952e+08
Q64471	Glutathione S-transferase theta-1 OS=Mus musculus OX=10090 GN=Gstt1 PE=1 SV=4	12	2.35874e+08	2.4749e+08	2.32293e+08	2.22491e+08	2.32211e+08	2.50676e+08	2.36839e+08	1.69924e+08	1.61443e+08	1.77309e+08	1.59957e+08	1.6278e+08	1.80742e+08	1.68693e+08	2.44296e+08	2.30908e+08	2.2094e+08
Q8BWM0	Prostaglandin E synthase 2 OS=Mus musculus OX=10090 GN=Ptges2 PE=1 SV=3	19	9.11029e+07	8.85661e+07	8.93572e+07	8.44691e+07	8.32804e+07	9.96868e+07	8.94104e+07	7.58528e+07	7.22742e+07	7.49472e+07	7.87766e+07	8.14786e+07	7.57485e+07	7.6513e+07	8.23536e+07	8.02054e+07	5.66226e+07
Q07797	Galectin-3-binding protein OS=Mus musculus OX=10090 GN=Lgals3bp PE=1 SV=1	13	1.33375e+07	1.14964e+07	2.11162e+07	1.60335e+07	8.95133e+06	2.86139e+07	1.65915e+07	1e+07	9.71353e+06	8.07972e+06	9.84996e+06	1.20032e+07	1.015e+07	9.96608e+06	2.31839e+07	9.92707e+06	7.34708e+07
Q9CZ42	ATP-dependent (S)-NAD(P)H-hydrate dehydratase OS=Mus musculus OX=10090 GN=Naxd PE=1 SV=1	12	5.77774e+07	5.96099e+07	5.79313e+07	6.2114e+07	5.41792e+07	6.24922e+07	5.90173e+07	6.53747e+07	6.40227e+07	6.73369e+07	7.34923e+07	7.19128e+07	6.99378e+07	6.86795e+07	5.44341e+07	5.52548e+07	4.61901e+07
P17742	Peptidyl-prolyl cis-trans isomerase A OS=Mus musculus OX=10090 GN=Ppia PE=1 SV=2	11	1.78046e+09	1.87116e+09	1.68179e+09	1744670726	1.73265e+09	2.09477e+09	1.81758e+09	1.72347e+09	1.7368e+09	1.86004e+09	1.45478e+09	1.6349e+09	1.70202e+09	1.68534e+09	1.74485e+09	1.66224e+09	2.10993e+09
Q99M87	DnaJ homolog subfamily A member 3, mitochondrial OS=Mus musculus OX=10090 GN=Dnaja3 PE=1 SV=1	12	3.02515e+07	3.05141e+07	3.18648e+07	2.99732e+07	3.0238e+07	2.64667e+07	2.98847e+07	3.0848e+07	3.36362e+07	2.94682e+07	3.4065e+07	2.98847e+07	3.31134e+07	3.18359e+07	2.68999e+07	2.34915e+07	2.26312e+07
Q9QXK3	Coatomer subunit gamma-2 OS=Mus musculus OX=10090 GN=Copg2 PE=1 SV=1	20	2.15733e+07	2.44857e+07	1.87738e+07	2.57329e+07	2.23043e+07	2.56125e+07	2.30804e+07	2.42566e+07	2.34982e+07	2.041e+07	2.42284e+07	2.37058e+07	1.98267e+07	2.26543e+07	2.83061e+07	2.56377e+07	3.18415e+07
Q61599	Rho GDP-dissociation inhibitor 2 OS=Mus musculus OX=10090 GN=Arhgdib PE=1 SV=3	9	4.72e+06	1.01223e+07	9.11426e+06	4.81359e+06	1.32814e+07	1.57988e+07	9.64172e+06	8.62154e+06	9.66078e+06	8.30398e+06	1.14673e+07	1.24141e+07	1.03114e+07	1.01299e+07	3.93284e+06	7.87626e+06	6.4814e+07
Q8BMK4	Cytoskeleton-associated protein 4 OS=Mus musculus OX=10090 GN=Ckap4 PE=1 SV=2	22	2.26232e+07	2.28999e+07	2.89043e+07	2.98134e+07	2.84869e+07	2.993e+07	2.71096e+07	3.4745e+07	3.75537e+07	3.52999e+07	4.02968e+07	3.91433e+07	3.47829e+07	3.69703e+07	3.00188e+07	2.77888e+07	8.00889e+07
P03911	NADH-ubiquinone oxidoreductase chain 4 OS=Mus musculus OX=10090 GN=Mtnd4 PE=1 SV=1	10	1.71919e+08	1.81562e+08	1.82907e+08	1.76737e+08	2.04491e+08	1.72626e+08	1.81707e+08	1.48341e+08	1.5478e+08	1.56814e+08	1.44679e+08	1.42874e+08	1.47003e+08	1.49082e+08	1.65051e+08	1.84599e+08	1.29279e+08
Q07076	Annexin A7 OS=Mus musculus OX=10090 GN=Anxa7 PE=1 SV=2	18	1.24088e+08	1.19814e+08	1.16476e+08	1.29319e+08	1.307e+08	1.4394e+08	1.2739e+08	1.42055e+08	1.29166e+08	1.34469e+08	1.27472e+08	1.29639e+08	1.27843e+08	1.31774e+08	1.28499e+08	1.2328e+08	1.87147e+08
Q61937	Nucleophosmin OS=Mus musculus OX=10090 GN=Npm1 PE=1 SV=1	13	2.81697e+08	3.11244e+08	2.66024e+08	2.91891e+08	3.23444e+08	2.34773e+08	2.84846e+08	2.97065e+08	2.89571e+08	2.63143e+08	3.1655e+08	3.02557e+08	3.29836e+08	2.99787e+08	2.98333e+08	2.93225e+08	2.93346e+08
Q3U0V1	Far upstream element-binding protein 2 OS=Mus musculus OX=10090 GN=Khsrp PE=1 SV=2	23	6.76293e+07	5.04296e+07	5.62096e+07	6.1519e+07	7.92109e+07	7.43936e+07	6.48987e+07	7.06477e+07	6.75196e+07	7.20858e+07	4.944e+07	5.7281e+07	5.46648e+07	6.19398e+07	6.76778e+07	6.9281e+07	1.26477e+08
Q78JT3	3-hydroxyanthranilate 3,4-dioxygenase OS=Mus musculus OX=10090 GN=Haao PE=1 SV=1	19	2.76125e+08	2.43992e+08	1.9421e+08	2.69724e+08	2.47079e+08	2.12869e+08	2.40667e+08	3.00332e+08	3.01341e+08	3.1199e+08	3.16835e+08	3.22571e+08	3.38133e+08	3.152e+08	2.45465e+08	2.75088e+08	1.60593e+08
O35744	Chitinase-like protein 3 OS=Mus musculus OX=10090 GN=Chil3 PE=1 SV=2	16	4.55719e+07	3.93135e+07	3.09239e+07	3.17817e+07	9.67413e+07	2.63206e+08	8.45897e+07	4.14989e+07	4.39989e+07	4.1954e+07	3.5078e+07	3.5506e+07	3.22456e+07	3.83802e+07	1.08263e+08	4.08257e+07	9.75991e+07
P63037	DnaJ homolog subfamily A member 1 OS=Mus musculus OX=10090 GN=Dnaja1 PE=1 SV=1	13	3.74513e+07	3.40147e+07	3.71754e+07	3.37603e+07	3.08092e+07	3.54864e+07	3.47829e+07	4.63798e+07	4.44695e+07	4.11749e+07	5.08165e+07	5.98145e+07	5.90892e+07	5.02907e+07	2.86409e+07	2.82283e+07	3.65856e+07
Q99L20	Glutathione S-transferase theta-3 OS=Mus musculus OX=10090 GN=Gstt3 PE=1 SV=1	10	1.32671e+08	1.40726e+08	1.50812e+08	1.39147e+08	1.53689e+08	1.41711e+08	1.43126e+08	1.14363e+08	1.11039e+08	1.15578e+08	1.06346e+08	1.08269e+08	1.05914e+08	1.10252e+08	1.54994e+08	1.39401e+08	1.15703e+08
Q60766	Immunity-related GTPase family M protein 1 OS=Mus musculus OX=10090 GN=Irgm1 PE=1 SV=1	19	1.0873e+08	1.12233e+08	6.8537e+07	5.88807e+07	4.93006e+07	2.87585e+08	1.14211e+08	6.80117e+07	6.77676e+07	7.51672e+07	7.81798e+07	7.17285e+07	7.489e+07	7.26241e+07	7.82599e+07	7.51716e+07	1.72753e+08
Q8K1R3	Polyribonucleotide nucleotidyltransferase 1, mitochondrial OS=Mus musculus OX=10090 GN=Pnpt1 PE=1 SV=1	24	3.54334e+07	3.35643e+07	3.23858e+07	3.45713e+07	3.42687e+07	3.6925e+07	3.45248e+07	2.88412e+07	2.92099e+07	3.14311e+07	2.79611e+07	2.90285e+07	2.75179e+07	2.89983e+07	2.84599e+07	3.38998e+07	2.27283e+07
Q8K4Z5	Splicing factor 3A subunit 1 OS=Mus musculus OX=10090 GN=Sf3a1 PE=1 SV=1	19	3.12653e+07	3.2582e+07	2.02439e+07	2.93412e+07	3.6541e+07	3.60239e+07	3.09996e+07	3.39764e+07	3.55434e+07	2.48253e+07	3.20215e+07	3.0445e+07	1.97704e+07	2.94303e+07	3.3786e+07	3.59038e+07	6.06864e+07
Q925N2	Sideroflexin-2 OS=Mus musculus OX=10090 GN=Sfxn2 PE=1 SV=1	14	7.89211e+07	7.08929e+07	7.903e+07	7.7609e+07	7.4495e+07	7.02254e+07	7.51956e+07	5.28091e+07	5.73753e+07	6.02926e+07	5.03395e+07	5.52252e+07	6.0936e+07	5.61629e+07	6.92733e+07	7.13564e+07	5.73471e+07
O88958	Glucosamine-6-phosphate isomerase 1 OS=Mus musculus OX=10090 GN=Gnpda1 PE=1 SV=3	12	1.54867e+08	1.41835e+08	1.57616e+08	1.58551e+08	1.33938e+08	1.43928e+08	1.48456e+08	1.40124e+08	1.43964e+08	1.38455e+08	1.30343e+08	1.30501e+08	1.33483e+08	1.36145e+08	1.46555e+08	1.42883e+08	1.33628e+08
Q9EPK7	Exportin-7 OS=Mus musculus OX=10090 GN=Xpo7 PE=1 SV=3	24	3.16458e+07	2.95133e+07	2.64786e+07	2.84575e+07	2.68634e+07	2.90083e+07	2.86612e+07	2.89679e+07	2.65231e+07	2.701e+07	3.22067e+07	2.94072e+07	3.20164e+07	2.93552e+07	3.11137e+07	2.36922e+07	3.48422e+07
Q9D8U8	Sorting nexin-5 OS=Mus musculus OX=10090 GN=Snx5 PE=1 SV=1	20	1.14601e+08	1.04779e+08	1.22024e+08	1.0614e+08	1.22431e+08	1.15387e+08	1.14227e+08	1.3641e+08	1.4028e+08	1.45762e+08	1.52249e+08	1.4991e+08	1.51481e+08	1.46015e+08	1.23433e+08	1.14245e+08	1.29197e+08
Q6PDI5	Proteasome adapter and scaffold protein ECM29 OS=Mus musculus OX=10090 GN=Ecpas PE=1 SV=3	25	3.35133e+07	3.08232e+07	3.1878e+07	3.61304e+07	3.28064e+07	3.80942e+07	3.38742e+07	3.46789e+07	3.32209e+07	3.01884e+07	4.2142e+07	4.65697e+07	3.49611e+07	3.69602e+07	4.3903e+07	3.99569e+07	4.06023e+07
Q62448	Eukaryotic translation initiation factor 4 gamma 2 OS=Mus musculus OX=10090 GN=Eif4g2 PE=1 SV=2	29	5.84654e+07	6.19354e+07	5.63715e+07	6.61804e+07	5.46039e+07	5.89379e+07	5.94158e+07	6.93439e+07	6.72176e+07	7.51744e+07	7.22789e+07	7.76332e+07	7.30832e+07	7.24552e+07	6.21862e+07	5.77471e+07	7.06396e+07
P50518	V-type proton ATPase subunit E 1 OS=Mus musculus OX=10090 GN=Atp6v1e1 PE=1 SV=2	14	5.3769e+08	5.62323e+08	4.87691e+08	5.68094e+08	5.55676e+08	4.87735e+08	5.33202e+08	4.21703e+08	4.34511e+08	4.3588e+08	3.57536e+08	3.59292e+08	3.74108e+08	3.97172e+08	5.67737e+08	5.58767e+08	4.19708e+08
Q3UMF0	Cordon-bleu protein-like 1 OS=Mus musculus OX=10090 GN=Cobll1 PE=1 SV=2	22	4.46129e+07	4.33783e+07	5.00483e+07	4.43348e+07	5.60451e+07	5.12753e+07	4.82825e+07	4.23524e+07	4.23789e+07	4.38765e+07	3.35854e+07	3.64245e+07	3.7604e+07	3.93703e+07	5.06344e+07	4.41098e+07	3.25224e+07
Q791V5	Mitochondrial carrier homolog 2 OS=Mus musculus OX=10090 GN=Mtch2 PE=1 SV=1	11	2.08765e+08	1.9632e+08	1.83323e+08	1.88916e+08	1.84638e+08	1.93565e+08	1.92588e+08	1.99906e+08	2.07196e+08	2.08918e+08	2.10327e+08	2.17974e+08	2.21084e+08	2.10901e+08	1.9303e+08	1.82898e+08	1.39275e+08
Q62318	Transcription intermediary factor 1-beta OS=Mus musculus OX=10090 GN=Trim28 PE=1 SV=3	24	8.10054e+07	6.98108e+07	7.9269e+07	8.58734e+07	8.90908e+07	9.39142e+07	8.31606e+07	8.73857e+07	7.20367e+07	8.60254e+07	6.34416e+07	8.41827e+07	8.31628e+07	7.93725e+07	8.72877e+07	8.09862e+07	1.54699e+08
Q9R111	Guanine deaminase OS=Mus musculus OX=10090 GN=Gda PE=1 SV=1	16	382482	831400	217814	448683	3.71293e+06	4.00447e+06	1.59963e+06	645823	1.13242e+06	1.20527e+06	1.13502e+06	2.2126e+06	250945	1.09701e+06	290947	897669	3.59504e+07
O35386	Phytanoyl-CoA dioxygenase, peroxisomal OS=Mus musculus OX=10090 GN=Phyh PE=1 SV=1	16	6.0392e+07	5.23982e+07	9.34868e+07	5.29214e+07	5.31726e+07	4.7851e+07	6.0037e+07	5.97988e+07	5.90953e+07	5.52427e+07	6.26515e+07	6.83365e+07	6.61856e+07	6.18851e+07	4.67543e+07	4.98139e+07	3.38202e+07
Q04750	DNA topoisomerase 1 OS=Mus musculus OX=10090 GN=Top1 PE=1 SV=2	26	3.06491e+07	2.26506e+07	2.76079e+07	3.08604e+07	3.40833e+07	3.16274e+07	2.95798e+07	3.23502e+07	3.2425e+07	3.3128e+07	3.50971e+07	3.26745e+07	3.26624e+07	3.30562e+07	3.08706e+07	3.13179e+07	5.26753e+07
P47856	Glutamine--fructose-6-phosphate aminotransferase [isomerizing] 1 OS=Mus musculus OX=10090 GN=Gfpt1 PE=1 SV=3	25	2.31989e+07	2.4265e+07	2.32664e+07	2.82785e+07	2.70086e+07	3.17265e+07	2.62906e+07	3.00927e+07	3.44996e+07	3.18582e+07	3.85872e+07	4.04208e+07	3.73783e+07	3.54728e+07	2.77541e+07	2.98429e+07	3.87018e+07
Q00898	Alpha-1-antitrypsin 1-5 OS=Mus musculus OX=10090 GN=Serpina1e PE=1 SV=1	3	3385.04	3385.04	3385.04	3385.04	3385.04	3385.04	3385.04	7.32036e+06	8.46135e+06	8.55856e+06	4.11493e+06	7.18247e+06	7.67247e+06	7.21836e+06	3385.04	3385.04	3385.04
Q8C2E7	WASH complex subunit 5 OS=Mus musculus OX=10090 GN=Washc5 PE=1 SV=2	28	1.60159e+07	1.96377e+07	1.08789e+07	1.75967e+07	1.34865e+07	1.696e+07	1.57626e+07	1.98303e+07	1.91253e+07	2.16135e+07	1.72437e+07	2.09521e+07	2.21382e+07	2.01505e+07	1.78834e+07	1.53135e+07	2.44237e+07
P47911	60S ribosomal protein L6 OS=Mus musculus OX=10090 GN=Rpl6 PE=1 SV=3	17	2.16973e+08	2.24486e+08	2.21054e+08	2.4335e+08	2.65453e+08	2.47648e+08	2.36494e+08	2.86675e+08	2.81091e+08	2.52089e+08	3.27168e+08	3.25928e+08	3.00504e+08	2.95576e+08	2.74204e+08	2.59035e+08	3.54194e+08
Q91VW5	Golgin subfamily A member 4 OS=Mus musculus OX=10090 GN=Golga4 PE=1 SV=2	37	1.97737e+07	2.08517e+07	1.6847e+07	2.02346e+07	2.1242e+07	2.14894e+07	2.00731e+07	1.59042e+07	1.63897e+07	1.83537e+07	1.91056e+07	2.09884e+07	2.12735e+07	1.86692e+07	1.9905e+07	1.90304e+07	2.26872e+07
Q91VR2	ATP synthase subunit gamma, mitochondrial OS=Mus musculus OX=10090 GN=Atp5f1c PE=1 SV=1	15	1.40331e+09	1.31648e+09	1.39542e+09	1.40351e+09	1.36775e+09	1.42644e+09	1.38548e+09	1.18951e+09	1.15881e+09	1.03172e+09	1.10358e+09	1.09986e+09	1.13796e+09	1.12024e+09	1.48019e+09	1.46275e+09	8.87059e+08
Q60953	Protein PML OS=Mus musculus OX=10090 GN=Pml PE=1 SV=3	18	2.21742e+07	2.60417e+07	2.18649e+07	3.26807e+07	2.76653e+07	2.83018e+07	2.64548e+07	2.24637e+07	2.00042e+07	2.62474e+07	1.60197e+07	2.12665e+07	1.49144e+07	2.01527e+07	2.67646e+07	2.29672e+07	4.42776e+07
Q6P8X1	Sorting nexin-6 OS=Mus musculus OX=10090 GN=Snx6 PE=1 SV=2	20	9.82563e+07	9.83605e+07	7.13161e+07	9.68792e+07	7.60989e+07	9.0057e+07	8.84947e+07	8.17168e+07	8.08424e+07	8.51919e+07	8.36072e+07	7.8683e+07	8.38506e+07	8.23153e+07	7.98108e+07	7.91655e+07	1.05041e+08
Q8C1A5	Thimet oligopeptidase OS=Mus musculus OX=10090 GN=Thop1 PE=1 SV=1	28	2.63139e+07	2.45628e+07	2.70914e+07	2.69029e+07	3.01197e+07	3.35167e+07	2.80846e+07	2.45178e+07	2.61554e+07	2.64141e+07	2.43255e+07	2.71141e+07	2.26689e+07	2.51993e+07	3.00245e+07	3.05329e+07	6.21539e+07
Q61414	Keratin, type I cytoskeletal 15 OS=Mus musculus OX=10090 GN=Krt15 PE=1 SV=2	14	3.02075e+07	3.38981e+07	2.24671e+07	2.46021e+07	3.94878e+07	3.17051e+07	3.03946e+07	3.35771e+07	3.32023e+07	3.16007e+07	1.85852e+07	1.62203e+07	1.84025e+07	2.52647e+07	1.79277e+07	2.55873e+07	7.56718e+07
Q8R016	Bleomycin hydrolase OS=Mus musculus OX=10090 GN=Blmh PE=1 SV=1	19	7.46841e+07	8.67002e+07	6.3497e+07	8.44593e+07	8.03389e+07	7.90074e+07	7.81145e+07	7.2634e+07	7.20857e+07	7.58821e+07	8.9858e+07	9.23885e+07	8.96358e+07	8.20807e+07	7.10322e+07	7.35926e+07	7.34417e+07
Q9JK81	MYG1 exonuclease OS=Mus musculus OX=10090 GN=Myg1 PE=1 SV=1	15	2.95207e+07	3.19036e+07	2.75719e+07	2.63598e+07	3.29402e+07	2.5917e+07	2.90355e+07	2.49325e+07	2.47314e+07	2.48819e+07	2.49863e+07	2.2077e+07	2.37692e+07	2.42297e+07	2.94708e+07	2.6257e+07	3.53161e+07
Q64435	UDP-glucuronosyltransferase 1-6 OS=Mus musculus OX=10090 GN=Ugt1a6 PE=1 SV=1	5	4.8288e+06	3.93723e+06	5.08818e+06	4.38857e+06	4.11605e+06	3.70058e+06	4.34324e+06	2.32772e+06	2.02151e+06	1.69262e+06	1.84455e+06	1.82194e+06	1.4905e+06	1.86647e+06	4.56952e+06	5.42633e+06	3.69976e+06
P60229	Eukaryotic translation initiation factor 3 subunit E OS=Mus musculus OX=10090 GN=Eif3e PE=1 SV=1	19	5.5122e+07	5.44554e+07	5.46699e+07	5.38539e+07	5.43151e+07	6.12627e+07	5.56132e+07	6.18958e+07	6.57658e+07	5.94896e+07	5.86017e+07	6.5308e+07	2.01364e+08	8.54042e+07	5.31485e+07	5.36114e+07	7.6303e+07
O88487	Cytoplasmic dynein 1 intermediate chain 2 OS=Mus musculus OX=10090 GN=Dync1i2 PE=1 SV=1	18	4.59804e+07	3.92556e+07	3.96384e+07	4.2196e+07	4.24927e+07	4.6963e+07	4.27543e+07	4.16146e+07	4.49864e+07	4.54503e+07	3.57837e+07	3.67393e+07	3.50868e+07	3.99435e+07	4.64701e+07	4.24274e+07	5.40527e+07
Q9Z1Q5	Chloride intracellular channel protein 1 OS=Mus musculus OX=10090 GN=Clic1 PE=1 SV=3	13	2.2159e+08	2.32337e+08	1.83589e+08	1.99159e+08	1.80248e+08	2.11101e+08	2.04671e+08	2.05515e+08	2.00987e+08	2.0942e+08	1.96402e+08	2.00559e+08	2.11848e+08	2.04122e+08	2.34133e+08	2.18729e+08	2.45402e+08
Q99J39	Malonyl-CoA decarboxylase, mitochondrial OS=Mus musculus OX=10090 GN=Mlycd PE=1 SV=1	19	6.3999e+07	6.07504e+07	6.68716e+07	6.5352e+07	5.74957e+07	5.59838e+07	6.17421e+07	7.26088e+07	7.23817e+07	7.02523e+07	7.18594e+07	7.29153e+07	7.00175e+07	7.16725e+07	5.44735e+07	5.78519e+07	3.49907e+07
Q9D8W5	26S proteasome non-ATPase regulatory subunit 12 OS=Mus musculus OX=10090 GN=Psmd12 PE=1 SV=4	23	9.08261e+07	9.20771e+07	8.1983e+07	8.9633e+07	9.19662e+07	9.24276e+07	8.98188e+07	9.49509e+07	9.16652e+07	9.04658e+07	8.1367e+07	9.56869e+07	9.4937e+07	9.15121e+07	9.44738e+07	9.53835e+07	1.04742e+08
Q9CQF9	Prenylcysteine oxidase OS=Mus musculus OX=10090 GN=Pcyox1 PE=1 SV=1	14	3.67833e+07	3.78076e+07	4.67158e+07	4.07896e+07	4.19147e+07	4.35223e+07	4.12555e+07	4.05431e+07	3.99047e+07	3.95716e+07	3.30133e+07	3.51812e+07	3.89422e+07	3.78594e+07	4.24547e+07	4.43179e+07	5.36438e+07
P61164	Alpha-centractin OS=Mus musculus OX=10090 GN=Actr1a PE=1 SV=1	8	7.98974e+07	8.67167e+07	7.21792e+07	8.87146e+07	8.41601e+07	9.27064e+07	8.40624e+07	7.85621e+07	7.31312e+07	8.14408e+07	7.72698e+07	8.01348e+07	8.39781e+07	7.90862e+07	8.1424e+07	7.79254e+07	9.93084e+07
Q61510	E3 ubiquitin/ISG15 ligase TRIM25 OS=Mus musculus OX=10090 GN=Trim25 PE=1 SV=2	17	1.85522e+07	2.20873e+07	1.77959e+07	2.26057e+07	2.26487e+07	2.23943e+07	2.1014e+07	2.27343e+07	2.1281e+07	2.07431e+07	3.50047e+07	2.30397e+07	1.94698e+07	2.37121e+07	2.22566e+07	2.10879e+07	2.73471e+07
Q8K0U4	Heat shock 70 kDa protein 12A OS=Mus musculus OX=10090 GN=Hspa12a PE=1 SV=1	18	2.75832e+07	2.31318e+07	2.52569e+07	3.2131e+07	2.56433e+07	3.32441e+07	2.78317e+07	3.49742e+07	3.04289e+07	3.54277e+07	2.61288e+07	2.68188e+07	2.76978e+07	3.0246e+07	3.72381e+07	3.39276e+07	4.64181e+07
Q91WQ3	Tyrosine--tRNA ligase, cytoplasmic OS=Mus musculus OX=10090 GN=Yars1 PE=1 SV=3	27	5.40705e+07	5.69034e+07	6.34805e+07	6.02179e+07	6.17375e+07	6.53624e+07	6.02954e+07	7.29265e+07	7.43025e+07	7.67032e+07	7.2639e+07	7.40203e+07	7.47868e+07	7.42297e+07	5.47861e+07	6.20588e+07	7.37735e+07
G3X9C2	F-box only protein 50 OS=Mus musculus OX=10090 GN=Nccrp1 PE=1 SV=2	15	1.13738e+08	1.22227e+08	1.61392e+08	1.31645e+08	1.8861e+08	2.72339e+08	1.64992e+08	1.30307e+08	1.19255e+08	1.12569e+08	1.95118e+08	1.9933e+08	1.83531e+08	1.56685e+08	1.77744e+08	1.17941e+08	7.93996e+07
Q9D1Q6	Endoplasmic reticulum resident protein 44 OS=Mus musculus OX=10090 GN=Erp44 PE=1 SV=1	12	1.92099e+08	2.05568e+08	1.79593e+08	2.07872e+08	1.98221e+08	1.85209e+08	1.9476e+08	1.6111e+08	1.67592e+08	1.68303e+08	1.96845e+08	2.03115e+08	2.04968e+08	1.83655e+08	1.86833e+08	2.04667e+08	2.10773e+08
P50136	2-oxoisovalerate dehydrogenase subunit alpha, mitochondrial OS=Mus musculus OX=10090 GN=Bckdha PE=1 SV=1	16	1.24691e+08	2.03417e+08	2.04662e+08	1.35564e+08	1.17628e+08	1.18259e+08	1.50704e+08	1.31485e+08	1.20222e+08	1.25836e+08	1.20816e+08	1.23953e+08	1.09714e+08	1.22004e+08	1.36671e+08	1.26854e+08	1.34714e+08
Q9QXN5	Inositol oxygenase OS=Mus musculus OX=10090 GN=Miox PE=1 SV=2	10	1.99775e+08	1.72903e+08	1.99474e+08	2.1099e+08	1.78116e+08	1.84097e+08	1.90892e+08	1.44786e+08	1.56413e+08	1.45564e+08	1.2456e+08	1.20389e+08	1.23029e+08	1.3579e+08	2.0604e+08	1.53854e+08	1.93493e+08
Q6PDG5	SWI/SNF complex subunit SMARCC2 OS=Mus musculus OX=10090 GN=Smarcc2 PE=1 SV=2	18	2.54328e+07	1.83505e+07	2.32445e+07	2.06314e+07	2.94187e+07	3.07641e+07	2.46404e+07	2.62896e+07	2.52e+07	2.48118e+07	2.38189e+07	2.85793e+07	2.33164e+07	2.5336e+07	2.45161e+07	2.29863e+07	7.03322e+07
Q8BWQ6	VPS35 endosomal protein sorting factor-like OS=Mus musculus OX=10090 GN=Vps35l PE=1 SV=2	28	2.56594e+07	2.86591e+07	3.56712e+07	3.59539e+07	3.11657e+07	2.5974e+07	3.05139e+07	2.44824e+07	2.34742e+07	2.35975e+07	2.39661e+07	2.27687e+07	2.38491e+07	2.36897e+07	2.81064e+07	2.92364e+07	2.92923e+07
Q91XU3	Phosphatidylinositol 5-phosphate 4-kinase type-2 gamma OS=Mus musculus OX=10090 GN=Pip4k2c PE=1 SV=1	18	1.84475e+08	1.83213e+08	1.98661e+08	2.19908e+08	2.07492e+08	1.77921e+08	1.95278e+08	2.01407e+08	1.86408e+08	1.8456e+08	2.11607e+08	1.95698e+08	1.8166e+08	1.93557e+08	2.13747e+08	1.69898e+08	1.32183e+08
Q91YH5	Atlastin-3 OS=Mus musculus OX=10090 GN=Atl3 PE=1 SV=1	14	3.00165e+07	2.71861e+07	3.30992e+07	2.53756e+07	2.97107e+07	3.11969e+07	2.94308e+07	2.98288e+07	2.96787e+07	2.66155e+07	3.0252e+07	2.90242e+07	3.33115e+07	2.97851e+07	2.69279e+07	2.59345e+07	5.05634e+07
P84084	ADP-ribosylation factor 5 OS=Mus musculus OX=10090 GN=Arf5 PE=1 SV=2	5	3.12563e+08	3.44117e+08	2.59404e+08	2.8305e+08	2.79987e+08	3.01173e+08	2.96716e+08	2.59162e+08	2.64127e+08	2.83922e+08	2.79037e+08	2.9335e+08	3.3255e+08	2.85358e+08	2.89781e+08	2.97951e+08	4.09806e+08
Q9CPU0	Lactoylglutathione lyase OS=Mus musculus OX=10090 GN=Glo1 PE=1 SV=3	13	3.99419e+08	4.22314e+08	3.24807e+08	1.97724e+08	3.37317e+08	2.84007e+08	3.27598e+08	3.95409e+08	3.92526e+08	4.05152e+08	4.05718e+08	4.21369e+08	4.34369e+08	4.0909e+08	4.02023e+08	4.97902e+08	4.27379e+08
Q9D6Y9	1,4-alpha-glucan-branching enzyme OS=Mus musculus OX=10090 GN=Gbe1 PE=1 SV=1	19	3.37152e+07	2.78417e+07	3.14297e+07	3.38737e+07	3.42705e+07	3.39315e+07	3.25104e+07	3.07228e+07	3.0303e+07	3.10114e+07	3.0316e+07	3.01598e+07	3.04067e+07	3.04866e+07	3.47854e+07	3.00051e+07	2.49275e+07
Q9DBL1	Short/branched chain specific acyl-CoA dehydrogenase, mitochondrial OS=Mus musculus OX=10090 GN=Acadsb PE=1 SV=1	15	9.63703e+07	8.57358e+07	1.05797e+08	9.75598e+07	8.94878e+07	9.56438e+07	9.50992e+07	9.53262e+07	8.18946e+07	9.43671e+07	1.06588e+08	8.73117e+07	1.00466e+08	9.43256e+07	1.08493e+08	1.02698e+08	6.70311e+07
Q6DYE8	Ectonucleotide pyrophosphatase/phosphodiesterase family member 3 OS=Mus musculus OX=10090 GN=Enpp3 PE=1 SV=2	21	3.39229e+07	2.9272e+07	2.79826e+07	2.99367e+07	2.20132e+07	3.76848e+07	3.01354e+07	2.83678e+07	2.70192e+07	2.79393e+07	2.95124e+07	2.75377e+07	3.04329e+07	2.84682e+07	2.75642e+07	2.65812e+07	2.00825e+07
P31230	Aminoacyl tRNA synthase complex-interacting multifunctional protein 1 OS=Mus musculus OX=10090 GN=Aimp1 PE=1 SV=2	13	3.06425e+07	3.24601e+07	2.47111e+07	2.93378e+07	3.17127e+07	2.97762e+07	2.97734e+07	3.12676e+07	2.97891e+07	2.86178e+07	4.01148e+07	2.7776e+07	2.74062e+07	3.08286e+07	2.59748e+07	2.74949e+07	3.60718e+07
Q6ZWX6	Eukaryotic translation initiation factor 2 subunit 1 OS=Mus musculus OX=10090 GN=Eif2s1 PE=1 SV=3	20	9.34043e+07	9.23488e+07	9.03394e+07	9.5872e+07	9.1762e+07	9.08424e+07	9.24281e+07	1.05137e+08	1.03273e+08	1.07143e+08	1.12106e+08	1.08015e+08	1.16458e+08	1.08689e+08	9.83367e+07	9.58373e+07	1.2689e+08
P28653	Biglycan OS=Mus musculus OX=10090 GN=Bgn PE=1 SV=1	10	2.20005e+07	9.89406e+06	2.0217e+07	2.40253e+07	3.2133e+07	3.87064e+07	2.44961e+07	2.98302e+07	3.42942e+07	3.30949e+07	3.05394e+07	2.84213e+07	3.28198e+07	3.15e+07	2.44418e+07	2.94505e+07	1.46877e+08
P07759	Serine protease inhibitor A3K OS=Mus musculus OX=10090 GN=Serpina3k PE=1 SV=2	6	1.69184e+07	2.15645e+07	1.54205e+07	1.80146e+07	2.55999e+07	4.24312e+07	2.33248e+07	6.54139e+07	6.49772e+07	7.12942e+07	5.97359e+07	5.49731e+07	6.0557e+07	6.28252e+07	8.5668e+06	8.66127e+06	9.42807e+07
P47753	F-actin-capping protein subunit alpha-1 OS=Mus musculus OX=10090 GN=Capza1 PE=1 SV=4	9	1.63615e+07	1.43889e+07	1.40661e+07	1.25641e+07	1.49202e+07	1.88032e+07	1.5184e+07	1.92398e+07	1.91553e+07	1.84782e+07	1.90367e+07	1.72508e+07	1.93516e+07	1.87521e+07	1.56865e+07	1.47658e+07	4.13432e+07
Q3UFF7	Lysophospholipase-like protein 1 OS=Mus musculus OX=10090 GN=Lyplal1 PE=1 SV=3	9	9.94312e+07	9.29818e+07	7.32599e+07	8.26871e+07	7.23395e+07	6.87261e+07	8.15709e+07	3.34516e+07	3.84511e+07	3.66807e+07	3.30943e+07	3.41849e+07	3.43739e+07	3.50394e+07	7.14363e+07	7.35214e+07	5.22837e+07
P0DP27	Calmodulin-2 OS=Mus musculus OX=10090 GN=Calm2 PE=1 SV=1	11	3.31676e+08	3.10971e+08	3.37378e+08	3.09935e+08	3.61955e+08	3.35227e+08	3.3119e+08	3.14399e+08	3.28106e+08	3.47048e+08	3.27217e+08	3.1946e+08	3.0274e+08	3.23162e+08	3.47179e+08	3.32205e+08	4.3949e+08
Q9CXT8	Mitochondrial-processing peptidase subunit beta OS=Mus musculus OX=10090 GN=Pmpcb PE=1 SV=1	13	4.51192e+07	4.42564e+07	4.06221e+07	4.69121e+07	4.40248e+07	4.52506e+07	4.43642e+07	4.67796e+07	4.46315e+07	4.2012e+07	4.71154e+07	4.52102e+07	4.85584e+07	4.57178e+07	4.83704e+07	4.52845e+07	4.02956e+07
P15532	Nucleoside diphosphate kinase A OS=Mus musculus OX=10090 GN=Nme1 PE=1 SV=1	6	2.49519e+08	2.26541e+08	2.17244e+08	2.2057e+08	2.32725e+08	2.33082e+08	2.29947e+08	2.64059e+08	2.58127e+08	2.60286e+08	2.62185e+08	2.76137e+08	2.67694e+08	2.64748e+08	2.35199e+08	2.29066e+08	2.00423e+08
P35822	Receptor-type tyrosine-protein phosphatase kappa OS=Mus musculus OX=10090 GN=Ptprk PE=1 SV=1	22	2.06014e+07	2.32538e+07	1.93416e+07	2.18758e+07	2.18365e+07	2.11018e+07	2.13352e+07	2.01779e+07	2.1605e+07	1.95904e+07	2.06472e+07	2.12377e+07	1.97278e+07	2.04977e+07	2.35405e+07	2.78323e+07	2.02577e+07
Q8R5C5	Beta-centractin OS=Mus musculus OX=10090 GN=Actr1b PE=1 SV=1	8	8.06594e+06	6.33114e+06	7.96057e+06	6.8835e+06	7.94926e+06	7.27849e+06	7.41148e+06	6.66826e+06	6.96482e+06	5.89605e+06	4.71746e+06	5.7894e+06	7.27323e+06	6.2182e+06	8.87488e+06	7.23115e+06	6.32336e+06
Q9R269	Periplakin OS=Mus musculus OX=10090 GN=Ppl PE=1 SV=1	36	1.68059e+07	1.51066e+07	1.44351e+07	1.69102e+07	1.88683e+07	2.53473e+07	1.79122e+07	2.42909e+07	2.39316e+07	2.34734e+07	3.20017e+07	2.77864e+07	2.91326e+07	2.67694e+07	1.83188e+07	2.03101e+07	3.47574e+07
Q5SWT3	Solute carrier family 25 member 35 OS=Mus musculus OX=10090 GN=Slc25a35 PE=1 SV=2	17	3.64571e+07	3.31743e+07	3.52354e+07	3.47965e+07	3.74046e+07	5.98087e+07	3.94794e+07	4.17468e+07	3.92784e+07	4.13965e+07	3.84135e+07	4.48071e+07	4.04043e+07	4.10078e+07	3.51137e+07	3.92947e+07	3.8893e+07
Q9JHR7	Insulin-degrading enzyme OS=Mus musculus OX=10090 GN=Ide PE=1 SV=1	28	6.28731e+07	6.2538e+07	6.29779e+07	6.24312e+07	6.32636e+07	7.60063e+07	6.5015e+07	7.405e+07	7.24999e+07	6.8547e+07	8.18582e+07	7.31451e+07	7.82749e+07	7.47292e+07	7.07139e+07	6.90426e+07	9.41477e+07
Q3ULJ0	Glycerol-3-phosphate dehydrogenase 1-like protein OS=Mus musculus OX=10090 GN=Gpd1l PE=1 SV=2	15	6.19471e+07	5.90123e+07	6.30584e+07	6.16863e+07	7.27404e+07	6.68364e+07	6.42135e+07	5.91074e+07	5.68248e+07	5.69253e+07	5.48983e+07	5.56044e+07	5.59512e+07	5.65519e+07	7.28532e+07	7.33014e+07	6.58734e+07
Q8JZN7	Mitochondrial Rho GTPase 2 OS=Mus musculus OX=10090 GN=Rhot2 PE=1 SV=1	16	5.00442e+07	6.71493e+07	5.9e+07	5.17162e+07	4.9336e+07	5.55773e+07	5.54705e+07	3.94748e+07	4.97578e+07	4.5233e+07	4.71734e+07	4.11254e+07	4.35449e+07	4.43849e+07	4.95683e+07	4.82675e+07	4.83034e+07
P18894	D-amino-acid oxidase OS=Mus musculus OX=10090 GN=Dao PE=1 SV=3	13	2.16181e+08	2.39855e+08	2.3568e+08	2.15718e+08	2.06275e+08	1.96647e+08	2.18393e+08	3.35391e+08	3.40362e+08	3.22586e+08	3.8446e+08	3.56119e+08	3.55082e+08	3.49e+08	1.87102e+08	2.0439e+08	1.47199e+08
Q62470	Integrin alpha-3 OS=Mus musculus OX=10090 GN=Itga3 PE=1 SV=1	20	1.01354e+08	8.92812e+07	9.92183e+07	1.01886e+08	1.03282e+08	1.10828e+08	1.00975e+08	1.12755e+08	1.05424e+08	8.56531e+07	9.51931e+07	1.04028e+08	8.53485e+07	9.8067e+07	9.90788e+07	9.94257e+07	1.00406e+08
Q8BXK9	Chloride intracellular channel protein 5 OS=Mus musculus OX=10090 GN=Clic5 PE=1 SV=1	10	5.54388e+07	5.20265e+07	5.68713e+07	5.72495e+07	6.18965e+07	5.92225e+07	5.71175e+07	5.59673e+07	5.70046e+07	5.50003e+07	5.20964e+07	5.97894e+07	5.85665e+07	5.64041e+07	6.30411e+07	5.70213e+07	4.82036e+07
Q91VT4	Carbonyl reductase family member 4 OS=Mus musculus OX=10090 GN=Cbr4 PE=1 SV=2	11	8.49388e+07	8.77391e+07	8.28072e+07	9.61581e+07	9.29054e+07	8.05084e+07	8.75095e+07	8.17225e+07	8.23436e+07	8.54384e+07	8.1516e+07	8.24188e+07	8.88015e+07	8.37068e+07	9.80407e+07	9.50339e+07	8.3926e+07
Q9QWR8	Alpha-N-acetylgalactosaminidase OS=Mus musculus OX=10090 GN=Naga PE=1 SV=2	16	9.77258e+07	6.8067e+07	1.16968e+08	1.06288e+08	1.1058e+08	8.49538e+07	9.74303e+07	7.93813e+07	8.07616e+07	7.74373e+07	6.3001e+07	8.28614e+07	6.05645e+07	7.40012e+07	8.0384e+07	1.02506e+08	1.27788e+08
P61202	COP9 signalosome complex subunit 2 OS=Mus musculus OX=10090 GN=Cops2 PE=1 SV=1	19	2.83214e+07	3.26998e+07	3.06295e+07	3.2028e+07	3.59417e+07	3.83921e+07	3.30021e+07	3.78848e+07	3.59025e+07	3.51422e+07	3.64955e+07	3.39413e+07	3.55391e+07	3.58176e+07	3.38008e+07	3.54027e+07	8.93995e+07
Q62452	UDP-glucuronosyltransferase 1A9 OS=Mus musculus OX=10090 GN=Ugt1a9 PE=1 SV=3	2	1.1379e+07	9.99571e+06	1.92007e+07	11185479	1.19566e+07	1.40015e+07	1.29532e+07	800346	630364	763008	549828	465292	342793	591939	9.61306e+06	9.22994e+06	3.30745e+06
Q9Z204	Heterogeneous nuclear ribonucleoproteins C1/C2 OS=Mus musculus OX=10090 GN=Hnrnpc PE=1 SV=1	17	9.26581e+07	1.00641e+08	7.57843e+07	9.47141e+07	9.42573e+07	9.41564e+07	9.20352e+07	1.0031e+08	9.85666e+07	9.68633e+07	1.05478e+08	9.67846e+07	1.00869e+08	9.9812e+07	9.33406e+07	9.53313e+07	1.78479e+08
Q6Q899	Antiviral innate immune response receptor RIG-I OS=Mus musculus OX=10090 GN=Ddx58 PE=1 SV=2	25	2.27146e+07	2.63305e+07	2.11553e+07	2.28378e+07	1.96383e+07	4.07075e+07	2.5564e+07	2.05834e+07	1.87417e+07	2.01491e+07	2.21872e+07	2.2181e+07	2.24893e+07	2.10553e+07	2.59075e+07	2.14483e+07	4.59634e+07
Q91ZW3	SWI/SNF-related matrix-associated actin-dependent regulator of chromatin subfamily A member 5 OS=Mus musculus OX=10090 GN=Smarca5 PE=1 SV=1	33	2.35897e+07	1.88433e+07	1.81999e+07	1.80827e+07	2.25057e+07	2.38892e+07	2.08517e+07	2.17242e+07	1.91418e+07	2.34069e+07	2.39822e+07	2.12282e+07	2.12105e+07	2.17823e+07	2.11092e+07	2.01718e+07	4.56847e+07
Q3TJ91	LLGL scribble cell polarity complex component 2 OS=Mus musculus OX=10090 GN=Llgl2 PE=1 SV=2	20	2.25556e+07	2.37765e+07	2.54054e+07	2.6783e+07	2.79705e+07	3.11208e+07	2.62686e+07	2.61543e+07	2.3585e+07	2.40164e+07	2.00107e+07	2.79872e+07	3.02e+07	2.53256e+07	3.05187e+07	3.0749e+07	2.16954e+07
Q5U458	DnaJ homolog subfamily C member 11 OS=Mus musculus OX=10090 GN=Dnajc11 PE=1 SV=2	22	9.04533e+07	8.53105e+07	8.90702e+07	8.98608e+07	9.73474e+07	1.022e+08	9.23738e+07	9.03578e+07	9.06354e+07	8.90359e+07	8.40861e+07	9.29706e+07	9.80538e+07	9.08566e+07	8.44489e+07	8.7751e+07	1.00686e+08
Q5SUR0	Phosphoribosylformylglycinamidine synthase OS=Mus musculus OX=10090 GN=Pfas PE=1 SV=1	24	5.67301e+07	5.29664e+07	4.28465e+07	5.36031e+07	5.98075e+07	5.06459e+07	5.27666e+07	5.71398e+07	1.93999e+08	5.11625e+07	5.42322e+07	6.23345e+07	5.59452e+07	7.91356e+07	5.51849e+07	4.68608e+07	6.7137e+07
P06800	Receptor-type tyrosine-protein phosphatase C OS=Mus musculus OX=10090 GN=Ptprc PE=1 SV=4	20	1.19171e+06	1.63495e+06	874064	1.13609e+06	790825	4.29099e+06	1.6531e+06	1.40013e+06	1.75138e+06	477993	3.58351e+06	2.83406e+06	2.12534e+06	2.02874e+06	60112	459471	3.50043e+07
Q9D0F3	Protein ERGIC-53 OS=Mus musculus OX=10090 GN=Lman1 PE=1 SV=1	16	3.59258e+07	3.34088e+07	3.29105e+07	3.20865e+07	3.33849e+07	3.91031e+07	3.44699e+07	3.64895e+07	3.66289e+07	3.74882e+07	3.74552e+07	3.88949e+07	3.78937e+07	3.74751e+07	3.38213e+07	2.98754e+07	4.99105e+07
Q9D6Y7	Mitochondrial peptide methionine sulfoxide reductase OS=Mus musculus OX=10090 GN=Msra PE=1 SV=1	9	2.95586e+08	2.96606e+08	2.50137e+08	2.85022e+08	2.87685e+08	2.54539e+08	2.78263e+08	2.87634e+08	2.82919e+08	2.82825e+08	2.71235e+08	2.77451e+08	2.66633e+08	2.78116e+08	2.87464e+08	2.91837e+08	2.01494e+08
Q64514	Tripeptidyl-peptidase 2 OS=Mus musculus OX=10090 GN=Tpp2 PE=1 SV=3	25	5.01542e+07	4.42565e+07	3.9155e+07	4.18215e+07	5.18768e+07	5.06622e+07	4.63211e+07	3.76147e+07	3.97246e+07	3.49326e+07	3.25527e+07	4.08895e+07	3.63955e+07	3.70183e+07	5.22949e+07	4.80126e+07	5.66503e+07
Q91WK2	Eukaryotic translation initiation factor 3 subunit H OS=Mus musculus OX=10090 GN=Eif3h PE=1 SV=1	20	3.71686e+07	4.12309e+07	4.10819e+07	3.97345e+07	4.19957e+07	4.03599e+07	4.02619e+07	4.00879e+07	3.89653e+07	4.19764e+07	4.03492e+07	4.16081e+07	4.10991e+07	4.0681e+07	3.85164e+07	3.58879e+07	5.60307e+07
Q9CQ19	Myosin regulatory light polypeptide 9 OS=Mus musculus OX=10090 GN=Myl9 PE=1 SV=3	3	1.89146e+07	2.27766e+07	1.77478e+07	2.481e+07	2.57669e+07	2.82955e+07	2.30519e+07	2.09584e+07	2.08952e+07	1.52706e+07	1.63396e+07	1.2977e+07	1.44443e+07	1.68142e+07	1.80605e+07	3.24321e+07	3.67278e+07
P01901	H-2 class I histocompatibility antigen, K-B alpha chain OS=Mus musculus OX=10090 GN=H2-K1 PE=1 SV=1	10	1.80635e+07	1.96059e+07	9.41079e+06	5.58168e+06	4.32009e+06	6.7376e+07	2.07263e+07	9.0562e+06	9.05561e+06	1.05169e+07	6.49682e+06	4.52992e+06	5.35883e+06	7.50237e+06	6.38401e+06	5.13087e+06	2.29506e+07
Q3U186	Probable arginine--tRNA ligase, mitochondrial OS=Mus musculus OX=10090 GN=Rars2 PE=1 SV=1	24	4.38462e+07	3.80884e+07	3.74136e+07	4.37501e+07	4.00388e+07	4.43276e+07	4.12441e+07	4.05138e+07	4.0647e+07	4.1563e+07	4.18348e+07	3.78569e+07	3.72275e+07	3.99405e+07	3.57779e+07	4.17945e+07	3.0984e+07
Q3UYV9	Nuclear cap-binding protein subunit 1 OS=Mus musculus OX=10090 GN=Ncbp1 PE=1 SV=2	19	2.80023e+07	1.29313e+07	2.57364e+07	2.89483e+07	2.45755e+07	2.23445e+07	2.37564e+07	2.87613e+07	1.95951e+07	1.98444e+07	1.90041e+07	1.60051e+07	1.79758e+07	2.01976e+07	2.65544e+07	2.56936e+07	3.31334e+07
Q99JW4	LIM and senescent cell antigen-like-containing domain protein 1 OS=Mus musculus OX=10090 GN=Lims1 PE=1 SV=3	11	5.27303e+07	5.16261e+07	5.71339e+07	5.27956e+07	6.49034e+07	7.16507e+07	5.84733e+07	6.44504e+07	6.23273e+07	6.32598e+07	5.51194e+07	5.44924e+07	5.66087e+07	5.93763e+07	5.94432e+07	6.02076e+07	8.90415e+07
Q9DCT1	1,5-anhydro-D-fructose reductase OS=Mus musculus OX=10090 GN=Akr1e2 PE=1 SV=1	17	5.61003e+07	5.85982e+07	5.27327e+07	5.98536e+07	5.1069e+07	5.10862e+07	5.49067e+07	4.7894e+07	4.81693e+07	5.58059e+07	4.57895e+07	4.81011e+07	5.58577e+07	5.02696e+07	5.19807e+07	4.41489e+07	5.44766e+07
Q60598	Src substrate cortactin OS=Mus musculus OX=10090 GN=Cttn PE=1 SV=2	27	8.21344e+07	8.83635e+07	1.21544e+08	9.97496e+07	1.2801e+08	1.13771e+08	1.05595e+08	1.32699e+08	1.18783e+08	1.15785e+08	6.3715e+07	1.07322e+08	1.11935e+08	1.08373e+08	1.06952e+08	1.05994e+08	1.54898e+08
Q8R2Q4	Ribosome-releasing factor 2, mitochondrial OS=Mus musculus OX=10090 GN=Gfm2 PE=1 SV=2	18	2.41948e+07	2.31545e+07	2.38504e+07	2.41318e+07	2.0071e+07	2.43265e+07	2.32882e+07	2.19527e+07	2.37661e+07	2.38897e+07	2.2286e+07	2.54924e+07	2.64e+07	2.39645e+07	1.87935e+07	2.17916e+07	1.96728e+07
P18654	Ribosomal protein S6 kinase alpha-3 OS=Mus musculus OX=10090 GN=Rps6ka3 PE=1 SV=2	13	3.02664e+07	2.89961e+07	3.14568e+07	3.34526e+07	3.39344e+07	3.55063e+07	3.22688e+07	3.921e+07	3.71303e+07	3.56911e+07	4.15614e+07	4.37323e+07	4.13679e+07	3.97822e+07	3.38396e+07	3.31888e+07	4.29105e+07
Q7TMF3	NADH dehydrogenase [ubiquinone] 1 alpha subcomplex subunit 12 OS=Mus musculus OX=10090 GN=Ndufa12 PE=1 SV=2	12	3.04484e+08	2.88517e+08	3.26998e+08	2.9994e+08	3.00238e+08	3.24312e+08	3.07415e+08	2.49496e+08	2.50712e+08	2.56494e+08	2.49365e+08	2.5684e+08	2.36178e+08	2.49847e+08	2.67678e+08	2.97602e+08	1.96734e+08
P12787	Cytochrome c oxidase subunit 5A, mitochondrial OS=Mus musculus OX=10090 GN=Cox5a PE=1 SV=2	9	1.07507e+09	9.69643e+08	1.12201e+09	9.73742e+08	9.64548e+08	1.03622e+09	1.02354e+09	8.51114e+08	8.56143e+08	8.94527e+08	8.80973e+08	8.799e+08	9.24584e+08	8.81207e+08	9.53617e+08	9.93107e+08	7.30328e+08
Q61210	Rho guanine nucleotide exchange factor 1 OS=Mus musculus OX=10090 GN=Arhgef1 PE=1 SV=2	21	1.46034e+07	1.35027e+07	1.46791e+07	1.48768e+07	1.34741e+07	1.6141e+07	1.45462e+07	1.44602e+07	1.31288e+07	1.38826e+07	1.43276e+07	1.36604e+07	1.36718e+07	1.38552e+07	1.33828e+07	1.5618e+07	2.26068e+07
P58774	Tropomyosin beta chain OS=Mus musculus OX=10090 GN=Tpm2 PE=1 SV=1	8	4.50872e+07	4.36482e+07	5.34256e+07	5.79764e+07	7.07379e+07	6.89096e+07	5.66308e+07	5.15429e+07	4.69366e+07	4.01676e+07	3.87146e+07	4.09653e+07	4.30321e+07	4.35598e+07	5.52068e+07	9.60607e+07	9.33422e+07
P62908	40S ribosomal protein S3 OS=Mus musculus OX=10090 GN=Rps3 PE=1 SV=1	19	4.30456e+08	4.22227e+08	4.06785e+08	4.66218e+08	4.50875e+08	4.48292e+08	4.37475e+08	4.95968e+08	4.96377e+08	4.74622e+08	4.87808e+08	5.1675e+08	5.08104e+08	4.96605e+08	4.51154e+08	4.74566e+08	5.85509e+08
P38060	Hydroxymethylglutaryl-CoA lyase, mitochondrial OS=Mus musculus OX=10090 GN=Hmgcl PE=1 SV=2	14	2.51758e+08	2.62164e+08	2.64638e+08	2.83292e+08	2.44154e+08	1.96412e+08	2.50403e+08	2.18861e+08	2.0062e+08	2.301e+08	2.36469e+08	2.11768e+08	2.3517e+08	2.22165e+08	2.54423e+08	2.45879e+08	1.54275e+08
P15392	Cytochrome P450 2A4 OS=Mus musculus OX=10090 GN=Cyp2a4 PE=2 SV=3	7	7.48756e+07	7.97391e+07	3.4655e+07	5.15494e+07	6.33126e+07	3.67622e+07	5.68156e+07	1.35905e+08	1.41758e+08	1.41283e+08	1.34081e+08	1.39726e+08	1.33924e+08	1.3778e+08	6.49694e+07	7.44385e+07	2.68135e+07
Q9WUU7	Cathepsin Z OS=Mus musculus OX=10090 GN=Ctsz PE=1 SV=1	10	8.95519e+07	8.649e+07	9.73894e+07	8.66169e+07	8.05809e+07	9.13087e+07	8.86563e+07	7.58421e+07	7.39988e+07	7.06506e+07	6.72946e+07	6.79417e+07	6.92485e+07	7.08294e+07	7.01126e+07	7.66824e+07	1.55815e+08
Q61235	Beta-2-syntrophin OS=Mus musculus OX=10090 GN=Sntb2 PE=1 SV=2	20	3.78565e+07	3.72645e+07	3.53025e+07	3.8751e+07	4.19535e+07	5.14743e+07	4.04337e+07	4.30408e+07	4.29433e+07	4.24912e+07	3.91057e+07	4.10259e+07	3.98155e+07	4.14037e+07	3.86563e+07	4.075e+07	4.79513e+07
Q9JLF6	Protein-glutamine gamma-glutamyltransferase K OS=Mus musculus OX=10090 GN=Tgm1 PE=1 SV=2	26	2.61812e+07	2.7635e+07	1.31982e+07	2.59213e+07	1.85453e+07	3.16089e+07	2.38483e+07	6.80468e+07	6.51487e+07	6.50316e+07	7.51755e+07	7.72065e+07	7.83207e+07	7.14883e+07	2.83905e+07	2.29016e+07	1.91916e+07
P25444	40S ribosomal protein S2 OS=Mus musculus OX=10090 GN=Rps2 PE=1 SV=3	14	1.7108e+08	2.25274e+08	1.81415e+08	1.93698e+08	2.4883e+08	1.89184e+08	2.0158e+08	2.00644e+08	2.0729e+08	2.23017e+08	2.29613e+08	2.17391e+08	2.25127e+08	2.1718e+08	1.8516e+08	1.6461e+08	2.96701e+08
P27601	Guanine nucleotide-binding protein subunit alpha-13 OS=Mus musculus OX=10090 GN=Gna13 PE=1 SV=1	15	6.52515e+07	7.61241e+07	6.65474e+07	6.12017e+07	6.38605e+07	8.35872e+07	6.94288e+07	7.17992e+07	7.42282e+07	7.40243e+07	7.63472e+07	8.08733e+07	7.46736e+07	7.53243e+07	6.79194e+07	6.67222e+07	7.83525e+07
Q9WUA2	Phenylalanine--tRNA ligase beta subunit OS=Mus musculus OX=10090 GN=Farsb PE=1 SV=2	21	6.88745e+07	6.9626e+07	5.47202e+07	7.20354e+07	5.76159e+07	6.3274e+07	6.43577e+07	8.38992e+07	8.40436e+07	8.24084e+07	8.50485e+07	8.19976e+07	8.69737e+07	8.40618e+07	5.97421e+07	6.05919e+07	7.3069e+07
Q8BJ71	Nuclear pore complex protein Nup93 OS=Mus musculus OX=10090 GN=Nup93 PE=1 SV=1	28	2.87606e+07	2.27709e+07	1.93554e+07	2.33176e+07	2.28084e+07	2.54765e+07	2.37482e+07	2.27742e+07	2.29559e+07	2.17724e+07	2.09344e+07	2.39053e+07	2.12536e+07	2.2266e+07	2.11899e+07	2.19225e+07	4.09537e+07
Q9D5V5	Cullin-5 OS=Mus musculus OX=10090 GN=Cul5 PE=1 SV=3	23	2.51127e+07	2.40847e+07	2.11053e+07	2.53691e+07	2.65003e+07	2.3408e+07	2.42633e+07	2.37451e+07	2.34972e+07	2.34994e+07	2.75877e+07	2.67092e+07	2.56167e+07	2.51092e+07	2.63471e+07	2.59908e+07	4.06127e+07
O89017	Legumain OS=Mus musculus OX=10090 GN=Lgmn PE=1 SV=1	10	1.20526e+08	1.24193e+08	1.4478e+08	1.43636e+08	1.44085e+08	1.38903e+08	1.3602e+08	9.65728e+07	8.66301e+07	8.5816e+07	8.38342e+07	8.87138e+07	7.52928e+07	8.61433e+07	1.07985e+08	1.22736e+08	1.51721e+08
Q9QYB5	Gamma-adducin OS=Mus musculus OX=10090 GN=Add3 PE=1 SV=2	17	6.7523e+07	6.09174e+07	7.22076e+07	7.47859e+07	6.35589e+07	6.25356e+07	6.69214e+07	7.7688e+07	8.71499e+07	7.9952e+07	7.41559e+07	7.42571e+07	6.72798e+07	7.67471e+07	6.3405e+07	6.56937e+07	5.20658e+07
Q8CC86	Nicotinate phosphoribosyltransferase OS=Mus musculus OX=10090 GN=Naprt PE=1 SV=1	17	1.71019e+08	1.69963e+08	2.5587e+08	1.95228e+08	1.91618e+08	1.94994e+08	1.96448e+08	6.27685e+07	5.92024e+07	5.9508e+07	1.13339e+08	1.23996e+08	1.13581e+08	8.87325e+07	2.01861e+08	1.84255e+08	9.31927e+07
O08808	Protein diaphanous homolog 1 OS=Mus musculus OX=10090 GN=Diaph1 PE=1 SV=1	24	1.80359e+07	1.52476e+07	2.04823e+07	1.65681e+07	2.00904e+07	2.16264e+07	1.86751e+07	1.65975e+07	1.85531e+07	1.80676e+07	1.97056e+07	2.03093e+07	2.03147e+07	1.89246e+07	1.85794e+07	1.77016e+07	3.27549e+07
Q8R050	Eukaryotic peptide chain release factor GTP-binding subunit ERF3A OS=Mus musculus OX=10090 GN=Gspt1 PE=1 SV=2	8	5.03828e+07	4.59526e+07	5.08439e+07	5.51497e+07	5.95693e+07	5.61351e+07	5.30056e+07	6.31264e+07	6.05531e+07	5.98716e+07	6.73779e+07	7.4956e+07	7.11637e+07	6.61748e+07	5.4937e+07	5.45342e+07	5.92369e+07
Q8K0C4	Lanosterol 14-alpha demethylase OS=Mus musculus OX=10090 GN=Cyp51a1 PE=1 SV=1	15	8.40127e+06	9.76708e+06	6.99519e+06	1.45423e+07	3.39503e+06	1.08178e+07	8.98645e+06	4.94632e+07	5.15615e+07	4.74263e+07	8.09162e+07	7.72374e+07	7.96673e+07	6.43787e+07	7.78815e+06	7.79534e+06	6.22352e+06
Q924M7	Mannose-6-phosphate isomerase OS=Mus musculus OX=10090 GN=Mpi PE=1 SV=1	12	2.64239e+07	2.76922e+07	2.4122e+07	2.61685e+07	2.4309e+07	2.8488e+07	2.62006e+07	2.50608e+07	2.64851e+07	2.45744e+07	2.67471e+07	2.68309e+07	2.57665e+07	2.59108e+07	3.26858e+07	2.88925e+07	2.86396e+07
Q9D024	Coiled-coil domain-containing protein 47 OS=Mus musculus OX=10090 GN=Ccdc47 PE=1 SV=2	18	2.61805e+07	2.82356e+07	2.82195e+07	2.96204e+07	2.84227e+07	3.25409e+07	2.88699e+07	3.57062e+07	3.1643e+07	3.12444e+07	3.30793e+07	3.53422e+07	3.31688e+07	3.3364e+07	2.71281e+07	2.55714e+07	3.34995e+07
Q60770	Syntaxin-binding protein 3 OS=Mus musculus OX=10090 GN=Stxbp3 PE=1 SV=1	20	2.6507e+07	2.46257e+07	2.56556e+07	2.64537e+07	2.95614e+07	2.91797e+07	2.69972e+07	3.08851e+07	3.06891e+07	3.20216e+07	3.08412e+07	2.90149e+07	3.17328e+07	3.08641e+07	3.15719e+07	2.93997e+07	3.17028e+07
P20060	Beta-hexosaminidase subunit beta OS=Mus musculus OX=10090 GN=Hexb PE=1 SV=2	23	5.46379e+07	4.72315e+07	4.05154e+07	4.882e+07	4.59662e+07	5.92501e+07	4.94035e+07	4.97607e+07	5.02173e+07	4.7805e+07	5.25643e+07	5.1339e+07	5.09104e+07	5.04328e+07	4.75891e+07	4.46631e+07	1.06919e+08
Q8BSL7	ADP-ribosylation factor 2 OS=Mus musculus OX=10090 GN=Arf2 PE=1 SV=2	1	1.21047e+06	1.74787e+06	1.34249e+06	806445	1.16413e+06	1.09087e+06	1.22705e+06	694603	667605	1.16528e+06	958941	695509	1.07734e+06	876546	1.56594e+06	1.19239e+06	3.39775e+06
P21279	Guanine nucleotide-binding protein G(q) subunit alpha OS=Mus musculus OX=10090 GN=Gnaq PE=1 SV=4	9	5.20058e+07	5.08498e+07	4.60537e+07	5.26699e+07	5.21002e+07	5.49871e+07	5.14444e+07	5.54398e+07	5.73148e+07	5.50435e+07	5.34917e+07	5.69569e+07	5.50114e+07	5.5543e+07	5.48131e+07	5.21313e+07	5.36121e+07
P23953	Carboxylesterase 1C OS=Mus musculus OX=10090 GN=Ces1c PE=1 SV=4	13	5.54439e+06	4.97771e+06	8.2134e+06	4.89844e+06	1.62122e+07	1.50448e+07	9.1485e+06	9.71481e+06	9.93575e+06	9.44243e+06	6.90129e+06	6.23223e+06	7.45086e+06	8.27956e+06	4.88094e+06	5.86745e+06	5.0316e+07
O08601	Microsomal triglyceride transfer protein large subunit OS=Mus musculus OX=10090 GN=Mttp PE=1 SV=2	22	4.2172e+07	4.00914e+07	3.26562e+07	3.93281e+07	4.13921e+07	3.84183e+07	3.90097e+07	4.22642e+07	4.07399e+07	4.11604e+07	4.68647e+07	4.47511e+07	3.9182e+07	4.24937e+07	5.24034e+07	4.95185e+07	2.99241e+07
Q80W54	CAAX prenyl protease 1 homolog OS=Mus musculus OX=10090 GN=Zmpste24 PE=1 SV=2	14	6.15875e+07	6.03015e+07	5.21395e+07	5.40398e+07	5.91274e+07	5.97299e+07	5.78209e+07	6.51105e+07	6.90192e+07	5.71085e+07	7.58192e+07	7.50186e+07	6.9004e+07	6.85133e+07	5.76859e+07	6.37862e+07	7.12623e+07
Q9QXT0	Protein canopy homolog 2 OS=Mus musculus OX=10090 GN=Cnpy2 PE=1 SV=1	12	7.19338e+07	7.10559e+07	6.10344e+07	6.96326e+07	6.03705e+07	5.32161e+07	6.45405e+07	9.27087e+07	8.86524e+07	8.74216e+07	9.19946e+07	8.56898e+07	9.91163e+07	9.09305e+07	7.12296e+07	7.06962e+07	5.50721e+07
Q9DBP5	UMP-CMP kinase OS=Mus musculus OX=10090 GN=Cmpk1 PE=1 SV=1	11	1.60468e+08	1.54138e+08	1.55874e+08	1.60988e+08	1.53095e+08	1.67363e+08	1.58654e+08	1.4376e+08	1.34816e+08	1.30891e+08	1.28935e+08	1.37467e+08	1.33781e+08	1.34942e+08	1.49082e+08	1.48333e+08	1.65151e+08
Q6NSR8	Probable aminopeptidase NPEPL1 OS=Mus musculus OX=10090 GN=Npepl1 PE=1 SV=1	13	3.12798e+07	2.18089e+07	2.78081e+07	3.41374e+07	2.71312e+07	2.74527e+07	2.82697e+07	3.68854e+07	3.80535e+07	3.99731e+07	3.81054e+07	3.8283e+07	3.94451e+07	3.84576e+07	3.14169e+07	3.40098e+07	3.14771e+07
Q9JLI6	Selenocysteine lyase OS=Mus musculus OX=10090 GN=Scly PE=1 SV=1	11	9.37163e+07	8.25207e+07	8.81204e+07	8.27134e+07	8.31767e+07	8.38209e+07	8.56781e+07	8.37942e+07	8.6362e+07	8.94869e+07	9.56996e+07	9.63671e+07	8.16339e+07	8.88906e+07	9.52224e+07	8.91294e+07	5.75076e+07
Q6PB44	Tyrosine-protein phosphatase non-receptor type 23 OS=Mus musculus OX=10090 GN=Ptpn23 PE=1 SV=2	22	1.85e+07	1.53848e+07	1.5689e+07	1.85533e+07	1.96965e+07	2.03697e+07	1.80322e+07	1.89386e+07	1.86334e+07	1.86653e+07	1.68353e+07	1.87793e+07	1.72218e+07	1.8179e+07	1.65604e+07	1.60348e+07	2.22182e+07
Q8VHX6	Filamin-C OS=Mus musculus OX=10090 GN=Flnc PE=1 SV=3	7	7.05913e+06	7.65835e+06	9.06289e+06	1.03017e+07	1.08168e+07	1.07986e+07	9.28292e+06	7.15693e+06	7.53055e+06	7.73599e+06	7.79233e+06	7.4727e+06	7.46155e+06	7.52501e+06	9.22067e+06	1.05126e+07	1.89991e+07
Q9WUB3	Glycogen phosphorylase, muscle form OS=Mus musculus OX=10090 GN=Pygm PE=1 SV=3	11	1.61881e+07	1.74262e+07	1.83331e+07	1.71685e+07	2.06407e+07	2.53673e+07	1.91873e+07	2.05275e+07	2.09537e+07	2.43493e+07	2.84656e+07	2.79492e+07	3.0533e+07	2.5463e+07	1.62873e+07	1.85455e+07	2.78642e+07
P97872	Flavin-containing monooxygenase 5 OS=Mus musculus OX=10090 GN=Fmo5 PE=1 SV=4	18	1.99949e+07	1.92922e+07	1.00134e+07	1.70141e+07	9.59089e+06	2.1099e+07	1.61674e+07	7.76298e+07	7.50631e+07	7.60667e+07	7.46992e+07	7.52129e+07	7.37647e+07	7.54061e+07	1.32111e+07	2.57712e+07	1.38557e+07
O89053	Coronin-1A OS=Mus musculus OX=10090 GN=Coro1a PE=1 SV=5	19	1.80267e+07	2.0081e+07	2.03882e+07	1.73954e+07	3.19915e+07	4.20671e+07	2.49916e+07	2.29243e+07	2.66086e+07	2.61931e+07	2.76881e+07	2.90339e+07	3.01305e+07	2.70964e+07	1.79998e+07	2.17824e+07	2.89779e+08
Q8BUV3	Gephyrin OS=Mus musculus OX=10090 GN=Gphn PE=1 SV=2	18	4.8436e+07	5.08722e+07	4.18069e+07	5.08272e+07	4.63386e+07	4.18429e+07	4.66873e+07	5.09053e+07	4.88976e+07	5.47755e+07	4.61505e+07	4.54369e+07	4.64199e+07	4.87643e+07	4.91683e+07	5.42533e+07	4.39694e+07
Q9WV54	Acid ceramidase OS=Mus musculus OX=10090 GN=Asah1 PE=1 SV=1	16	8.74556e+07	8.29926e+07	9.99153e+07	8.10196e+07	1.01352e+08	1.23086e+08	9.59702e+07	7.31966e+07	7.16396e+07	6.54361e+07	6.9459e+07	7.07879e+07	6.84351e+07	6.98257e+07	7.10972e+07	9.2058e+07	3.09134e+08
Q99L47	Hsc70-interacting protein OS=Mus musculus OX=10090 GN=St13 PE=1 SV=1	13	1.21631e+08	1.1547e+08	1.17119e+08	1.18078e+08	1.27387e+08	1.11336e+08	1.18504e+08	1.33333e+08	1.39117e+08	1.36344e+08	1.32143e+08	1.22918e+08	1.33575e+08	1.32905e+08	1.18189e+08	1.10648e+08	1.1827e+08
P46664	Adenylosuccinate synthetase isozyme 2 OS=Mus musculus OX=10090 GN=Adss2 PE=1 SV=2	18	1.78825e+08	1.82278e+08	2.28817e+08	1.6787e+08	1.50029e+08	1.26314e+08	1.72356e+08	3.03504e+08	2.79923e+08	2.72609e+08	2.49832e+08	2.2484e+08	3.02221e+08	2.72155e+08	2.16558e+08	1.6783e+08	1.62835e+08
P53994	Ras-related protein Rab-2A OS=Mus musculus OX=10090 GN=Rab2a PE=1 SV=1	14	7.99505e+07	7.53905e+07	7.24124e+07	9.82693e+07	7.75919e+07	7.74781e+07	8.01821e+07	8.20335e+07	1.04744e+08	8.57921e+07	8.1713e+07	8.71096e+07	1.0573e+08	9.11869e+07	7.73622e+07	7.39743e+07	8.64148e+07
Q9DCN1	Peroxisomal NADH pyrophosphatase NUDT12 OS=Mus musculus OX=10090 GN=Nudt12 PE=1 SV=1	18	2.86588e+07	2.61664e+07	3.11296e+07	3.05597e+07	2.98807e+07	2.50596e+07	2.85758e+07	4.66253e+07	4.67343e+07	4.35441e+07	5.23141e+07	5.64414e+07	5.58179e+07	5.02462e+07	2.96131e+07	2.89017e+07	2.0172e+07
Q9D2R0	Acetoacetyl-CoA synthetase OS=Mus musculus OX=10090 GN=Aacs PE=1 SV=1	22	1.01699e+08	1.06065e+08	6.95198e+07	9.10139e+07	5.45494e+07	7.0884e+07	8.22886e+07	1.54937e+08	1.48738e+08	1.58222e+08	1.94656e+08	1.83181e+08	1.95947e+08	1.72613e+08	1.20188e+08	5.91633e+07	4.20747e+07
Q8BUK6	Protein Hook homolog 3 OS=Mus musculus OX=10090 GN=Hook3 PE=1 SV=2	23	2.2968e+07	2.39216e+07	2.16519e+07	2.15146e+07	2.71251e+07	2.75041e+07	2.41142e+07	2.09165e+07	1.97643e+07	1.8788e+07	1.89773e+07	2.1076e+07	1.8142e+07	1.96107e+07	3.08357e+07	2.80832e+07	2.28149e+07
Q9CPU4	Microsomal glutathione S-transferase 3 OS=Mus musculus OX=10090 GN=Mgst3 PE=1 SV=1	6	1.00564e+08	1.07459e+08	1.29868e+08	9.76893e+07	1.1375e+08	9.69529e+07	1.07714e+08	6.09719e+07	6.10377e+07	6.5478e+07	5.9166e+07	6.16086e+07	6.07722e+07	6.15057e+07	1.27695e+08	1.04337e+08	7.81531e+07
Q61581	Insulin-like growth factor-binding protein 7 OS=Mus musculus OX=10090 GN=Igfbp7 PE=1 SV=3	14	1.40127e+07	1.72039e+07	1.45782e+07	1.8491e+07	2.19557e+07	2.05149e+07	1.77927e+07	1.88639e+07	1.92203e+07	1.67875e+07	1.12694e+07	1.20339e+07	1.3809e+07	1.53307e+07	1.82218e+07	2.30709e+07	4.8793e+07
Q9Z1X4	Interleukin enhancer-binding factor 3 OS=Mus musculus OX=10090 GN=Ilf3 PE=1 SV=2	17	2.21872e+07	2.01094e+07	1.86677e+07	1.82098e+07	2.16392e+07	2.29723e+07	2.06309e+07	2.06921e+07	2.08794e+07	2.23238e+07	1.75697e+07	2.03069e+07	2.38158e+07	2.09313e+07	2.06932e+07	2.00884e+07	4.12061e+07
Q9JK42	[Pyruvate dehydrogenase (acetyl-transferring)] kinase isozyme 2, mitochondrial OS=Mus musculus OX=10090 GN=Pdk2 PE=1 SV=2	14	1.34705e+08	1.25541e+08	1.21902e+08	1.55236e+08	1.49783e+08	1.16881e+08	1.34008e+08	1.29826e+08	1.3601e+08	1.26103e+08	1.2468e+08	1.31348e+08	1.36164e+08	1.30689e+08	1.39249e+08	1.5363e+08	1.20964e+08
Q9QX15	Calcium-activated chloride channel regulator 3A-1 OS=Mus musculus OX=10090 GN=Clca3a1 PE=1 SV=1	21	3.54924e+07	3.94493e+07	1.75479e+07	16428733	2.44673e+07	5.20752e+07	3.09102e+07	9.66784e+06	9.15569e+06	9.45417e+06	6.92167e+06	8.27809e+06	8.42329e+06	8.65012e+06	3.27397e+07	6.88723e+06	4.50002e+07
Q64176	Carboxylesterase 1E OS=Mus musculus OX=10090 GN=Ces1e PE=1 SV=1	13	2.61382e+07	2.66305e+07	1.78198e+07	3.00435e+07	3.63955e+07	2.33137e+07	2.67235e+07	2.36402e+07	2.12033e+07	2.08689e+07	2.13103e+07	2.03483e+07	2.39132e+07	2.18807e+07	3.29264e+07	3.74956e+07	2.22478e+07
P68510	14-3-3 protein eta OS=Mus musculus OX=10090 GN=Ywhah PE=1 SV=2	12	1.20237e+08	1.07856e+08	1.40399e+08	1.20736e+08	1.18756e+08	1.5226e+08	1.26707e+08	1.18083e+08	1.2484e+08	1.27273e+08	1.1267e+08	1.1297e+08	1.23728e+08	1.19927e+08	1.1905e+08	1.16099e+08	2.04149e+08
Q99K48	Non-POU domain-containing octamer-binding protein OS=Mus musculus OX=10090 GN=Nono PE=1 SV=3	16	8.49929e+07	7.40866e+07	7.85992e+07	8.59771e+07	9.61514e+07	9.08552e+07	8.51104e+07	8.3082e+07	8.50345e+07	8.67777e+07	8.07012e+07	8.38251e+07	8.77347e+07	8.45259e+07	9.23684e+07	9.05196e+07	1.45946e+08
P35278	Ras-related protein Rab-5C OS=Mus musculus OX=10090 GN=Rab5c PE=1 SV=2	8	1.70534e+08	1.70693e+08	1.50665e+08	1.77412e+08	1.60523e+08	1.74084e+08	1.67318e+08	1.67767e+08	1.84257e+08	1.71289e+08	1.5532e+08	1.66575e+08	1.75014e+08	1.70037e+08	1.78597e+08	1.649e+08	1.65365e+08
Q8CFA2	Aminomethyltransferase, mitochondrial OS=Mus musculus OX=10090 GN=Amt PE=1 SV=1	14	1.16424e+08	1.12527e+08	9.05698e+07	127176427	1.09154e+08	8.67733e+07	1.07104e+08	6.13247e+07	5.9629e+07	6.02609e+07	6.06737e+07	4.70055e+07	4.79059e+07	5.61333e+07	8.40678e+07	1.02689e+08	5.05224e+07
Q8BK67	Protein RCC2 OS=Mus musculus OX=10090 GN=Rcc2 PE=1 SV=1	17	6.07487e+06	8.2108e+06	6.74529e+06	5.7366e+06	7.49649e+06	5.80209e+06	6.67769e+06	1.35157e+07	7.08752e+06	9.56607e+06	6.18457e+06	5.76729e+06	8.69805e+06	8.46987e+06	8.86242e+06	6.32333e+06	3.40842e+07
Q60902	Epidermal growth factor receptor substrate 15-like 1 OS=Mus musculus OX=10090 GN=Eps15l1 PE=1 SV=3	20	2.09199e+07	1.70938e+07	2.25184e+07	2.32024e+07	2.33732e+07	2.17253e+07	2.14722e+07	1.79648e+07	1.93012e+07	1.907e+07	1.77174e+07	1.70333e+07	1.70109e+07	1.80163e+07	2.30704e+07	2.05418e+07	3.02077e+07
E9PV24	Fibrinogen alpha chain OS=Mus musculus OX=10090 GN=Fga PE=1 SV=1	17	3.83445e+07	4.25563e+07	7.73037e+07	3.55311e+07	4.37889e+07	1.66623e+08	6.73579e+07	3.64728e+07	3.59375e+07	3.78674e+07	3.54564e+07	4.05143e+07	4.06703e+07	3.78198e+07	4.08151e+07	3.18474e+07	1.2072e+08
Q64669	NAD(P)H dehydrogenase [quinone] 1 OS=Mus musculus OX=10090 GN=Nqo1 PE=1 SV=3	19	1.96949e+08	1.97753e+08	2.02951e+08	1.83079e+08	2.15393e+08	1.90867e+08	1.97832e+08	1.10422e+08	1.02631e+08	1.00418e+08	1.14131e+08	1.13356e+08	1.05271e+08	1.07705e+08	1.78373e+08	1.79154e+08	1.14417e+08
P63330	Serine/threonine-protein phosphatase 2A catalytic subunit alpha isoform OS=Mus musculus OX=10090 GN=Ppp2ca PE=1 SV=1	2	6.05111e+07	6.63647e+07	5.54601e+07	6.42869e+07	6.60734e+07	7.11975e+07	6.39823e+07	6.71957e+07	6.73207e+07	6.92968e+07	5.85304e+07	6.92067e+07	6.80961e+07	6.66077e+07	6.11918e+07	6.79704e+07	9.8701e+07
Q06890	Clusterin OS=Mus musculus OX=10090 GN=Clu PE=1 SV=1	16	1.42925e+07	1.44075e+07	1.50412e+07	1.35901e+07	1.68613e+07	2.74181e+07	1.69351e+07	2.1438e+07	2.41715e+07	2.50281e+07	1.57764e+07	1.51884e+07	1.87412e+07	2.00573e+07	1.74972e+07	1.44725e+07	8.38502e+07
Q9DCJ5	NADH dehydrogenase [ubiquinone] 1 alpha subcomplex subunit 8 OS=Mus musculus OX=10090 GN=Ndufa8 PE=1 SV=3	10	2.97755e+08	3.06408e+08	3.16029e+08	316914393	3.14338e+08	3.10175e+08	3.1027e+08	2.62391e+08	2.49181e+08	2.59841e+08	2.27027e+08	2.25166e+08	2.3519e+08	2.43133e+08	2.92335e+08	2.7954e+08	1.99093e+08
Q9R0N0	Galactokinase OS=Mus musculus OX=10090 GN=Galk1 PE=1 SV=2	16	8.82985e+07	7.40402e+07	8.98928e+07	9.28419e+07	9.78166e+07	8.14499e+07	8.739e+07	9.74195e+07	1.01682e+08	8.79988e+07	6.80015e+07	7.13603e+07	7.62874e+07	8.37916e+07	9.20771e+07	9.21156e+07	9.83557e+07
Q8VDQ1	Prostaglandin reductase 2 OS=Mus musculus OX=10090 GN=Ptgr2 PE=1 SV=2	14	8.51557e+07	9.32213e+07	7.58903e+07	9.32888e+07	9.4716e+07	9.17692e+07	8.90069e+07	9.18036e+07	9.64776e+07	9.34628e+07	9.71724e+07	9.39357e+07	9.45384e+07	9.45651e+07	9.41154e+07	9.23461e+07	7.67597e+07
Q01405	Protein transport protein Sec23A OS=Mus musculus OX=10090 GN=Sec23a PE=1 SV=2	15	4.40752e+07	4.50835e+07	4.23743e+07	5.40431e+07	5.35559e+07	5.43532e+07	4.89142e+07	5.83405e+07	6.02284e+07	5.8371e+07	5.58967e+07	5.74175e+07	4.90459e+07	5.655e+07	5.29964e+07	4.72583e+07	6.32631e+07
Q60936	Atypical kinase COQ8A, mitochondrial OS=Mus musculus OX=10090 GN=Coq8a PE=1 SV=2	17	9.056e+07	8.00294e+07	8.47784e+07	86568094	8.63668e+07	6.59929e+07	8.23826e+07	6.34327e+07	6.19632e+07	6.08294e+07	5.57406e+07	5.2597e+07	5.59843e+07	5.84245e+07	7.47952e+07	8.42349e+07	5.05371e+07
O35593	26S proteasome non-ATPase regulatory subunit 14 OS=Mus musculus OX=10090 GN=Psmd14 PE=1 SV=2	14	2.71263e+07	2.65141e+07	2.54874e+07	3.03742e+07	3.23868e+07	2.98823e+07	2.86285e+07	2.49124e+07	2.50751e+07	3.09049e+07	2.583e+07	2.64448e+07	2.84105e+07	2.69296e+07	2.09292e+07	2.15088e+07	3.67666e+07
P43883	Perilipin-2 OS=Mus musculus OX=10090 GN=Plin2 PE=1 SV=2	16	2.95555e+07	3.13401e+07	3.01628e+07	6.05641e+07	5.2487e+07	2.41738e+07	3.80472e+07	4.62668e+07	4.25928e+07	4.65483e+07	1.89824e+07	3.29487e+07	2.91774e+07	3.60861e+07	9.76793e+07	8.2379e+07	3.67818e+07
Q7TNG5	Echinoderm microtubule-associated protein-like 2 OS=Mus musculus OX=10090 GN=Eml2 PE=1 SV=1	17	3.14627e+07	3.26317e+07	3.04628e+07	2.91979e+07	3.57615e+07	3.97398e+07	3.32094e+07	3.11129e+07	2.98506e+07	3.79703e+07	2.8904e+07	3.01643e+07	3.65645e+07	3.24278e+07	3.02331e+07	2.84548e+07	7.01398e+07
Q61990	Poly(rC)-binding protein 2 OS=Mus musculus OX=10090 GN=Pcbp2 PE=1 SV=1	4	3.75746e+07	3.91526e+07	3.50942e+07	4.06844e+07	4.41274e+07	3.72706e+07	3.8984e+07	4.7287e+07	4.72253e+07	4.74679e+07	4.20685e+07	4.04146e+07	3.9837e+07	4.40501e+07	4.07357e+07	3.71639e+07	6.31039e+07
Q9R1P4	Proteasome subunit alpha type-1 OS=Mus musculus OX=10090 GN=Psma1 PE=1 SV=1	15	4.87381e+07	5.63535e+07	5.17169e+07	4.06232e+07	4.91478e+07	3.79769e+07	4.74261e+07	4.8407e+07	4.53178e+07	4.87576e+07	7.66159e+07	7.71934e+07	7.48251e+07	6.18528e+07	5.36771e+07	5.03666e+07	6.63322e+07
P05063	Fructose-bisphosphate aldolase C OS=Mus musculus OX=10090 GN=Aldoc PE=1 SV=4	11	8.71596e+06	1.29287e+07	2.01886e+07	1.29487e+07	1.82823e+07	3.41205e+07	1.78641e+07	9.96715e+06	1.13905e+07	1.01142e+07	1.54304e+07	1.89133e+07	2.07202e+07	1.44226e+07	1.16636e+07	1.03613e+07	1.36474e+07
Q921S7	39S ribosomal protein L37, mitochondrial OS=Mus musculus OX=10090 GN=Mrpl37 PE=1 SV=1	17	3.00521e+07	3.32972e+07	2.76674e+07	2.66861e+07	2.83244e+07	2.93503e+07	2.92296e+07	2.36718e+07	2.32849e+07	2.48734e+07	2.31212e+07	2.25634e+07	2.08749e+07	2.30649e+07	2.58206e+07	2.67757e+07	2.60627e+07
P63242	Eukaryotic translation initiation factor 5A-1 OS=Mus musculus OX=10090 GN=Eif5a PE=1 SV=2	8	1.69121e+08	1.73249e+08	1.56996e+08	1.8653e+08	1.88047e+08	1.7304e+08	1.74497e+08	1.80545e+08	1.8123e+08	1.6772e+08	1.57504e+08	1.48728e+08	1.5438e+08	1.65018e+08	1.80081e+08	1.73995e+08	2.42648e+08
Q8CGY8	UDP-N-acetylglucosamine--peptide N-acetylglucosaminyltransferase 110 kDa subunit OS=Mus musculus OX=10090 GN=Ogt PE=1 SV=2	23	1.90229e+07	1.8413e+07	2.33524e+07	2.01564e+07	2.14347e+07	2.46815e+07	2.11768e+07	2.79183e+07	2.74985e+07	2.74584e+07	2.70304e+07	2.77478e+07	3.02526e+07	2.79843e+07	2.21982e+07	2.17743e+07	2.62598e+07
Q8VI36	Paxillin OS=Mus musculus OX=10090 GN=Pxn PE=1 SV=1	14	9.8227e+07	1.17594e+08	8.11474e+07	9.66254e+07	1.38066e+08	1.1929e+08	1.08492e+08	1.04133e+08	1.20517e+08	1.05138e+08	9.22064e+07	9.33456e+07	8.17752e+07	9.95192e+07	1.15723e+08	1.08841e+08	2.27787e+08
Q9WUR2	Enoyl-CoA delta isomerase 2 OS=Mus musculus OX=10090 GN=Eci2 PE=1 SV=2	9	1.0796e+08	1.06097e+08	1.19528e+08	1.08534e+08	1.06729e+08	9.51277e+07	1.07329e+08	1.42281e+08	1.47468e+08	1.43232e+08	1.95734e+08	1.91707e+08	1.80485e+08	1.66818e+08	1.08687e+08	1.15611e+08	5.47905e+07
Q8VHG0	Dimethylaniline monooxygenase [N-oxide-forming] 4 OS=Mus musculus OX=10090 GN=Fmo4 PE=1 SV=3	17	1.2273e+08	1.30051e+08	1.09978e+08	1.2445e+08	1.38824e+08	1.1459e+08	1.23437e+08	1.02721e+08	1.04947e+08	1.0319e+08	9.23967e+07	9.53172e+07	9.57268e+07	9.90497e+07	1.05169e+08	1.27997e+08	8.9784e+07
Q9Z2W0	Aspartyl aminopeptidase OS=Mus musculus OX=10090 GN=Dnpep PE=1 SV=2	16	5.73295e+07	5.199e+07	5.95766e+07	7.97064e+07	3.63638e+07	7.46671e+07	5.99389e+07	6.39442e+07	4.78331e+07	4.90574e+07	7.14575e+07	6.6539e+07	5.5477e+07	5.90514e+07	6.57751e+07	6.00987e+07	6.63287e+07
P05555	Integrin alpha-M OS=Mus musculus OX=10090 GN=Itgam PE=1 SV=2	18	605286	362882	410753	3385.04	458304	861976	450431	286826	1.3741e+06	227622	2.66132e+06	506554	810604	977837	178581	500920	3.2014e+07
P11714	Cytochrome P450 2D9 OS=Mus musculus OX=10090 GN=Cyp2d9 PE=1 SV=2	11	7.1108e+07	6.95334e+07	2.73073e+07	7.1772e+07	4.65224e+07	7.40387e+07	6.0047e+07	5.71643e+07	5.41889e+07	5.78091e+07	3.94521e+07	3.92442e+07	4.12354e+07	4.81823e+07	5.13062e+07	7.06092e+07	4.05777e+07
Q9D0G0	28S ribosomal protein S30, mitochondrial OS=Mus musculus OX=10090 GN=Mrps30 PE=1 SV=1	14	2.4158e+07	2.18788e+07	2.21941e+07	2.36526e+07	1.74551e+07	1.80487e+07	2.12312e+07	1.51338e+07	1.71046e+07	2.06514e+07	1.3363e+07	2.05132e+07	1.95763e+07	1.77237e+07	1.5806e+07	1.69133e+07	1.50688e+07
P62334	26S proteasome regulatory subunit 10B OS=Mus musculus OX=10090 GN=Psmc6 PE=1 SV=1	17	1.70381e+08	1.67457e+08	1.7082e+08	1.83588e+08	1.7938e+08	1.59586e+08	1.71868e+08	1.51521e+08	1.60112e+08	1.53665e+08	1.67746e+08	1.61172e+08	1.80498e+08	1.62452e+08	1.75037e+08	1.58229e+08	1.83731e+08
P36552	Oxygen-dependent coproporphyrinogen-III oxidase, mitochondrial OS=Mus musculus OX=10090 GN=Cpox PE=1 SV=2	17	4.39459e+07	3.79232e+07	3.4767e+07	3.65577e+07	3.68327e+07	2.57585e+07	3.59642e+07	3.95264e+07	4.20437e+07	3.93359e+07	5.04426e+07	4.41622e+07	4.2536e+07	4.30078e+07	4.33052e+07	3.67868e+07	2.56288e+07
Q9Z2H7	PDZ domain-containing protein GIPC2 OS=Mus musculus OX=10090 GN=Gipc2 PE=1 SV=1	14	5.21785e+07	5.37139e+07	4.47222e+07	4.82496e+07	4.67896e+07	5.37914e+07	4.99075e+07	4.38481e+07	4.28552e+07	4.90482e+07	4.35606e+07	4.17202e+07	4.3939e+07	4.41619e+07	5.66025e+07	5.08109e+07	5.07587e+07
P14148	60S ribosomal protein L7 OS=Mus musculus OX=10090 GN=Rpl7 PE=1 SV=2	18	1.34522e+08	1.44159e+08	1.35588e+08	1.37781e+08	1.38097e+08	1.35345e+08	1.37582e+08	1.59174e+08	1.56081e+08	1.48236e+08	1.71906e+08	1.64376e+08	1.69495e+08	1.61545e+08	1.43768e+08	1.38797e+08	1.9824e+08
Q9CY64	Biliverdin reductase A OS=Mus musculus OX=10090 GN=Blvra PE=1 SV=1	17	1.36685e+08	1.32496e+08	1.18478e+08	1.37086e+08	1.50021e+08	1.27739e+08	1.33751e+08	1.15516e+08	1.16452e+08	1.19627e+08	1.13274e+08	1.2323e+08	1.24234e+08	1.18722e+08	1.49688e+08	1.45409e+08	1.4928e+08
P61222	ATP-binding cassette sub-family E member 1 OS=Mus musculus OX=10090 GN=Abce1 PE=1 SV=1	17	2.77715e+07	2.6081e+07	3.12371e+07	2.9078e+07	3.05594e+07	3.54313e+07	3.00264e+07	3.46533e+07	3.17982e+07	3.41023e+07	3.89253e+07	4.28841e+07	3.53013e+07	3.62774e+07	3.57757e+07	3.42104e+07	4.05029e+07
P63094	Guanine nucleotide-binding protein G(s) subunit alpha isoforms short OS=Mus musculus OX=10090 GN=Gnas PE=1 SV=1	16	6.60831e+07	5.9413e+07	6.6345e+07	6.74262e+07	6.62666e+07	7.82945e+07	6.73047e+07	8.98863e+07	8.17601e+07	9.13144e+07	9.40442e+07	1.01278e+08	1.02848e+08	9.35218e+07	7.22667e+07	7.13577e+07	7.59228e+07
P35576	Glucose-6-phosphatase OS=Mus musculus OX=10090 GN=G6pc PE=1 SV=2	8	1.35335e+08	1.46627e+08	1.6214e+08	1.22544e+08	1.54303e+08	1.28259e+08	1.41535e+08	1.19694e+08	1.16038e+08	1.16867e+08	1.04935e+08	9.18636e+07	9.47391e+07	1.07356e+08	1.6664e+08	1.37147e+08	1.0959e+08
Q9CRB9	MICOS complex subunit Mic19 OS=Mus musculus OX=10090 GN=Chchd3 PE=1 SV=1	17	2.85766e+08	3.3784e+08	3.85706e+08	3.36444e+08	3.05951e+08	3.48019e+08	3.33288e+08	2.30803e+08	2.88168e+08	2.29588e+08	2.4843e+08	2.66895e+08	2.67838e+08	2.55287e+08	3.45665e+08	3.31733e+08	2.30661e+08
Q91X91	Nicotinate-nucleotide pyrophosphorylase [carboxylating] OS=Mus musculus OX=10090 GN=Qprt PE=1 SV=1	8	5.30563e+07	5.06742e+07	3.71154e+07	44385611	3.98504e+07	4.90015e+07	4.56806e+07	4.93687e+07	5.09954e+07	4.95973e+07	5.18743e+07	5.16177e+07	5.52488e+07	5.14504e+07	4.78314e+07	4.52301e+07	3.79523e+07
P21447	ATP-dependent translocase ABCB1 OS=Mus musculus OX=10090 GN=Abcb1a PE=1 SV=3	19	1.81897e+07	1.77634e+07	1.85029e+07	1.59716e+07	2.16751e+07	1.34165e+07	1.75865e+07	4.87436e+06	5.48867e+06	7.28427e+06	8.87193e+06	8.12204e+06	8.90144e+06	7.25712e+06	1.62276e+07	1.69749e+07	1.00383e+07
P28665	Murinoglobulin-1 OS=Mus musculus OX=10090 GN=Mug1 PE=1 SV=3	21	6.05063e+06	8.08689e+06	5.02965e+06	1.10956e+07	2.11162e+07	2.03968e+07	1.19626e+07	2.9888e+07	2.82136e+07	3.20251e+07	1.96482e+07	1.84835e+07	2.18594e+07	2.50196e+07	5.76071e+06	7.5209e+06	6.91111e+07
Q3THE2	Myosin regulatory light chain 12B OS=Mus musculus OX=10090 GN=Myl12b PE=1 SV=2	3	1.77049e+08	1.88237e+08	1.81859e+08	1.91602e+08	2.05099e+08	2.32559e+08	1.96067e+08	1.92928e+08	1.90802e+08	1.914e+08	1.95772e+08	1.93339e+08	1.89228e+08	1.92245e+08	1.89661e+08	2.01742e+08	3.78749e+08
Q922F4	Tubulin beta-6 chain OS=Mus musculus OX=10090 GN=Tubb6 PE=1 SV=1	2	1.01707e+06	753202	1.24285e+06	1.03354e+06	1.14702e+06	1.55596e+06	1.12494e+06	683705	815145	605861	832204	641698	626965	700930	968492	1.21752e+06	3.07184e+06
Q3UTJ2	Sorbin and SH3 domain-containing protein 2 OS=Mus musculus OX=10090 GN=Sorbs2 PE=1 SV=2	23	1.6369e+08	1.56546e+08	1.64985e+08	1.62875e+08	1.73472e+08	1.90557e+08	1.68688e+08	1.23978e+08	1.22832e+08	1.1437e+08	1.27536e+08	1.2111e+08	1.03376e+08	1.18867e+08	1.53786e+08	1.69025e+08	1.65588e+08
P59325	Eukaryotic translation initiation factor 5 OS=Mus musculus OX=10090 GN=Eif5 PE=1 SV=1	19	9.16161e+07	1.336e+08	5.30893e+07	1.21336e+08	1.12741e+08	5.08706e+07	9.38754e+07	5.17408e+07	5.09735e+07	5.00993e+07	6.06509e+07	5.03054e+07	4.24148e+07	5.10308e+07	5.38859e+07	4.77349e+07	5.23676e+07
B2RSH2	Guanine nucleotide-binding protein G(i) subunit alpha-1 OS=Mus musculus OX=10090 GN=Gnai1 PE=1 SV=1	5	1.73156e+07	1.59688e+07	1.26691e+07	1.35874e+07	1.02149e+07	1.54066e+07	1.41937e+07	1.49088e+07	1.70032e+07	1.59979e+07	1.93305e+07	1.96652e+07	1.97771e+07	1.77804e+07	1.54368e+07	1.68204e+07	1.05372e+07
P62962	Profilin-1 OS=Mus musculus OX=10090 GN=Pfn1 PE=1 SV=2	10	3.43822e+08	3.62717e+08	3.62943e+08	3.47521e+08	3.67756e+08	4.70025e+08	3.75797e+08	3.56669e+08	3.61751e+08	3.67942e+08	3.91374e+08	3.64219e+08	3.81471e+08	3.70571e+08	3.62322e+08	3.25952e+08	8.69555e+08
Q60931	Voltage-dependent anion-selective channel protein 3 OS=Mus musculus OX=10090 GN=Vdac3 PE=1 SV=1	11	2.10809e+08	2.05788e+08	2.05048e+08	1.93674e+08	1.93553e+08	2.08069e+08	2.02823e+08	2.09406e+08	2.00172e+08	2.03394e+08	2.15937e+08	2.07186e+08	2.15308e+08	2.08567e+08	2.10611e+08	2.02922e+08	1.80525e+08
Q80W21	Glutathione S-transferase Mu 7 OS=Mus musculus OX=10090 GN=Gstm7 PE=1 SV=1	6	1.07171e+07	1.19754e+07	1.44766e+07	8.82356e+06	1.0119e+07	1.38342e+07	1.16577e+07	7.15154e+06	6.87633e+06	7.25201e+06	5.99074e+06	4.3028e+06	8.75239e+06	6.72097e+06	8.62705e+06	9.83347e+06	9.2113e+06
Q99KB8	Hydroxyacylglutathione hydrolase, mitochondrial OS=Mus musculus OX=10090 GN=Hagh PE=1 SV=2	10	1.44268e+08	1.377e+08	1.31385e+08	1.42524e+08	1.40477e+08	1.33357e+08	1.38285e+08	1.64261e+08	1.63985e+08	1.69999e+08	1.63512e+08	1.77683e+08	1.69858e+08	1.68216e+08	1.50413e+08	1.47135e+08	1.09978e+08
Q9CPR4	60S ribosomal protein L17 OS=Mus musculus OX=10090 GN=Rpl17 PE=1 SV=3	11	1.05798e+08	9.56232e+07	9.87903e+07	1.04657e+08	1.11636e+08	1.09654e+08	1.0436e+08	1.19645e+08	1.21866e+08	1.18985e+08	8.82686e+07	9.38529e+07	9.56961e+07	1.06386e+08	1.10315e+08	1.07265e+08	1.51442e+08
Q9CQE8	RNA transcription, translation and transport factor protein OS=Mus musculus OX=10090 GN=RTRAF PE=1 SV=1	14	5.76641e+07	4.07514e+07	5.2238e+07	5.51189e+07	5.35207e+07	5.6678e+07	5.26618e+07	5.72752e+07	6.69408e+07	5.54377e+07	5.2152e+07	6.91075e+07	7.28737e+07	6.22978e+07	5.23395e+07	5.19048e+07	7.46955e+07
Q9D404	3-oxoacyl-[acyl-carrier-protein] synthase, mitochondrial OS=Mus musculus OX=10090 GN=Oxsm PE=1 SV=1	12	6.93979e+07	7.08112e+07	5.42095e+07	5.95267e+07	4.60556e+07	4.46139e+07	5.74358e+07	3.85173e+07	3.56715e+07	3.76521e+07	4.18288e+07	4.10284e+07	4.54538e+07	4.00253e+07	1.0573e+08	4.09615e+07	2.79016e+07
P62843	40S ribosomal protein S15 OS=Mus musculus OX=10090 GN=Rps15 PE=1 SV=2	7	2.54594e+07	2.7609e+07	2.46825e+07	2.95675e+07	1.69832e+07	2.23645e+07	2.44444e+07	1.63614e+07	1.5212e+07	2.9239e+07	2.03534e+07	1.83428e+07	2.216e+07	2.02781e+07	2.37391e+07	2.66388e+07	4.03134e+07
P47802	Metaxin-1 OS=Mus musculus OX=10090 GN=Mtx1 PE=1 SV=1	17	1.00294e+08	9.9963e+07	9.38082e+07	9.00495e+07	1.00062e+08	9.70534e+07	9.68716e+07	8.27934e+07	8.17676e+07	7.08117e+07	8.43963e+07	8.48974e+07	7.68931e+07	8.02599e+07	9.7264e+07	1.00379e+08	7.89412e+07
Q60668	Heterogeneous nuclear ribonucleoprotein D0 OS=Mus musculus OX=10090 GN=Hnrnpd PE=1 SV=2	15	2.32425e+08	1.93332e+08	1.70043e+08	1.49712e+08	2.29426e+08	2.37142e+08	2.02013e+08	2.11361e+08	2.23045e+08	2.23949e+08	2.2306e+08	2.22632e+08	2.18934e+08	2.20497e+08	2.20252e+08	1.58847e+08	3.88918e+08
Q922H2	[Pyruvate dehydrogenase (acetyl-transferring)] kinase isozyme 3, mitochondrial OS=Mus musculus OX=10090 GN=Pdk3 PE=1 SV=1	14	2.97731e+07	3.15519e+07	2.61443e+07	3.16033e+07	2.82165e+07	3.40825e+07	3.02286e+07	4.2876e+07	4.28901e+07	4.23607e+07	4.56815e+07	4.61116e+07	4.49617e+07	4.41469e+07	3.09644e+07	3.09785e+07	2.64308e+07
Q3UVK0	Endoplasmic reticulum metallopeptidase 1 OS=Mus musculus OX=10090 GN=Ermp1 PE=1 SV=2	14	1.37786e+07	1.15651e+07	1.6425e+07	1.48366e+07	1.70589e+07	1.54868e+07	1.48585e+07	1.60751e+07	1.71515e+07	1.40933e+07	1.55137e+07	1.73455e+07	1.62405e+07	1.60699e+07	1.63369e+07	1.71441e+07	3.20367e+07
Q9EPC1	Alpha-parvin OS=Mus musculus OX=10090 GN=Parva PE=1 SV=1	14	8.7427e+07	1.02879e+08	7.90409e+07	8.86995e+07	8.83317e+07	9.22184e+07	8.9766e+07	9.07669e+07	9.58487e+07	9.85849e+07	9.80696e+07	9.61868e+07	9.71932e+07	9.61083e+07	1.05238e+08	8.68112e+07	1.08598e+08
Q8BKZ9	Pyruvate dehydrogenase protein X component, mitochondrial OS=Mus musculus OX=10090 GN=Pdhx PE=1 SV=1	15	1.40362e+08	1.98339e+08	1.53311e+08	1.66547e+08	1.4635e+08	1.46436e+08	1.58558e+08	1.38344e+08	1.38472e+08	8.66339e+07	1.19788e+08	1.14309e+08	1.26089e+08	1.20606e+08	1.55593e+08	1.38984e+08	1.27945e+08
Q921F2	TAR DNA-binding protein 43 OS=Mus musculus OX=10090 GN=Tardbp PE=1 SV=1	13	8.95991e+07	8.30494e+07	9.10392e+07	8.41106e+07	9.88492e+07	9.84943e+07	9.0857e+07	9.71457e+07	8.92549e+07	9.03416e+07	8.93306e+07	8.80729e+07	8.92613e+07	9.05678e+07	9.20219e+07	9.29648e+07	1.33869e+08
Q8VD75	Huntingtin-interacting protein 1 OS=Mus musculus OX=10090 GN=Hip1 PE=1 SV=2	21	5.41095e+07	5.15995e+07	4.44508e+07	4.43463e+07	5.4397e+07	4.70307e+07	4.93223e+07	4.72844e+07	5.16916e+07	4.74229e+07	5.21499e+07	4.90515e+07	5.21121e+07	4.99521e+07	5.79296e+07	5.55075e+07	4.98609e+07
O70570	Polymeric immunoglobulin receptor OS=Mus musculus OX=10090 GN=Pigr PE=1 SV=1	17	5.34705e+07	5.06164e+07	3.83669e+07	5.43974e+07	5.71709e+07	6.79585e+07	5.36634e+07	6.15094e+07	6.17673e+07	6.12697e+07	6.11101e+07	7.21679e+07	7.31968e+07	6.51702e+07	5.65811e+07	5.79476e+07	8.44819e+07
P62897	Cytochrome c, somatic OS=Mus musculus OX=10090 GN=Cycs PE=1 SV=2	9	1.02344e+09	1.04657e+09	1.05604e+09	1.01439e+09	9.75291e+08	1.24158e+09	1.05955e+09	1.07449e+09	1.07443e+09	1.10987e+09	1.13261e+09	1.14146e+09	1.08972e+09	1.10377e+09	9.80444e+08	1.07888e+09	8.97256e+08
Q9Z2Y8	Pyridoxal phosphate homeostasis protein OS=Mus musculus OX=10090 GN=Plpbp PE=1 SV=1	12	1.4702e+08	1.34514e+08	1.4748e+08	1.48302e+08	1.57634e+08	1.37815e+08	1.45461e+08	1.26076e+08	1.30477e+08	1.31695e+08	1.15568e+08	1.24824e+08	1.29974e+08	1.26435e+08	1.40404e+08	1.51199e+08	1.16505e+08
Q3TRM8	Hexokinase-3 OS=Mus musculus OX=10090 GN=Hk3 PE=1 SV=2	15	1.83492e+06	3.84094e+06	2.91225e+06	1.04151e+07	1.92497e+06	6.65856e+06	4.5978e+06	4.25967e+06	3.09611e+06	3.5917e+06	4.2387e+06	4.06685e+06	2.14346e+06	3.56608e+06	2.76215e+06	3.23392e+06	7.89751e+06
Q60825	Sodium-dependent phosphate transport protein 2A OS=Mus musculus OX=10090 GN=Slc34a1 PE=1 SV=2	11	1.96625e+08	1.65964e+08	2.0857e+08	1.79809e+08	2.16502e+08	1.77687e+08	1.9086e+08	1.84693e+08	1.77493e+08	1.66433e+08	1.65554e+08	1.60192e+08	1.65934e+08	1.7005e+08	1.96748e+08	1.91194e+08	1.32322e+08
Q8CI51	PDZ and LIM domain protein 5 OS=Mus musculus OX=10090 GN=Pdlim5 PE=1 SV=4	14	4.57329e+07	4.48178e+07	4.00467e+07	4.42536e+07	5.53167e+07	4.69567e+07	4.61874e+07	3.73302e+07	3.8746e+07	3.79504e+07	3.6103e+07	3.37585e+07	3.56291e+07	3.65862e+07	4.49413e+07	4.14416e+07	6.77488e+07
Q05816	Fatty acid-binding protein 5 OS=Mus musculus OX=10090 GN=Fabp5 PE=1 SV=3	9	1.42985e+07	1.16455e+07	1.66448e+07	1.42056e+07	1.78862e+07	2.21143e+07	1.61325e+07	1.7151e+07	1.83809e+07	1.53002e+07	1.88925e+07	1.69011e+07	1.79365e+07	1.7427e+07	1.22368e+07	1.31635e+07	1.59028e+08
Q99MN1	Lysine--tRNA ligase OS=Mus musculus OX=10090 GN=Kars1 PE=1 SV=1	20	6.70253e+07	8.29393e+07	6.53163e+07	6.35057e+07	7.55044e+07	8.14008e+07	7.26153e+07	4.74319e+07	4.87823e+07	4.91244e+07	4.82058e+07	4.9483e+07	5.15841e+07	4.91019e+07	8.32471e+07	7.86689e+07	1.04528e+08
Q91WT8	RNA-binding protein 47 OS=Mus musculus OX=10090 GN=Rbm47 PE=1 SV=1	15	4.7589e+07	4.25397e+07	4.04421e+07	5.46631e+07	5.60884e+07	4.52099e+07	4.77554e+07	5.70908e+07	5.76006e+07	4.95261e+07	6.12222e+07	5.88807e+07	5.42617e+07	5.64303e+07	5.37358e+07	5.50916e+07	4.71845e+07
Q99KP6	Pre-mRNA-processing factor 19 OS=Mus musculus OX=10090 GN=Prpf19 PE=1 SV=1	13	3.18371e+07	3.65811e+07	2.88889e+07	3.10198e+07	3.64363e+07	3.4182e+07	3.31575e+07	3.31489e+07	3.15547e+07	3.14677e+07	3.04407e+07	3.14112e+07	2.90472e+07	3.11784e+07	3.02281e+07	2.83846e+07	5.82079e+07
Q8C3K6	Sodium/glucose cotransporter 1 OS=Mus musculus OX=10090 GN=Slc5a1 PE=1 SV=1	12	5.23489e+07	4.58383e+07	5.28157e+07	4.04311e+07	3.69643e+07	4.81267e+07	4.60875e+07	3.81649e+07	4.5261e+07	3.8684e+07	3.92866e+07	4.23705e+07	4.49501e+07	4.14529e+07	5.5336e+07	3.58087e+07	3.29455e+07
Q9CX34	Protein SGT1 homolog OS=Mus musculus OX=10090 GN=Sugt1 PE=1 SV=3	15	2.27019e+07	1.81423e+07	2.36951e+07	2.12273e+07	2.19446e+07	2.3124e+07	2.18059e+07	2.03506e+07	1.95855e+07	1.61766e+07	2.12298e+07	1.9397e+07	1.54808e+07	1.87034e+07	2.29326e+07	2.33413e+07	2.01968e+07
Q91YP2	Neurolysin, mitochondrial OS=Mus musculus OX=10090 GN=Nln PE=1 SV=1	21	3.05897e+07	3.4878e+07	3.12426e+07	3.84491e+07	3.72334e+07	3.53103e+07	3.46172e+07	2.63359e+07	2.51248e+07	2.51606e+07	2.79114e+07	2.42963e+07	2.46752e+07	2.5584e+07	3.10745e+07	3.18054e+07	3.18369e+07
Q61553	Fascin OS=Mus musculus OX=10090 GN=Fscn1 PE=1 SV=4	16	9.66342e+06	7.88628e+06	1.18547e+07	9.76375e+06	1.17902e+07	1.531e+07	1.10447e+07	1.18367e+07	1.08849e+07	1.25932e+07	1.36173e+07	1.45199e+07	1.54192e+07	1.31452e+07	9.22101e+06	9.00551e+06	3.63583e+07
Q9CXJ4	Mitochondrial potassium channel ATP-binding subunit OS=Mus musculus OX=10090 GN=Abcb8 PE=1 SV=1	20	9.01568e+07	8.99944e+07	8.29542e+07	1.12037e+08	7.23996e+07	9.0902e+07	8.97406e+07	1.45843e+08	1.37302e+08	1.51242e+08	1.55396e+08	1.78594e+08	1.93768e+08	1.60357e+08	8.24365e+07	1.01455e+08	9.04251e+07
Q8JZV7	N-acetylglucosamine-6-phosphate deacetylase OS=Mus musculus OX=10090 GN=Amdhd2 PE=1 SV=1	11	9.64746e+07	9.52688e+07	1.12374e+08	9.59024e+07	9.07247e+07	1.03245e+08	9.89983e+07	7.64935e+07	7.68881e+07	8.89548e+07	7.15719e+07	7.17603e+07	8.059e+07	7.77098e+07	9.52471e+07	8.51801e+07	7.50162e+07
Q3THS6	S-adenosylmethionine synthase isoform type-2 OS=Mus musculus OX=10090 GN=Mat2a PE=1 SV=2	14	7.95546e+07	7.6843e+07	6.31421e+07	7.6602e+07	8.01783e+07	7.6978e+07	7.55497e+07	8.36425e+07	8.41748e+07	7.95232e+07	9.23904e+07	9.1434e+07	8.81229e+07	8.6548e+07	8.60518e+07	7.79891e+07	8.12224e+07
Q9CZ44	NSFL1 cofactor p47 OS=Mus musculus OX=10090 GN=Nsfl1c PE=1 SV=1	15	4.3239e+07	4.40892e+07	4.75517e+07	4.57731e+07	5.24191e+07	4.32371e+07	4.60515e+07	5.72896e+07	5.85031e+07	5.45854e+07	4.95849e+07	4.98904e+07	5.0078e+07	5.33219e+07	4.16879e+07	3.94299e+07	6.21549e+07
Q8BT60	Copine-3 OS=Mus musculus OX=10090 GN=Cpne3 PE=1 SV=2	15	4.77189e+07	4.02446e+07	4.39081e+07	4.50249e+07	5.1196e+07	4.95803e+07	4.62788e+07	4.51787e+07	4.63429e+07	4.42812e+07	4.11974e+07	5.05717e+07	4.81178e+07	4.59483e+07	5.10487e+07	4.43843e+07	6.45935e+07
P00405	Cytochrome c oxidase subunit 2 OS=Mus musculus OX=10090 GN=Mtco2 PE=1 SV=1	7	1.45797e+09	1.50834e+09	1.68036e+09	1.50854e+09	1.56577e+09	1.7776e+09	1.5831e+09	1.45628e+09	1.49835e+09	1.48271e+09	1.33439e+09	1.32493e+09	1.27778e+09	1.39574e+09	1.45275e+09	1.41145e+09	1.149e+09
Q9CXF0	Kynureninase OS=Mus musculus OX=10090 GN=Kynu PE=1 SV=3	13	6.86616e+07	7.32283e+07	7.80854e+07	8.09276e+07	7.02659e+07	7.1291e+07	7.37433e+07	4.73051e+07	4.64739e+07	4.49207e+07	4.45455e+07	4.38801e+07	4.46714e+07	4.52995e+07	6.65893e+07	7.0055e+07	4.67284e+07
Q3UMB9	WASH complex subunit 4 OS=Mus musculus OX=10090 GN=Washc4 PE=1 SV=2	20	1.06801e+07	9.05161e+06	9.40356e+06	9.39942e+06	8.02248e+06	1.00304e+07	9.43127e+06	1.32448e+07	1.07956e+07	1.10829e+07	1.38297e+07	1.36453e+07	1.45151e+07	1.28522e+07	9.74391e+06	1.04696e+07	1.36556e+07
Q61171	Peroxiredoxin-2 OS=Mus musculus OX=10090 GN=Prdx2 PE=1 SV=3	11	3.33554e+08	4.05981e+08	3.54421e+08	3.5187e+08	3.31901e+08	3.80055e+08	3.5963e+08	3.6183e+08	3.41762e+08	3.57551e+08	4.31854e+08	3.57656e+08	3.56005e+08	3.67776e+08	3.48503e+08	3.40334e+08	4.22345e+08
Q8K1B8	Fermitin family homolog 3 OS=Mus musculus OX=10090 GN=Fermt3 PE=1 SV=1	19	5.06393e+07	4.85703e+07	5.14072e+07	5.01404e+07	5.42727e+07	5.44587e+07	5.15814e+07	4.99266e+07	5.08414e+07	5.31408e+07	4.76572e+07	4.91462e+07	5.004e+07	5.01254e+07	5.53725e+07	4.93863e+07	9.04675e+07
P12367	cAMP-dependent protein kinase type II-alpha regulatory subunit OS=Mus musculus OX=10090 GN=Prkar2a PE=1 SV=2	12	5.36977e+07	5.11413e+07	5.28011e+07	5.85528e+07	5.97302e+07	6.17372e+07	5.62767e+07	5.04342e+07	5.33423e+07	5.55384e+07	4.95862e+07	4.89687e+07	5.00351e+07	5.13175e+07	5.79928e+07	5.94419e+07	4.98312e+07
O54990	Prominin-1 OS=Mus musculus OX=10090 GN=Prom1 PE=1 SV=1	16	2.48208e+07	2.03331e+07	2.32747e+07	2.21331e+07	1.94745e+07	3.49548e+07	2.41652e+07	8.74307e+06	8.34389e+06	1.35727e+07	6.46079e+06	9.20427e+06	1.03893e+07	9.45233e+06	2.99147e+07	1.92025e+07	4.89467e+07
Q8BSY0	Aspartyl/asparaginyl beta-hydroxylase OS=Mus musculus OX=10090 GN=Asph PE=1 SV=1	23	3.15644e+07	4.41841e+07	4.41787e+07	2.83235e+07	2.75123e+07	3.59993e+07	3.52937e+07	2.68956e+07	2.56061e+07	2.47564e+07	2.74398e+07	2.56326e+07	2.75503e+07	2.63135e+07	2.76565e+07	2.68658e+07	4.76569e+07
O70310	Glycylpeptide N-tetradecanoyltransferase 1 OS=Mus musculus OX=10090 GN=Nmt1 PE=1 SV=1	11	4.05787e+07	4.22514e+07	4.56266e+07	4.51636e+07	4.84336e+07	3.45484e+07	4.2767e+07	4.5343e+07	4.16147e+07	3.95851e+07	3.94146e+07	4.54637e+07	4.43862e+07	4.26345e+07	4.20172e+07	4.29985e+07	4.04853e+07
P32848	Parvalbumin alpha OS=Mus musculus OX=10090 GN=Pvalb PE=1 SV=3	15	3.28426e+08	2.82497e+08	2.94242e+08	3.2501e+08	2.43314e+08	2.34839e+08	2.84721e+08	2.63996e+08	2.25358e+08	2.64532e+08	1.83431e+08	1.49228e+08	1.77233e+08	2.1063e+08	2.78343e+08	2.84528e+08	2.22107e+08
Q91YM4	FAST kinase domain-containing protein 4 OS=Mus musculus OX=10090 GN=Tbrg4 PE=1 SV=1	14	1.53327e+07	1.81271e+07	1.66577e+07	1.53278e+07	1.42131e+07	1.36686e+07	1.55545e+07	1.30118e+07	1.28962e+07	1.32099e+07	1.45465e+07	1.44455e+07	1.50537e+07	1.38606e+07	1.45158e+07	1.4342e+07	1.1452e+07
P52196	Thiosulfate sulfurtransferase OS=Mus musculus OX=10090 GN=Tst PE=1 SV=3	13	2.55701e+08	2.67448e+08	2.24824e+08	2.58233e+08	2.2327e+08	2.05113e+08	2.39098e+08	2.37951e+08	2.34371e+08	2.4144e+08	2.14033e+08	2.22234e+08	2.23326e+08	2.28893e+08	1.98507e+08	2.25327e+08	1.50596e+08
Q91YR9	Prostaglandin reductase 1 OS=Mus musculus OX=10090 GN=Ptgr1 PE=1 SV=2	11	3.21255e+07	3.76759e+07	2.61917e+07	3.39391e+07	3.42206e+07	3.26719e+07	3.28041e+07	3.20419e+07	2.77474e+07	3.00099e+07	3.46275e+07	3.12157e+07	3.04814e+07	3.10206e+07	2.95003e+07	3.55165e+07	4.42003e+07
P51859	Hepatoma-derived growth factor OS=Mus musculus OX=10090 GN=Hdgf PE=1 SV=2	13	1.63522e+08	1.7586e+08	1.60687e+08	1.84542e+08	1.74344e+08	1.86934e+08	1.74315e+08	1.81648e+08	1.77682e+08	1.83895e+08	1.70885e+08	1.85301e+08	1.72512e+08	1.78654e+08	1.83754e+08	1.66191e+08	2.05976e+08
P08226	Apolipoprotein E OS=Mus musculus OX=10090 GN=Apoe PE=1 SV=2	19	5.40707e+07	5.48292e+07	2.80234e+07	4.93261e+07	5.07687e+07	9.63267e+07	5.55575e+07	4.53293e+07	4.89252e+07	5.06236e+07	3.79445e+07	4.12699e+07	4.18852e+07	4.43296e+07	5.19586e+07	4.17188e+07	2.28848e+08
Q9R0Q6	Actin-related protein 2/3 complex subunit 1A OS=Mus musculus OX=10090 GN=Arpc1a PE=1 SV=1	14	5.73219e+07	5.93218e+07	5.67166e+07	6.87586e+07	6.27615e+07	5.62306e+07	6.01852e+07	8.15503e+07	7.48853e+07	7.80536e+07	8.73504e+07	8.1088e+07	7.71518e+07	8.00132e+07	6.03815e+07	5.77626e+07	5.46704e+07
P11862	Growth arrest-specific protein 2 OS=Mus musculus OX=10090 GN=Gas2 PE=1 SV=1	15	6.08499e+07	5.76234e+07	5.9094e+07	64351877	5.75256e+07	5.89581e+07	5.97338e+07	8.08171e+07	9.19319e+07	8.31039e+07	7.87685e+07	8.33368e+07	8.2286e+07	8.3374e+07	6.57067e+07	6.39752e+07	4.48591e+07
Q9JIG7	Coiled-coil domain-containing protein 22 OS=Mus musculus OX=10090 GN=Ccdc22 PE=1 SV=1	20	4.48314e+07	4.09005e+07	3.76018e+07	3.76959e+07	4.20083e+07	4.1759e+07	4.07995e+07	4.65558e+07	4.41851e+07	4.90894e+07	4.83439e+07	5.13532e+07	4.64405e+07	4.76613e+07	4.20435e+07	4.45759e+07	5.10309e+07
Q91XD4	Formimidoyltransferase-cyclodeaminase OS=Mus musculus OX=10090 GN=Ftcd PE=1 SV=1	20	2.35329e+08	2.80468e+08	2.48324e+08	2.47621e+08	2.52024e+08	1.97246e+08	2.43502e+08	2.19033e+08	2.08586e+08	1.96051e+08	2.59392e+08	1.9975e+08	1.76146e+08	2.09826e+08	2.34573e+08	2.58905e+08	1.69999e+08
Q9R1T2	SUMO-activating enzyme subunit 1 OS=Mus musculus OX=10090 GN=Sae1 PE=1 SV=1	16	4.0398e+07	3.57702e+07	3.77805e+07	4.13227e+07	4.07825e+07	3.6739e+07	3.87988e+07	4.67376e+07	5.37879e+07	6.40519e+07	3.81484e+07	5.11976e+07	5.08364e+07	5.07933e+07	4.48392e+07	4.89677e+07	6.30636e+07
Q7TQI3	Ubiquitin thioesterase OTUB1 OS=Mus musculus OX=10090 GN=Otub1 PE=1 SV=2	10	6.44286e+07	6.10139e+07	5.26825e+07	5.80679e+07	6.31697e+07	6.40318e+07	6.05657e+07	5.72959e+07	5.95872e+07	5.66198e+07	5.76889e+07	5.43747e+07	5.58366e+07	5.69005e+07	6.62542e+07	5.56538e+07	7.86602e+07
P04247	Myoglobin OS=Mus musculus OX=10090 GN=Mb PE=1 SV=3	7	6.12217e+06	3385.04	4.13956e+06	2.05836e+07	956403	4.55072e+06	6.05931e+06	3.21803e+06	9.68447e+06	7.37619e+07	5.26677e+06	2.1736e+06	4.03398e+07	2.24074e+07	1.19349e+07	1.77012e+06	8.20528e+07
Q8C129	Leucyl-cystinyl aminopeptidase OS=Mus musculus OX=10090 GN=Lnpep PE=1 SV=1	19	1.70872e+07	1.5821e+07	1.86183e+07	1.34493e+07	2.08777e+07	2.43914e+07	1.83741e+07	1.87545e+07	1.48912e+07	1.80551e+07	2.27369e+07	2.16919e+07	1.67981e+07	1.88213e+07	1.64223e+07	1.69042e+07	3.18873e+07
P62715	Serine/threonine-protein phosphatase 2A catalytic subunit beta isoform OS=Mus musculus OX=10090 GN=Ppp2cb PE=1 SV=1	1	1.75903e+06	1.97103e+06	1.58527e+06	2.00608e+06	2.2482e+06	1.78815e+06	1.89296e+06	3385.04	1.88675e+06	1.89094e+06	1.30893e+06	1.56784e+06	2.02977e+06	1.44794e+06	2.185e+06	1.75156e+06	2.67954e+06
Q3UEB3	Poly(U)-binding-splicing factor PUF60 OS=Mus musculus OX=10090 GN=Puf60 PE=1 SV=2	19	1.76215e+07	1.59547e+07	1.54131e+07	1.6321e+07	1.96652e+07	2.00205e+07	1.74993e+07	2.03236e+07	1.83379e+07	2.00006e+07	2.80414e+07	1.91764e+07	1.79422e+07	2.0637e+07	2.15408e+07	1.76408e+07	3.46031e+07
Q91V64	Isochorismatase domain-containing protein 1 OS=Mus musculus OX=10090 GN=Isoc1 PE=1 SV=1	11	4.90357e+07	5.30393e+07	4.65766e+07	4.99905e+07	5.34581e+07	4.90341e+07	5.01891e+07	5.11376e+07	4.65174e+07	4.83997e+07	4.68202e+07	4.62497e+07	4.68255e+07	4.76584e+07	5.42652e+07	5.47541e+07	5.497e+07
P24369	Peptidyl-prolyl cis-trans isomerase B OS=Mus musculus OX=10090 GN=Ppib PE=1 SV=2	13	2.80076e+08	2.99142e+08	2.76832e+08	3.19729e+08	3.20458e+08	3.03991e+08	3.00038e+08	2.86648e+08	2.87301e+08	3.03157e+08	2.8338e+08	2.80322e+08	2.80136e+08	2.86824e+08	3.05489e+08	2.93898e+08	4.5638e+08
P63085	Mitogen-activated protein kinase 1 OS=Mus musculus OX=10090 GN=Mapk1 PE=1 SV=3	10	3.26408e+08	2.77671e+08	3.47189e+08	2.94003e+08	2.79279e+08	3.67629e+08	3.15363e+08	2.51177e+08	2.6992e+08	2.37495e+08	2.56282e+08	2.52909e+08	2.77471e+08	2.57542e+08	2.65296e+08	2.77317e+08	2.87513e+08
P15105	Glutamine synthetase OS=Mus musculus OX=10090 GN=Glul PE=1 SV=6	14	1.08194e+08	1.06745e+08	1.68298e+08	8.70536e+07	7.91018e+07	1.17582e+08	1.11163e+08	1.21868e+08	1.22376e+08	1.24656e+08	1.40912e+08	1.37043e+08	1.42675e+08	1.31588e+08	1.2632e+08	1.26755e+08	1.06487e+08
Q00623	Apolipoprotein A-I OS=Mus musculus OX=10090 GN=Apoa1 PE=1 SV=2	18	1.11443e+08	9.12867e+07	1.19608e+08	1.38637e+08	2.18006e+08	2.19802e+08	1.49797e+08	1.96003e+08	1.95836e+08	1.90578e+08	1.57508e+08	1.63864e+08	1.59247e+08	1.77173e+08	1.30484e+08	9.55883e+07	3.82635e+08
O88441	Metaxin-2 OS=Mus musculus OX=10090 GN=Mtx2 PE=1 SV=1	10	5.39299e+07	5.82142e+07	5.44314e+07	5.67087e+07	5.97519e+07	6.16222e+07	5.74431e+07	5.73835e+07	5.73812e+07	5.56186e+07	5.69309e+07	5.70256e+07	6.07485e+07	5.75147e+07	5.27817e+07	5.86201e+07	4.68715e+07
Q9D7N3	28S ribosomal protein S9, mitochondrial OS=Mus musculus OX=10090 GN=Mrps9 PE=1 SV=3	15	2.44064e+07	2.12203e+07	1.52345e+07	21839409	2.0396e+07	2.00144e+07	2.05185e+07	1.93508e+07	1.77936e+07	2.04683e+07	2.0063e+07	1.88915e+07	2.27212e+07	1.98814e+07	1.9898e+07	2.26439e+07	1.69033e+07
P43024	Cytochrome c oxidase subunit 6A1, mitochondrial OS=Mus musculus OX=10090 GN=Cox6a1 PE=1 SV=2	4	6.49681e+07	7.12012e+07	4.57662e+07	2.49617e+07	6.22447e+07	1.96156e+07	4.81262e+07	3.021e+07	4.03115e+07	3.10028e+07	1.74537e+07	1.39621e+07	1.68483e+07	2.49647e+07	5.25458e+07	4.16368e+07	3.30192e+07
Q7TNP2	Serine/threonine-protein phosphatase 2A 65 kDa regulatory subunit A beta isoform OS=Mus musculus OX=10090 GN=Ppp2r1b PE=1 SV=2	7	2.60232e+06	2.95374e+06	2.44395e+06	3.23072e+06	3.72368e+06	2.93788e+06	2.98205e+06	2.63502e+06	2.96923e+06	3.39374e+06	2.25764e+06	1.78481e+06	2.334e+06	2.56241e+06	2.08695e+06	2.90541e+06	2.69475e+06
Q9CXS4	Centromere protein V OS=Mus musculus OX=10090 GN=Cenpv PE=1 SV=2	13	9.40091e+07	9.23045e+07	6.89474e+07	9.29803e+07	1.23988e+08	7.44664e+07	9.11159e+07	7.70056e+07	7.30745e+07	7.50978e+07	6.46694e+07	6.71831e+07	6.18422e+07	6.98121e+07	1.09644e+08	8.9941e+07	1.00008e+08
Q9JKB1	Ubiquitin carboxyl-terminal hydrolase isozyme L3 OS=Mus musculus OX=10090 GN=Uchl3 PE=1 SV=2	10	2.09739e+07	2.12262e+07	2.2969e+07	2.0453e+07	1.9878e+07	2.27462e+07	2.13744e+07	2.24777e+07	1.90141e+07	2.62951e+07	2.37861e+07	2.34277e+07	2.29325e+07	2.29889e+07	2.83199e+07	1.98961e+07	3.63678e+07
A3KMP2	Tetratricopeptide repeat protein 38 OS=Mus musculus OX=10090 GN=Ttc38 PE=1 SV=2	16	4.26966e+07	4.41046e+07	4.18153e+07	4.34194e+07	4.33452e+07	4.27513e+07	4.30221e+07	4.3686e+07	4.56818e+07	4.25859e+07	3.76022e+07	3.72188e+07	3.81175e+07	4.08154e+07	4.46398e+07	4.57809e+07	3.79929e+07
Q91VN4	MICOS complex subunit Mic25 OS=Mus musculus OX=10090 GN=Chchd6 PE=1 SV=2	12	1.02367e+08	7.92275e+07	1.30734e+08	1.17174e+08	1.21798e+08	8.10078e+07	1.05385e+08	1.01877e+08	9.2937e+07	7.26203e+07	8.73781e+07	9.25391e+07	7.16193e+07	8.64951e+07	1.19779e+08	1.12581e+08	6.75173e+07
Q8BH04	Phosphoenolpyruvate carboxykinase [GTP], mitochondrial OS=Mus musculus OX=10090 GN=Pck2 PE=1 SV=1	18	3.70209e+07	4.32219e+07	4.31463e+07	4.25923e+07	4.30365e+07	5.3488e+07	4.3751e+07	3.36135e+07	3.33061e+07	3.1879e+07	2.91179e+07	3.44401e+07	3.48559e+07	3.28688e+07	4.47478e+07	3.65985e+07	6.56848e+07
Q99J94	Solute carrier organic anion transporter family member 1A6 OS=Mus musculus OX=10090 GN=Slco1a6 PE=1 SV=1	15	6.87439e+07	7.14722e+07	6.70533e+07	6.56648e+07	7.16678e+07	6.42879e+07	6.81483e+07	7.79618e+07	8.35621e+07	8.2498e+07	7.21156e+07	8.0073e+07	8.49208e+07	8.01886e+07	7.3191e+07	7.52242e+07	4.88997e+07
Q9R1J0	Sterol-4-alpha-carboxylate 3-dehydrogenase, decarboxylating OS=Mus musculus OX=10090 GN=Nsdhl PE=1 SV=1	14	3.06224e+07	3.17137e+07	3.16765e+07	3.62907e+07	3.41883e+07	4.0712e+07	3.42006e+07	2.94587e+07	3.6444e+07	2.99937e+07	2.86974e+07	2.78615e+07	3.05396e+07	3.04992e+07	3.17179e+07	3.15058e+07	2.98796e+07
Q64518	Sarcoplasmic/endoplasmic reticulum calcium ATPase 3 OS=Mus musculus OX=10090 GN=Atp2a3 PE=1 SV=3	12	2.39181e+06	2.21245e+06	3.83397e+06	2.69088e+06	2.0185e+06	4.16466e+06	2.88538e+06	3.99313e+06	3.44564e+06	3.66583e+06	2.38396e+06	1.49026e+06	3.92807e+06	3.15115e+06	3.81901e+06	4.00349e+06	9.02549e+06
P53810	Phosphatidylinositol transfer protein alpha isoform OS=Mus musculus OX=10090 GN=Pitpna PE=1 SV=2	17	4.75251e+07	4.16003e+07	4.88593e+07	4.60494e+07	4.67774e+07	5.22481e+07	4.71766e+07	4.56846e+07	4.2588e+07	4.43974e+07	4.28989e+07	4.18646e+07	4.54007e+07	4.38057e+07	4.71494e+07	4.52392e+07	8.40793e+07
Q8BP48	Methionine aminopeptidase 1 OS=Mus musculus OX=10090 GN=Metap1 PE=1 SV=1	12	2.56022e+07	3.03164e+07	2.16232e+07	2.26581e+07	2.64184e+07	2.43307e+07	2.51582e+07	2.52435e+07	2.13017e+07	2.50314e+07	2.4984e+07	2.47132e+07	2.0965e+07	2.37065e+07	2.58315e+07	2.35367e+07	3.64945e+07
Q64010	Adapter molecule crk OS=Mus musculus OX=10090 GN=Crk PE=1 SV=1	15	4.1968e+07	3.63795e+07	4.1551e+07	4.23256e+07	4.5294e+07	4.6372e+07	4.2315e+07	4.11786e+07	4.25709e+07	4.19059e+07	3.93048e+07	3.65042e+07	4.15209e+07	4.04976e+07	4.33661e+07	4.08228e+07	4.49173e+07
O70503	Very-long-chain 3-oxoacyl-CoA reductase OS=Mus musculus OX=10090 GN=Hsd17b12 PE=1 SV=1	13	3.81809e+07	4.08893e+07	3.19591e+07	3.8238e+07	3.35683e+07	4.01557e+07	3.71652e+07	6.27508e+07	6.43682e+07	6.15779e+07	6.34054e+07	6.20061e+07	6.77764e+07	6.36475e+07	3.69324e+07	4.18241e+07	4.51468e+07
Q6A4J8	Ubiquitin carboxyl-terminal hydrolase 7 OS=Mus musculus OX=10090 GN=Usp7 PE=1 SV=1	26	2.42846e+07	2.57175e+07	2.38502e+07	2.21559e+07	2.35117e+07	2.38793e+07	2.38999e+07	2.8121e+07	3.25437e+07	2.98217e+07	2.91699e+07	2.28637e+07	2.88533e+07	2.85622e+07	2.04956e+07	2.02554e+07	3.40531e+07
P46978	Dolichyl-diphosphooligosaccharide--protein glycosyltransferase subunit STT3A OS=Mus musculus OX=10090 GN=Stt3a PE=1 SV=1	19	6.96971e+07	6.97336e+07	4.55741e+07	7.21792e+07	6.80007e+07	7.019e+07	6.58958e+07	8.10474e+07	7.76819e+07	8.24924e+07	7.69832e+07	9.01728e+07	8.96889e+07	8.30111e+07	7.55265e+07	7.70573e+07	1.10422e+08
O35658	Complement component 1 Q subcomponent-binding protein, mitochondrial OS=Mus musculus OX=10090 GN=C1qbp PE=1 SV=1	7	1.1792e+08	1.2941e+08	1.08545e+08	1.09369e+08	1.08299e+08	8.41644e+07	1.09618e+08	7.64003e+07	7.62934e+07	8.22159e+07	9.12324e+07	8.37945e+07	9.68036e+07	8.44567e+07	9.22564e+07	9.19991e+07	8.57681e+07
Q14C51	Pentatricopeptide repeat domain-containing protein 3, mitochondrial OS=Mus musculus OX=10090 GN=Ptcd3 PE=1 SV=2	20	5.14762e+07	5.09248e+07	4.98035e+07	5.15062e+07	5.51561e+07	6.37373e+07	5.37673e+07	5.54309e+07	6.0182e+07	5.41808e+07	5.79988e+07	5.94689e+07	5.10728e+07	5.6389e+07	5.87922e+07	5.25597e+07	4.76654e+07
Q921M4	Golgin subfamily A member 2 OS=Mus musculus OX=10090 GN=Golga2 PE=1 SV=3	22	3.34079e+07	3.02223e+07	3.17985e+07	3.14473e+07	3.75389e+07	3.47936e+07	3.32014e+07	3.18274e+07	3.00898e+07	4.00551e+07	3.26567e+07	3.91053e+07	4.07499e+07	3.57474e+07	3.97344e+07	3.4496e+07	4.97446e+07
Q8VDC0	Probable leucine--tRNA ligase, mitochondrial OS=Mus musculus OX=10090 GN=Lars2 PE=1 SV=1	24	3.68907e+07	4.54221e+07	3.98115e+07	3.96596e+07	4.23037e+07	4.03567e+07	4.07407e+07	3.95947e+07	4.81484e+07	4.74893e+07	3.71985e+07	4.88917e+07	3.73109e+07	4.31056e+07	4.33314e+07	3.62225e+07	2.26001e+07
Q8VCI0	Phospholipase B-like 1 OS=Mus musculus OX=10090 GN=Plbd1 PE=1 SV=1	15	2.71937e+06	1.37437e+06	2.06168e+06	1.83343e+06	4.49609e+06	4.58061e+06	2.84426e+06	3.83262e+06	3.82398e+06	3.70503e+06	3.29772e+06	3.92016e+06	3.24262e+06	3.63702e+06	1.45524e+06	1.56558e+06	3.84203e+07
P20852	Cytochrome P450 2A5 OS=Mus musculus OX=10090 GN=Cyp2a5 PE=2 SV=1	5	1.21663e+07	1.10443e+07	6.18369e+06	7.01999e+06	1.45379e+07	6.87106e+06	9.6372e+06	7.54046e+06	7.89092e+06	8.18064e+06	2.34119e+06	1.75307e+06	2.94804e+06	5.10906e+06	1.01108e+07	1.27644e+07	3.23167e+06
P52503	NADH dehydrogenase [ubiquinone] iron-sulfur protein 6, mitochondrial OS=Mus musculus OX=10090 GN=Ndufs6 PE=1 SV=2	7	2.08628e+08	2.21325e+08	2.16845e+08	2.1401e+08	2.00577e+08	1.9418e+08	2.09261e+08	1.57407e+08	1.70507e+08	1.64093e+08	1.43864e+08	1.32093e+08	1.48431e+08	1.52732e+08	2.08807e+08	2.10952e+08	1.26568e+08
Q9JLQ0	CD2-associated protein OS=Mus musculus OX=10090 GN=Cd2ap PE=1 SV=3	19	2.77498e+07	2.19984e+07	2.88042e+07	2.83836e+07	3.2653e+07	3.51802e+07	2.91282e+07	3.02766e+07	3.24699e+07	2.76545e+07	2.61367e+07	2.69649e+07	2.58579e+07	2.82267e+07	2.65018e+07	2.69496e+07	3.861e+07
P70336	Rho-associated protein kinase 2 OS=Mus musculus OX=10090 GN=Rock2 PE=1 SV=1	22	1.45948e+07	1.26772e+07	1.34259e+07	1.73088e+07	1.81324e+07	1.54614e+07	1.52667e+07	1.47425e+07	1.48614e+07	1.20436e+07	1.28531e+07	1.82146e+07	1.66649e+07	1.48967e+07	1.44256e+07	1.31075e+07	2.16945e+07
P30681	High mobility group protein B2 OS=Mus musculus OX=10090 GN=Hmgb2 PE=1 SV=3	8	1.78167e+07	1.82367e+07	1.34914e+07	1.55636e+07	2.27668e+07	2.15298e+07	1.82342e+07	2.16188e+07	2.23641e+07	2.2348e+07	2.00039e+07	1.8934e+07	1.78641e+07	2.05221e+07	1.65074e+07	1.72365e+07	8.19267e+07
P01899	H-2 class I histocompatibility antigen, D-B alpha chain OS=Mus musculus OX=10090 GN=H2-D1 PE=1 SV=2	3	3.82436e+07	3.80303e+07	3.6202e+07	3.45555e+07	2.90632e+07	8.72301e+07	4.38874e+07	3.08034e+07	3.0945e+07	2.91204e+07	3.2243e+07	2.60526e+07	2.72788e+07	2.94072e+07	2.94491e+07	3.18654e+07	5.85444e+07
Q9JLV5	Cullin-3 OS=Mus musculus OX=10090 GN=Cul3 PE=1 SV=1	20	4.85864e+07	5.31602e+07	4.77076e+07	5.51412e+07	6.58153e+07	4.8992e+07	5.32338e+07	4.86231e+07	5.11304e+07	4.75111e+07	3.3682e+07	3.64685e+07	3.40208e+07	4.1906e+07	5.01502e+07	4.58837e+07	5.0834e+07
O08917	Flotillin-1 OS=Mus musculus OX=10090 GN=Flot1 PE=1 SV=1	14	2.51132e+07	2.5973e+07	2.65005e+07	2.83668e+07	2.56939e+07	2.81945e+07	2.66403e+07	2.99465e+07	2.95646e+07	3.08046e+07	2.71196e+07	2.90897e+07	2.86212e+07	2.9191e+07	2.70633e+07	2.77183e+07	3.73065e+07
Q8CCK0	Core histone macro-H2A.2 OS=Mus musculus OX=10090 GN=Macroh2a2 PE=1 SV=3	12	1.93636e+07	2.21772e+07	2.77413e+07	2.80579e+07	3.79147e+07	2.56918e+07	2.68244e+07	2.40577e+07	2.4887e+07	2.14938e+07	1.97622e+07	1.89954e+07	1.82042e+07	2.12334e+07	2.73251e+07	2.12897e+07	5.98651e+07
Q569Z5	Probable ATP-dependent RNA helicase DDX46 OS=Mus musculus OX=10090 GN=Ddx46 PE=1 SV=2	25	3.30715e+07	2.50544e+07	3.47827e+07	5.05769e+07	4.06916e+07	3.979e+07	3.73279e+07	3.69064e+07	3.84686e+07	3.85903e+07	5.70054e+07	5.84664e+07	6.5244e+07	4.91135e+07	3.82778e+07	3.7358e+07	4.59969e+07
O08677	Kininogen-1 OS=Mus musculus OX=10090 GN=Kng1 PE=1 SV=1	15	1.52326e+07	6.45359e+07	1.8665e+07	1.21186e+07	2.59864e+07	4.11409e+07	2.96132e+07	1.69559e+07	1.67893e+07	1.96103e+07	1.65188e+07	1.62987e+07	1.31759e+07	1.65582e+07	1.38642e+07	1.49109e+07	9.73439e+07
Q99L45	Eukaryotic translation initiation factor 2 subunit 2 OS=Mus musculus OX=10090 GN=Eif2s2 PE=1 SV=1	14	3.1893e+07	3.30308e+07	3.31296e+07	3.29054e+07	3.27852e+07	3.49738e+07	3.31196e+07	3.48588e+07	3.50751e+07	3.49086e+07	4.07551e+07	4.42326e+07	4.53045e+07	3.91891e+07	3.4168e+07	3.53677e+07	4.40474e+07
Q9Z1F9	SUMO-activating enzyme subunit 2 OS=Mus musculus OX=10090 GN=Uba2 PE=1 SV=1	16	1.88716e+07	1.40167e+07	1.56912e+07	1.89081e+07	2.25284e+07	2.18702e+07	1.86477e+07	1.91251e+07	1.66129e+07	1.65042e+07	1.6737e+07	1.97832e+07	1.75163e+07	1.77131e+07	2.10241e+07	1.898e+07	3.61392e+07
P29699	Alpha-2-HS-glycoprotein OS=Mus musculus OX=10090 GN=Ahsg PE=1 SV=1	8	1.4347e+07	1.35309e+07	1.35896e+07	1.42656e+07	2.17399e+07	2.07995e+07	1.63787e+07	2.21003e+07	2.15377e+07	2.477e+07	1.50647e+07	1.9233e+07	1.88756e+07	2.02635e+07	6.60719e+06	1.18762e+07	3.48558e+07
Q9QUM9	Proteasome subunit alpha type-6 OS=Mus musculus OX=10090 GN=Psma6 PE=1 SV=1	13	4.97242e+07	4.90057e+07	4.73323e+07	4.00787e+07	4.46451e+07	3.52511e+07	4.43395e+07	4.80866e+07	4.78151e+07	4.60263e+07	8.02705e+07	8.04292e+07	8.53525e+07	6.46634e+07	5.17749e+07	4.8524e+07	6.44674e+07
Q9Z2Z6	Mitochondrial carnitine/acylcarnitine carrier protein OS=Mus musculus OX=10090 GN=Slc25a20 PE=1 SV=1	17	2.19616e+08	2.40264e+08	2.78579e+08	2.44286e+08	2.28609e+08	2.15053e+08	2.37735e+08	1.73886e+08	1.7168e+08	1.83769e+08	1.44059e+08	1.68029e+08	1.71502e+08	1.68821e+08	2.29818e+08	2.51849e+08	1.77633e+08
Q61093	Cytochrome b-245 heavy chain OS=Mus musculus OX=10090 GN=Cybb PE=1 SV=1	17	2.9747e+06	3.06708e+06	2.77498e+06	4.22032e+06	3.87053e+06	4.82035e+06	3.62133e+06	5.30626e+06	3.90137e+06	4.63934e+06	4.30847e+06	5.53865e+06	5.16723e+06	4.81022e+06	1.55025e+06	3.76368e+06	3.84503e+07
P46061	Ran GTPase-activating protein 1 OS=Mus musculus OX=10090 GN=Rangap1 PE=1 SV=2	16	2.29948e+07	2.35819e+07	2.20849e+07	2.31581e+07	2.62864e+07	2.86078e+07	2.44523e+07	2.24053e+07	2.29803e+07	2.39926e+07	2.49673e+07	2.40282e+07	2.30185e+07	2.35654e+07	2.63191e+07	2.63744e+07	4.53265e+07
P01869	Ig gamma-1 chain C region, membrane-bound form OS=Mus musculus OX=10090 GN=Ighg1 PE=1 SV=2	6	7.99174e+06	5.95049e+06	6.19038e+06	3.06575e+06	1.7002e+07	2.91208e+07	1.15535e+07	2.75114e+06	3.19114e+06	3.17448e+06	1.67351e+06	2.65234e+06	1.39982e+06	2.47374e+06	1.11111e+06	2.70186e+06	7.83945e+07
Q68FH4	N-acetylgalactosamine kinase OS=Mus musculus OX=10090 GN=Galk2 PE=1 SV=1	17	4.35535e+07	3.47549e+07	4.41147e+07	4.16393e+07	4.3254e+07	3.49609e+07	4.03795e+07	3.74072e+07	3.71473e+07	3.4754e+07	3.31484e+07	4.09504e+07	3.71617e+07	3.67615e+07	4.41736e+07	3.94616e+07	4.56251e+07
Q9ESD7	Dysferlin OS=Mus musculus OX=10090 GN=Dysf PE=1 SV=3	23	2.09405e+07	1.90004e+07	1.84442e+07	2.08922e+07	2.2694e+07	2.51448e+07	2.1186e+07	2.33437e+07	2.36159e+07	2.60874e+07	2.37299e+07	2.57055e+07	2.54956e+07	2.4663e+07	2.07657e+07	2.16858e+07	3.19047e+07
Q8BTY1	Kynurenine--oxoglutarate transaminase 1 OS=Mus musculus OX=10090 GN=Kyat1 PE=1 SV=1	13	2.69741e+07	2.61488e+07	2.46802e+07	2.95738e+07	2.68339e+07	3.07944e+07	2.75009e+07	4.70413e+07	4.61209e+07	4.5405e+07	5.44917e+07	5.57496e+07	5.28125e+07	5.02702e+07	2.84334e+07	2.86487e+07	2.27266e+07
Q9DC70	NADH dehydrogenase [ubiquinone] iron-sulfur protein 7, mitochondrial OS=Mus musculus OX=10090 GN=Ndufs7 PE=1 SV=1	10	1.96283e+08	1.95386e+08	1.947e+08	2.09361e+08	2.21766e+08	2.01205e+08	2.03117e+08	1.58083e+08	1.61914e+08	1.66367e+08	1.56741e+08	1.6637e+08	1.63673e+08	1.62191e+08	2.09458e+08	2.06253e+08	1.50112e+08
Q9WUR9	Adenylate kinase 4, mitochondrial OS=Mus musculus OX=10090 GN=Ak4 PE=1 SV=1	12	3.36301e+08	3.02803e+08	2.71617e+08	3.39292e+08	2.99981e+08	2.31579e+08	2.96929e+08	3.17862e+08	3.37701e+08	3.25892e+08	3.46632e+08	3.37436e+08	3.49387e+08	3.35818e+08	3.16206e+08	3.3338e+08	1.77159e+08
P42227	Signal transducer and activator of transcription 3 OS=Mus musculus OX=10090 GN=Stat3 PE=1 SV=2	16	3.52761e+07	4.19802e+07	4.15969e+07	3.61264e+07	3.35512e+07	4.60188e+07	3.90916e+07	3.48846e+07	3.38522e+07	3.7291e+07	3.96043e+07	3.48438e+07	3.19055e+07	3.53969e+07	3.47135e+07	3.47885e+07	4.71134e+07
Q922Q8	Leucine-rich repeat-containing protein 59 OS=Mus musculus OX=10090 GN=Lrrc59 PE=1 SV=1	12	4.51508e+07	5.11816e+07	3.89567e+07	4.21608e+07	4.34239e+07	4.60197e+07	4.44822e+07	5.24199e+07	5.46654e+07	5.65368e+07	4.67872e+07	5.83842e+07	5.02092e+07	5.31671e+07	3.91401e+07	4.22494e+07	8.27081e+07
O88456	Calpain small subunit 1 OS=Mus musculus OX=10090 GN=Capns1 PE=1 SV=1	11	3.65941e+07	4.16974e+07	4.71687e+07	4.38198e+07	4.86336e+07	6.33836e+07	4.68829e+07	4.2108e+07	4.23571e+07	4.16943e+07	4.84458e+07	4.6827e+07	4.87818e+07	4.50357e+07	3.86005e+07	4.39087e+07	8.73935e+07
P57016	Ladinin-1 OS=Mus musculus OX=10090 GN=Lad1 PE=1 SV=1	16	3.11746e+07	3.02156e+07	4.46297e+07	3.72606e+07	4.5271e+07	3.1288e+07	3.66399e+07	3.57566e+07	3.27904e+07	3.32575e+07	2.79943e+07	3.53488e+07	3.56653e+07	3.34688e+07	3.99017e+07	3.35552e+07	3.77286e+07
Q91YR1	Twinfilin-1 OS=Mus musculus OX=10090 GN=Twf1 PE=1 SV=2	9	5.86891e+07	6.29251e+07	5.22285e+07	6.01849e+07	5.60693e+07	5.96698e+07	5.82945e+07	6.22068e+07	6.08371e+07	6.66389e+07	6.57926e+07	5.83055e+07	6.31708e+07	6.28253e+07	5.61657e+07	5.29575e+07	6.35387e+07
Q9DCQ2	Putative L-aspartate dehydrogenase OS=Mus musculus OX=10090 GN=Aspdh PE=1 SV=1	13	1.01609e+08	1.02656e+08	9.17001e+07	1.11758e+08	8.90397e+07	8.12875e+07	9.63417e+07	1.84466e+08	1.86725e+08	1.72971e+08	1.66529e+08	1.96912e+08	1.97895e+08	1.84249e+08	9.55048e+07	9.80652e+07	6.12079e+07
Q8BG51	Mitochondrial Rho GTPase 1 OS=Mus musculus OX=10090 GN=Rhot1 PE=1 SV=1	17	4.65177e+07	4.51292e+07	4.74039e+07	4.89045e+07	4.71474e+07	4.85931e+07	4.72826e+07	4.54549e+07	4.66126e+07	4.8341e+07	4.72508e+07	4.84101e+07	4.85184e+07	4.74313e+07	4.63538e+07	4.79823e+07	3.7006e+07
O70572	Sphingomyelin phosphodiesterase 2 OS=Mus musculus OX=10090 GN=Smpd2 PE=1 SV=1	16	2.24963e+07	2.4926e+07	1.83057e+07	2.16068e+07	2.20288e+07	1.99442e+07	2.15513e+07	2.90797e+07	3.00077e+07	2.75128e+07	3.46875e+07	3.32202e+07	3.76695e+07	3.20296e+07	2.2987e+07	2.07096e+07	2.27437e+07
O88851	Putative hydrolase RBBP9 OS=Mus musculus OX=10090 GN=Rbbp9 PE=1 SV=2	9	4.0326e+07	4.31003e+07	3.8246e+07	4.65773e+07	4.16615e+07	4.88874e+07	4.31331e+07	3.39634e+07	3.15217e+07	4.19169e+07	4.51242e+07	4.61231e+07	4.45395e+07	4.05315e+07	5.43376e+07	4.89331e+07	4.44041e+07
Q9D662	Protein transport protein Sec23B OS=Mus musculus OX=10090 GN=Sec23b PE=1 SV=1	12	2.61264e+07	2.62341e+07	2.59639e+07	31992585	2.65035e+07	3.24264e+07	2.82078e+07	3.16464e+07	2.98615e+07	3.06043e+07	2.7066e+07	3.12693e+07	3.21051e+07	3.04254e+07	2.76082e+07	2.40318e+07	3.36173e+07
P35123	Ubiquitin carboxyl-terminal hydrolase 4 OS=Mus musculus OX=10090 GN=Usp4 PE=1 SV=3	16	1.62366e+07	1.86863e+07	1.54234e+07	1.70212e+07	1.53416e+07	1.40051e+07	1.6119e+07	1.51187e+07	1.46946e+07	1.7134e+07	1.33956e+07	1.74575e+07	1.77603e+07	1.59268e+07	1.59487e+07	1.74106e+07	2.62245e+07
P28843	Dipeptidyl peptidase 4 OS=Mus musculus OX=10090 GN=Dpp4 PE=1 SV=3	19	6.40636e+07	6.6828e+07	3.93967e+07	4.84777e+07	3.97105e+07	4.53436e+07	5.06367e+07	3.76457e+07	3.79559e+07	3.78631e+07	3.74913e+07	4.20517e+07	4.33152e+07	3.93871e+07	8.49078e+07	4.60867e+07	4.85265e+07
Q99KV1	DnaJ homolog subfamily B member 11 OS=Mus musculus OX=10090 GN=Dnajb11 PE=1 SV=1	15	3.30412e+07	3.27191e+07	3.34674e+07	3.3616e+07	3.63209e+07	4.25438e+07	3.52847e+07	4.23648e+07	4.06018e+07	4.06369e+07	4.54524e+07	4.57752e+07	4.65889e+07	4.357e+07	3.34837e+07	3.68933e+07	6.97626e+07
Q9JLN9	Serine/threonine-protein kinase mTOR OS=Mus musculus OX=10090 GN=Mtor PE=1 SV=2	28	1.75884e+07	1.65254e+07	2.07676e+07	2.25005e+07	1.78589e+07	2.08254e+07	1.93444e+07	1.56823e+07	1.90609e+07	1.87464e+07	2.14206e+07	1.98674e+07	1.94462e+07	1.90373e+07	2.25209e+07	2.33548e+07	2.00824e+07
Q8BFY9	Transportin-1 OS=Mus musculus OX=10090 GN=Tnpo1 PE=1 SV=2	13	1.36531e+08	1.27946e+08	1.31031e+08	1.27015e+08	1.31539e+08	1.30591e+08	1.30776e+08	1.07367e+08	1.09278e+08	1.0522e+08	9.6252e+07	9.7227e+07	9.68595e+07	1.02034e+08	1.32598e+08	1.41028e+08	1.49381e+08
Q9D0S9	Histidine triad nucleotide-binding protein 2, mitochondrial OS=Mus musculus OX=10090 GN=Hint2 PE=1 SV=1	8	3.47532e+08	3.55512e+08	3.33982e+08	3.34524e+08	3.35921e+08	2.94791e+08	3.3371e+08	2.60048e+08	2.50352e+08	2.43348e+08	2.32146e+08	2.34697e+08	2.37668e+08	2.43043e+08	3.07916e+08	2.92584e+08	1.94505e+08
Q9DB29	Isoamyl acetate-hydrolyzing esterase 1 homolog OS=Mus musculus OX=10090 GN=Iah1 PE=1 SV=1	11	1.28498e+08	1.359e+08	1.13525e+08	1.28457e+08	1.26304e+08	1.41604e+08	1.29048e+08	1.21278e+08	1.2088e+08	1.28771e+08	1.24511e+08	1.33702e+08	1.38967e+08	1.28018e+08	1.25229e+08	1.16292e+08	1.06417e+08
Q3TEA8	Heterochromatin protein 1-binding protein 3 OS=Mus musculus OX=10090 GN=Hp1bp3 PE=1 SV=1	18	4.80973e+07	5.81682e+07	4.81879e+07	4.535e+07	6.58873e+07	6.72246e+07	5.54859e+07	5.8663e+07	5.96734e+07	4.82605e+07	5.31162e+07	5.5775e+07	5.00138e+07	5.42503e+07	5.88951e+07	6.31575e+07	1.27691e+08
Q9D7J9	Enoyl-CoA hydratase domain-containing protein 3, mitochondrial OS=Mus musculus OX=10090 GN=Echdc3 PE=1 SV=1	9	6.03579e+07	6.86862e+07	5.15896e+07	6.06002e+07	6.44578e+07	5.48107e+07	6.00837e+07	5.45799e+07	5.83076e+07	5.6161e+07	6.39927e+07	5.23789e+07	6.14084e+07	5.78048e+07	4.94056e+07	5.09604e+07	7.32958e+07
O08914	Fatty-acid amide hydrolase 1 OS=Mus musculus OX=10090 GN=Faah PE=1 SV=1	13	3.58415e+07	3.3698e+07	3.18228e+07	3.53522e+07	3.74326e+07	3.12541e+07	3.42336e+07	4.92104e+07	3.5048e+07	3.5699e+07	3.11573e+07	3.45451e+07	3.40403e+07	3.66167e+07	3.15909e+07	3.84913e+07	2.62174e+07
Q61702	Inter-alpha-trypsin inhibitor heavy chain H1 OS=Mus musculus OX=10090 GN=Itih1 PE=1 SV=2	16	1.05664e+07	1.24497e+07	2.04494e+07	7.40103e+06	9.51897e+06	1.95868e+07	1.33287e+07	1.00745e+07	8.7197e+06	1.0032e+07	2.74681e+07	1.34692e+07	1.16742e+07	1.3573e+07	7.48097e+06	1.01601e+07	2.34602e+07
Q8JZV9	3-hydroxybutyrate dehydrogenase type 2 OS=Mus musculus OX=10090 GN=Bdh2 PE=1 SV=1	13	4.31825e+08	4.91405e+08	4.06616e+08	5.17998e+08	4.15323e+08	3.51154e+08	4.3572e+08	4.41229e+08	4.40872e+08	4.37206e+08	4.19555e+08	4.41027e+08	4.54311e+08	4.39033e+08	4.64693e+08	4.74343e+08	3.18159e+08
P49443	Protein phosphatase 1A OS=Mus musculus OX=10090 GN=Ppm1a PE=1 SV=1	13	4.6868e+07	3.91064e+07	4.74619e+07	4.71272e+07	5.06674e+07	4.93428e+07	4.67623e+07	4.82999e+07	4.91756e+07	3.90622e+07	3.66811e+07	4.17545e+07	4.73995e+07	4.37288e+07	3.69977e+07	3.8717e+07	4.20721e+07
Q62159	Rho-related GTP-binding protein RhoC OS=Mus musculus OX=10090 GN=Rhoc PE=1 SV=2	2	8.83049e+06	7.92558e+06	8.64965e+06	1.1204e+07	1.14429e+07	1.12377e+07	9.88172e+06	7.53972e+06	8.72419e+06	8.28386e+06	8.92078e+06	8.15233e+06	8.71655e+06	8.38957e+06	1.05191e+07	8.12837e+06	1.16236e+07
Q91YW3	DnaJ homolog subfamily C member 3 OS=Mus musculus OX=10090 GN=Dnajc3 PE=1 SV=1	21	5.22882e+07	5.04927e+07	4.42814e+07	5.10457e+07	4.07427e+07	4.99836e+07	4.81391e+07	6.05176e+07	5.89982e+07	5.67575e+07	5.59461e+07	6.30302e+07	6.20076e+07	5.95429e+07	1.04994e+08	4.99945e+07	5.05925e+07
Q8QZW3	Protein FAM151A OS=Mus musculus OX=10090 GN=Fam151a PE=1 SV=1	8	3.34991e+07	3.39569e+07	2.55741e+07	3.33619e+07	4.28819e+07	4.6145e+07	3.59032e+07	8.85635e+07	8.58927e+07	8.549e+07	7.23385e+07	7.74829e+07	7.6396e+07	8.10273e+07	3.71702e+07	5.31601e+07	2.98012e+07
A6X935	Inter alpha-trypsin inhibitor, heavy chain 4 OS=Mus musculus OX=10090 GN=Itih4 PE=1 SV=2	19	2.3384e+07	1.96877e+07	2.39701e+07	1.56357e+07	2.25868e+07	7.42301e+07	2.99157e+07	1.96219e+07	1.90732e+07	1.51806e+07	2.42382e+07	2.7074e+07	2.34466e+07	2.14391e+07	2.07634e+07	2.1213e+07	5.0132e+07
P63005	Platelet-activating factor acetylhydrolase IB subunit alpha OS=Mus musculus OX=10090 GN=Pafah1b1 PE=1 SV=2	18	8.45144e+07	1.04048e+08	7.67374e+07	8.86704e+07	8.10783e+07	8.25909e+07	8.62732e+07	7.6637e+07	7.89523e+07	8.29093e+07	8.33227e+07	8.46906e+07	8.88384e+07	8.25584e+07	8.95311e+07	8.03234e+07	9.97599e+07
Q91YJ2	Sorting nexin-4 OS=Mus musculus OX=10090 GN=Snx4 PE=1 SV=1	17	2.86698e+07	2.80238e+07	2.32161e+07	2.42521e+07	2.21743e+07	2.82034e+07	2.57566e+07	2.87188e+07	3.17833e+07	2.98603e+07	2.87426e+07	3.1956e+07	2.91453e+07	3.00344e+07	2.74001e+07	2.6398e+07	2.65088e+07
Q9CYZ2	Tumor protein D54 OS=Mus musculus OX=10090 GN=Tpd52l2 PE=1 SV=1	11	5.39685e+07	6.34501e+07	5.05141e+07	5.51302e+07	6.45767e+07	6.19978e+07	5.82729e+07	6.00324e+07	6.20366e+07	4.61769e+07	6.38405e+07	5.5975e+07	5.00552e+07	5.63528e+07	5.64412e+07	5.8371e+07	1.11814e+08
Q8CHH9	Septin-8 OS=Mus musculus OX=10090 GN=Septin8 PE=1 SV=4	8	4.6254e+06	4.29409e+06	5.14397e+06	3.47808e+06	4.97759e+06	1.03805e+07	5.48328e+06	5.08567e+06	6.46326e+06	4.91861e+06	9.27683e+06	5.48805e+06	6.98376e+06	6.36936e+06	6.60538e+06	3.50536e+06	1.96747e+07
O35685	Nuclear migration protein nudC OS=Mus musculus OX=10090 GN=Nudc PE=1 SV=1	20	5.8212e+07	5.94432e+07	6.333e+07	6.40041e+07	6.26231e+07	6.09046e+07	6.14195e+07	6.36898e+07	6.29915e+07	6.48222e+07	6.62697e+07	7.59989e+07	6.83895e+07	6.70269e+07	6.41421e+07	6.41323e+07	6.34422e+07
Q9CY58	Plasminogen activator inhibitor 1 RNA-binding protein OS=Mus musculus OX=10090 GN=Serbp1 PE=1 SV=2	14	4.67427e+07	4.44535e+07	5.14107e+07	4.56294e+07	5.78061e+07	4.82522e+07	4.90491e+07	5.8819e+07	5.69847e+07	5.003e+07	4.81929e+07	4.62387e+07	4.50797e+07	5.08908e+07	4.77363e+07	4.72968e+07	6.09716e+07
Q8BFW7	Lipoma-preferred partner homolog OS=Mus musculus OX=10090 GN=Lpp PE=1 SV=1	13	2.50023e+07	2.82772e+07	2.04669e+07	2.02893e+07	2.71747e+07	2.63256e+07	2.45893e+07	2.32711e+07	2.42354e+07	2.38727e+07	1.80886e+07	1.80532e+07	1.93267e+07	2.11413e+07	2.82214e+07	2.68189e+07	4.22903e+07
Q99LB2	Dehydrogenase/reductase SDR family member 4 OS=Mus musculus OX=10090 GN=Dhrs4 PE=1 SV=3	13	2.47076e+08	2.51558e+08	2.4872e+08	2.71073e+08	2.35388e+08	2.16515e+08	2.45055e+08	3.57077e+08	3.4347e+08	3.50776e+08	4.055e+08	4.22367e+08	4.25446e+08	3.84106e+08	2.40849e+08	2.47762e+08	1.76062e+08
P32921	Tryptophan--tRNA ligase, cytoplasmic OS=Mus musculus OX=10090 GN=Wars1 PE=1 SV=2	15	3.50947e+07	2.80661e+07	2.82413e+07	3.01491e+07	3.31699e+07	5.3023e+07	3.4624e+07	3.2042e+07	2.80449e+07	3.00675e+07	3.14978e+07	3.21925e+07	3.46086e+07	3.14089e+07	3.68066e+07	3.24686e+07	5.18328e+07
Q8R0N6	Hydroxyacid-oxoacid transhydrogenase, mitochondrial OS=Mus musculus OX=10090 GN=Adhfe1 PE=1 SV=2	13	3.7642e+07	3.86787e+07	3.87667e+07	4.19127e+07	3.78959e+07	3.65929e+07	3.85815e+07	3.24193e+07	3.89975e+07	3.75605e+07	3.47203e+07	2.97213e+07	3.42171e+07	3.4606e+07	3.1096e+07	4.03335e+07	2.32221e+07
Q922D4	Serine/threonine-protein phosphatase 6 regulatory subunit 3 OS=Mus musculus OX=10090 GN=Ppp6r3 PE=1 SV=1	19	1.63916e+07	1.77935e+07	1.68857e+07	1.63797e+07	1.8249e+07	1.61107e+07	1.69684e+07	1.45568e+07	1.51913e+07	1.53616e+07	1.36091e+07	1.44459e+07	1.39205e+07	1.45142e+07	1.73327e+07	1.73917e+07	2.30628e+07
Q99JB2	Stomatin-like protein 2, mitochondrial OS=Mus musculus OX=10090 GN=Stoml2 PE=1 SV=1	12	3.16393e+07	3.47722e+07	2.3556e+07	2.6007e+07	3.15983e+07	2.69705e+07	2.90905e+07	3.30116e+07	3.39628e+07	3.62469e+07	2.98353e+07	3.28731e+07	3.30391e+07	3.31615e+07	2.98419e+07	2.73344e+07	7.05331e+07
P97855	Ras GTPase-activating protein-binding protein 1 OS=Mus musculus OX=10090 GN=G3bp1 PE=1 SV=1	10	3.472e+07	3.53283e+07	3.2152e+07	3.22193e+07	3.23831e+07	3.30142e+07	3.33028e+07	3.96278e+07	3.98662e+07	3.69095e+07	3.40344e+07	3.08904e+07	3.16186e+07	3.54911e+07	3.7359e+07	3.21503e+07	4.2126e+07
P56389	Cytidine deaminase OS=Mus musculus OX=10090 GN=Cda PE=1 SV=2	7	8.95699e+07	9.67342e+07	6.48199e+07	7.00404e+07	7.75773e+07	7.80312e+07	7.94622e+07	9.21115e+07	9.46159e+07	1.06809e+08	7.94756e+07	8.81879e+07	9.48423e+07	9.26738e+07	8.30732e+07	7.77951e+07	7.59922e+07
Q8CFE4	SCY1-like protein 2 OS=Mus musculus OX=10090 GN=Scyl2 PE=1 SV=1	18	4.77184e+07	4.73966e+07	4.05448e+07	4.84421e+07	4.05964e+07	5.36746e+07	4.63955e+07	4.65476e+07	9.45388e+07	4.48433e+07	4.92669e+07	9.48821e+07	5.30709e+07	6.38583e+07	4.50158e+07	4.09226e+07	4.9191e+07
Q60634	Flotillin-2 OS=Mus musculus OX=10090 GN=Flot2 PE=1 SV=2	17	2.0982e+07	2.14319e+07	2.52697e+07	2.87537e+07	3.00498e+07	2.70892e+07	2.5596e+07	2.14748e+07	2.3703e+07	2.34643e+07	3.25683e+07	2.41242e+07	2.32283e+07	2.47605e+07	2.48176e+07	2.29826e+07	4.27627e+07
Q99JW5	Epithelial cell adhesion molecule OS=Mus musculus OX=10090 GN=Epcam PE=1 SV=1	11	2.98246e+07	3.47725e+07	3.822e+07	2.58908e+07	3.26019e+07	3.97194e+07	3.35049e+07	2.72973e+07	3.47483e+07	1.86835e+07	3.10741e+07	3.091e+07	3.61828e+07	2.9816e+07	3.45448e+07	3.2844e+07	3.58971e+07
Q3UIL6	Pleckstrin homology domain-containing family A member 7 OS=Mus musculus OX=10090 GN=Plekha7 PE=1 SV=2	25	7.31782e+07	7.50671e+07	9.55244e+07	6.9392e+07	7.04549e+07	7.81978e+07	7.69691e+07	6.6572e+07	6.37026e+07	6.14086e+07	6.26809e+07	6.84194e+07	6.07143e+07	6.39163e+07	7.76571e+07	7.12945e+07	5.55118e+07
P97816	Protein S100-G OS=Mus musculus OX=10090 GN=S100g PE=1 SV=3	8	1.12273e+09	1.25358e+09	1.04666e+09	1.03852e+09	1.08671e+09	9.72679e+08	1.08681e+09	6.42406e+08	6.27835e+08	6.79905e+08	5.19813e+08	5.3911e+08	5.37357e+08	5.91071e+08	1.02211e+09	1.29809e+09	7.52246e+08
P62821	Ras-related protein Rab-1A OS=Mus musculus OX=10090 GN=Rab1A PE=1 SV=3	8	3.03502e+08	3.1577e+08	3.3112e+08	3.29762e+08	3.28897e+08	3.50151e+08	3.26534e+08	3.42918e+08	3.58243e+08	3.32755e+08	2.98954e+08	3.50917e+08	3.39656e+08	3.3724e+08	3.31612e+08	3.33026e+08	3.21242e+08
Q9CQJ8	NADH dehydrogenase [ubiquinone] 1 beta subcomplex subunit 9 OS=Mus musculus OX=10090 GN=Ndufb9 PE=1 SV=3	10	1.97365e+08	2.0448e+08	2.05055e+08	1.97074e+08	1.97206e+08	2.01315e+08	2.00416e+08	1.67905e+08	1.49657e+08	1.67143e+08	1.57648e+08	1.47596e+08	1.58638e+08	1.58098e+08	1.75446e+08	1.93557e+08	1.34843e+08
A2AGT5	Cytoskeleton-associated protein 5 OS=Mus musculus OX=10090 GN=Ckap5 PE=1 SV=1	23	3.61655e+07	4.18465e+07	3.45789e+07	4.00104e+07	3.92854e+07	4.57161e+07	3.96005e+07	5.37747e+07	5.17973e+07	5.14447e+07	5.4656e+07	5.44409e+07	5.62359e+07	5.37249e+07	4.1509e+07	3.70741e+07	6.6046e+07
Q91ZV0	Melanoma inhibitory activity protein 2 OS=Mus musculus OX=10090 GN=Mia2 PE=1 SV=3	19	4.96209e+07	3.1915e+07	3.25606e+07	3.83488e+07	3.74572e+07	4.08244e+07	3.84545e+07	4.74865e+07	4.83338e+07	4.47142e+07	5.10951e+07	5.12056e+07	4.74527e+07	4.83813e+07	3.98013e+07	4.22515e+07	2.76889e+07
Q6P2B1	Transportin-3 OS=Mus musculus OX=10090 GN=Tnpo3 PE=1 SV=1	16	1.16597e+07	1.20274e+07	1.03979e+07	1.07906e+07	1.11963e+07	1.10785e+07	1.11917e+07	1.06983e+07	1.02435e+07	1.22875e+07	8.07017e+06	9.20501e+06	1.18996e+07	1.04007e+07	1.06128e+07	1.14211e+07	1.26792e+07
Q3TL44	NLR family member X1 OS=Mus musculus OX=10090 GN=Nlrx1 PE=1 SV=1	20	2.39482e+07	2.22545e+07	1.96448e+07	2.45614e+07	2.66395e+07	2.3165e+07	2.33689e+07	2.15436e+07	2.14041e+07	2.00384e+07	2.36995e+07	2.30228e+07	2.37141e+07	2.22371e+07	2.38322e+07	2.63961e+07	1.78563e+07
Q99KN9	Clathrin interactor 1 OS=Mus musculus OX=10090 GN=Clint1 PE=1 SV=2	15	4.84092e+07	4.39508e+07	4.21705e+07	4.52742e+07	4.98754e+07	4.40269e+07	4.56178e+07	4.59664e+07	4.89725e+07	4.7687e+07	4.94245e+07	4.8062e+07	4.75609e+07	4.79456e+07	3.76494e+07	4.44031e+07	5.41127e+07
P62827	GTP-binding nuclear protein Ran OS=Mus musculus OX=10090 GN=Ran PE=1 SV=3	10	1.81592e+08	1.7611e+08	1.67879e+08	1.85942e+08	1.98217e+08	1.96233e+08	1.84329e+08	1.96421e+08	1.91824e+08	1.81289e+08	1.93261e+08	2.06389e+08	1.89054e+08	1.9304e+08	1.84542e+08	1.81919e+08	3.22056e+08
Q9Z1G4	V-type proton ATPase 116 kDa subunit a1 OS=Mus musculus OX=10090 GN=Atp6v0a1 PE=1 SV=3	16	1.65379e+07	1.87867e+07	1.35466e+07	2.1541e+07	1.6118e+07	1.9729e+07	1.77099e+07	1.96978e+07	2.14465e+07	2.364e+07	2.25178e+07	1.95568e+07	2.35213e+07	2.173e+07	1.69525e+07	1.35096e+07	2.93295e+07
A2A974	Cytochrome P450 4A12B OS=Mus musculus OX=10090 GN=Cyp4a12b PE=1 SV=1	1	305435	471968	289958	296403	473499	3385.04	306775	443926	453973	421469	298794	240637	352669	368578	3385.04	783443	232390
Q91YR7	Pre-mRNA-processing factor 6 OS=Mus musculus OX=10090 GN=Prpf6 PE=1 SV=1	23	7.32195e+07	6.90169e+07	8.82994e+07	7.17021e+07	1.69114e+08	1.1477e+08	9.76871e+07	1.22213e+08	1.16944e+08	1.15745e+08	1.00312e+08	9.41219e+07	6.90129e+07	1.03058e+08	6.04766e+07	6.87576e+07	2.65126e+08
P97364	Selenide, water dikinase 2 OS=Mus musculus OX=10090 GN=Sephs2 PE=1 SV=3	10	7.86867e+07	8.44971e+07	8.20328e+07	7.66745e+07	8.0979e+07	7.06208e+07	7.89152e+07	7.0876e+07	7.39212e+07	6.90677e+07	8.72074e+07	6.80142e+07	6.31168e+07	7.20339e+07	7.56608e+07	8.4867e+07	5.82498e+07
P14869	60S acidic ribosomal protein P0 OS=Mus musculus OX=10090 GN=Rplp0 PE=1 SV=3	13	1.85643e+08	2.08316e+08	1.82294e+08	1.99836e+08	1.99866e+08	1.95432e+08	1.95231e+08	2.27316e+08	2.30304e+08	2.27263e+08	2.34101e+08	2.28281e+08	2.45905e+08	2.32195e+08	2.14731e+08	2.00804e+08	3.06833e+08
Q8QZY2	Glycerate kinase OS=Mus musculus OX=10090 GN=Glyctk PE=1 SV=1	11	4.56841e+07	5.59756e+07	4.59137e+07	4.84615e+07	4.49814e+07	3.34631e+07	4.57466e+07	5.16405e+07	4.64973e+07	5.30747e+07	5.40314e+07	4.71169e+07	4.89926e+07	5.02256e+07	4.75391e+07	4.74575e+07	3.364e+07
P03958	Adenosine deaminase OS=Mus musculus OX=10090 GN=Ada PE=1 SV=3	14	4.92306e+06	3.75335e+06	4.94761e+06	4.14281e+06	6.03665e+06	1.01628e+07	5.66104e+06	6.87155e+06	6.80695e+06	6.29035e+06	4.47764e+06	4.97126e+06	3.64773e+06	5.51091e+06	5.82406e+06	4.44336e+06	1.52679e+07
P82343	N-acylglucosamine 2-epimerase OS=Mus musculus OX=10090 GN=Renbp PE=1 SV=3	16	5.40602e+07	4.29454e+07	4.64796e+07	5.49168e+07	5.08368e+07	5.31001e+07	5.03898e+07	4.52701e+07	4.46332e+07	4.25133e+07	4.26261e+07	4.01587e+07	3.86809e+07	4.23137e+07	5.59349e+07	4.73796e+07	3.06045e+07
Q80XI3	Eukaryotic translation initiation factor 4 gamma 3 OS=Mus musculus OX=10090 GN=Eif4g3 PE=1 SV=2	16	1.22166e+07	1.22089e+07	1.14511e+07	1.37874e+07	1.29765e+07	1.32048e+07	1.26409e+07	1.42428e+07	1.46128e+07	1.20342e+07	1.50505e+07	1.56751e+07	1.35464e+07	1.41936e+07	1.22095e+07	1.11445e+07	1.54787e+07
P14483	H-2 class II histocompatibility antigen, A beta chain OS=Mus musculus OX=10090 GN=H2-Ab1 PE=1 SV=1	8	4.57478e+06	2.89624e+06	1.79028e+06	1.7736e+06	2.05084e+06	2.14037e+07	5.74824e+06	511638	1.42126e+06	1.15838e+06	3.4279e+06	3.19209e+06	2.32787e+06	2.00652e+06	1.8014e+06	2.09593e+06	1.86006e+07
P49586	Choline-phosphate cytidylyltransferase A OS=Mus musculus OX=10090 GN=Pcyt1a PE=1 SV=1	15	3.44956e+07	3.37747e+07	2.73212e+07	3.08656e+07	3.08918e+07	3.35121e+07	3.18102e+07	2.99369e+07	2.825e+07	2.82801e+07	2.59331e+07	2.79435e+07	2.78348e+07	2.80297e+07	3.54088e+07	3.10783e+07	3.57211e+07
P39061	Collagen alpha-1(XVIII) chain OS=Mus musculus OX=10090 GN=Col18a1 PE=1 SV=4	16	9.69952e+07	9.0954e+07	9.07763e+07	8.89087e+07	9.63377e+07	1.75579e+08	1.06592e+08	9.54462e+07	9.9011e+07	1.08697e+08	9.18794e+07	8.44611e+07	9.33845e+07	9.54799e+07	1.25672e+08	1.14984e+08	2.4303e+08
P62082	40S ribosomal protein S7 OS=Mus musculus OX=10090 GN=Rps7 PE=2 SV=1	10	1.38987e+08	1.58768e+08	1.41309e+08	1.40758e+08	1.46718e+08	1.40522e+08	1.4451e+08	1.72584e+08	1.606e+08	1.59219e+08	1.61258e+08	1.62234e+08	1.55654e+08	1.61925e+08	1.42198e+08	1.40729e+08	2.17578e+08
Q78JN3	Enoyl-CoA delta isomerase 3, peroxisomal OS=Mus musculus OX=10090 GN=Eci3 PE=1 SV=1	6	6.91896e+07	5.02405e+07	5.15585e+07	6.92183e+07	5.77351e+07	4.20141e+07	5.66593e+07	1.32672e+08	1.29444e+08	1.31518e+08	1.81779e+08	1.8368e+08	2.10557e+08	1.61608e+08	4.04294e+07	5.17026e+07	2.00765e+07
Q9CQ65	S-methyl-5'-thioadenosine phosphorylase OS=Mus musculus OX=10090 GN=Mtap PE=1 SV=1	12	8.91377e+07	1.30644e+08	9.97848e+07	1.05734e+08	9.19461e+07	8.3199e+07	1.00074e+08	7.48719e+07	7.71491e+07	2.48706e+07	6.47612e+07	6.62057e+07	7.89951e+07	6.44756e+07	8.47549e+07	8.33793e+07	8.88811e+07
Q9Z2D6	Methyl-CpG-binding protein 2 OS=Mus musculus OX=10090 GN=Mecp2 PE=1 SV=1	15	1.79214e+07	2.14543e+07	1.68688e+07	1.90015e+07	2.42721e+07	1.74597e+07	1.94963e+07	1.95905e+07	2.06477e+07	2.09161e+07	1.35263e+07	1.4892e+07	1.68445e+07	1.77362e+07	2.06733e+07	1.9676e+07	3.396e+07
Q6ZQI3	Malectin OS=Mus musculus OX=10090 GN=Mlec PE=1 SV=2	16	8.13191e+07	8.45075e+07	6.82087e+07	8.23469e+07	6.80544e+07	8.58175e+07	7.83757e+07	1.17987e+08	1.15609e+08	1.12414e+08	1.30469e+08	1.23812e+08	1.2791e+08	1.21367e+08	7.66572e+07	7.37359e+07	7.7874e+07
Q9QYJ0	DnaJ homolog subfamily A member 2 OS=Mus musculus OX=10090 GN=Dnaja2 PE=1 SV=1	15	5.90076e+07	5.41269e+07	6.25941e+07	6.26581e+07	7.83265e+07	6.50498e+07	6.36272e+07	6.68968e+07	7.25188e+07	6.59885e+07	6.68511e+07	6.97175e+07	7.55725e+07	6.95909e+07	7.27599e+07	6.22219e+07	5.9721e+07
O35381	Acidic leucine-rich nuclear phosphoprotein 32 family member A OS=Mus musculus OX=10090 GN=Anp32a PE=1 SV=1	10	1.82492e+08	2.00048e+08	1.72557e+08	1.84425e+08	2.2207e+08	2.02991e+08	1.94097e+08	1.89719e+08	1.87235e+08	1.6928e+08	1.66675e+08	1.67533e+08	1.5776e+08	1.73034e+08	2.17614e+08	1.9361e+08	3.53195e+08
Q61033	Lamina-associated polypeptide 2, isoforms alpha/zeta OS=Mus musculus OX=10090 GN=Tmpo PE=1 SV=4	11	2.99142e+07	3.19028e+07	2.51742e+07	3.22604e+07	2.94798e+07	3.31685e+07	3.03166e+07	2.4752e+07	2.51468e+07	2.58464e+07	2.63029e+07	2.27785e+07	2.42406e+07	2.48445e+07	3.22054e+07	3.3752e+07	4.59859e+07
Q3V384	AFG1-like ATPase OS=Mus musculus OX=10090 GN=Afg1l PE=1 SV=1	16	5.32912e+07	5.13243e+07	4.39202e+07	53193002	4.7729e+07	5.11887e+07	5.01077e+07	3.72238e+07	3.64399e+07	3.46508e+07	3.21226e+07	3.49857e+07	2.93949e+07	3.41363e+07	5.4468e+07	4.50832e+07	2.60554e+07
P01837	Immunoglobulin kappa constant OS=Mus musculus OX=10090 GN=Igkc PE=1 SV=2	7	3.91143e+07	3.22735e+07	6.70114e+07	1.29598e+07	8.75388e+07	1.25251e+08	6.06914e+07	1.13984e+07	1.75782e+07	1.52439e+07	7.66509e+06	1.17163e+07	1.22227e+07	1.26374e+07	4.06755e+07	2.53177e+07	4.05022e+08
O09061	Proteasome subunit beta type-1 OS=Mus musculus OX=10090 GN=Psmb1 PE=1 SV=1	9	1.95946e+07	2.501e+07	2.08853e+07	1.67696e+07	2.15495e+07	1.57725e+07	1.99302e+07	2.17878e+07	1.64816e+07	1.87753e+07	3.99881e+07	3.92892e+07	3.57438e+07	2.86776e+07	2.5482e+07	1.69675e+07	2.6315e+07
A2AWA9	Rab GTPase-activating protein 1 OS=Mus musculus OX=10090 GN=Rabgap1 PE=1 SV=1	21	9.05752e+07	9.49011e+07	7.34115e+07	82032753	7.62926e+07	9.94245e+07	8.61063e+07	9.06705e+07	8.99683e+07	9.99873e+07	8.87418e+07	8.54126e+07	1.00133e+08	9.24856e+07	8.30639e+07	9.14598e+07	1.09958e+08
P60122	RuvB-like 1 OS=Mus musculus OX=10090 GN=Ruvbl1 PE=1 SV=1	16	5.05572e+07	5.62882e+07	4.48666e+07	43113362	3.98696e+07	4.07798e+07	4.59125e+07	3.30993e+07	3.34467e+07	3.62184e+07	3.72355e+07	3.75017e+07	3.46895e+07	3.53652e+07	6.57352e+07	3.78963e+07	4.72263e+07
Q9D6J5	NADH dehydrogenase [ubiquinone] 1 beta subcomplex subunit 8, mitochondrial OS=Mus musculus OX=10090 GN=Ndufb8 PE=1 SV=1	8	1.04174e+08	1.08423e+08	9.85401e+07	9.53533e+07	9.23018e+07	9.53796e+07	9.90288e+07	7.36914e+07	7.28496e+07	7.80058e+07	6.29921e+07	6.1589e+07	6.57843e+07	6.9152e+07	9.95357e+07	9.15888e+07	6.05125e+07
Q923D2	Flavin reductase (NADPH) OS=Mus musculus OX=10090 GN=Blvrb PE=1 SV=3	10	3.74084e+07	3.41746e+07	3.03737e+07	4.33341e+07	4.84612e+07	3.08004e+07	3.74254e+07	4.04841e+07	3.90912e+07	4.16458e+07	4.00008e+07	3.93485e+07	3.5984e+07	3.94257e+07	3.93005e+07	4.39852e+07	6.97952e+07
F8VPU2	FERM, ARHGEF and pleckstrin domain-containing protein 1 OS=Mus musculus OX=10090 GN=Farp1 PE=1 SV=1	18	6.36148e+07	7.6278e+07	7.51927e+07	6.87827e+07	7.11951e+07	7.32485e+07	7.13853e+07	5.65312e+07	6.03869e+07	5.94513e+07	6.11188e+07	9.88765e+07	5.33879e+07	6.49588e+07	7.36851e+07	1.18991e+08	5.88456e+07
Q62446	Peptidyl-prolyl cis-trans isomerase FKBP3 OS=Mus musculus OX=10090 GN=Fkbp3 PE=1 SV=2	8	4.5372e+07	5.13605e+07	3.93429e+07	4.6249e+07	4.22981e+07	4.69899e+07	4.52687e+07	4.73065e+07	4.67842e+07	4.93891e+07	4.34868e+07	4.3752e+07	5.0262e+07	4.68301e+07	4.35146e+07	4.12815e+07	5.64808e+07
Q8K157	Galactose mutarotase OS=Mus musculus OX=10090 GN=Galm PE=1 SV=1	8	1.0953e+08	1.06944e+08	8.97795e+07	111405994	9.70291e+07	9.65215e+07	1.01868e+08	8.62364e+07	8.16558e+07	8.25957e+07	8.76934e+07	8.73637e+07	8.19732e+07	8.45864e+07	1.00891e+08	9.72588e+07	6.40229e+07
Q8QZR5	Alanine aminotransferase 1 OS=Mus musculus OX=10090 GN=Gpt PE=1 SV=3	15	4.0634e+07	5.38186e+07	3.59026e+07	3.45343e+07	4.60238e+07	4.0881e+07	4.19657e+07	1.59545e+07	1.52189e+07	1.60715e+07	2.35017e+07	2.46921e+07	2.17877e+07	1.95378e+07	3.89656e+07	4.84913e+07	2.0649e+07
P28352	DNA-(apurinic or apyrimidinic site) endonuclease OS=Mus musculus OX=10090 GN=Apex1 PE=1 SV=2	12	3.09127e+07	2.91439e+07	2.70977e+07	2.87614e+07	3.94249e+07	2.6209e+07	3.02583e+07	2.30242e+07	2.82263e+07	2.79821e+07	3.09375e+07	3.54437e+07	2.55752e+07	2.85315e+07	3.13719e+07	3.42427e+07	5.13797e+07
Q8CJG0	Protein argonaute-2 OS=Mus musculus OX=10090 GN=Ago2 PE=1 SV=3	17	9.7202e+06	9.33553e+06	1.01205e+07	1.0673e+07	1.10708e+07	1.12053e+07	1.03542e+07	9.26444e+06	1.14919e+07	1.17351e+07	9.05567e+06	1.08523e+07	1.13493e+07	1.06248e+07	9.74284e+06	8.23911e+06	1.93815e+07
P42567	Epidermal growth factor receptor substrate 15 OS=Mus musculus OX=10090 GN=Eps15 PE=1 SV=1	19	5.31439e+07	5.7066e+07	5.31348e+07	5.21094e+07	5.17825e+07	5.71639e+07	5.40668e+07	6.22794e+07	6.28124e+07	5.82337e+07	6.98942e+07	6.16309e+07	5.84928e+07	6.22239e+07	6.47748e+07	5.96227e+07	4.89965e+07
Q99PG0	Arylacetamide deacetylase OS=Mus musculus OX=10090 GN=Aadac PE=1 SV=3	13	6.97228e+07	7.37386e+07	5.97988e+07	6.67488e+07	6.08576e+07	6.48324e+07	6.59498e+07	6.61058e+07	6.74138e+07	6.59999e+07	6.5069e+07	6.42505e+07	6.25106e+07	6.52249e+07	6.30342e+07	6.87424e+07	5.29394e+07
P99027	60S acidic ribosomal protein P2 OS=Mus musculus OX=10090 GN=Rplp2 PE=1 SV=3	8	1.73553e+08	1.7691e+08	1.52718e+08	1.6697e+08	1.65173e+08	1.58981e+08	1.65718e+08	1.77831e+08	1.85993e+08	1.75105e+08	1.78475e+08	1.76281e+08	1.78301e+08	1.78664e+08	1.81803e+08	1.67691e+08	2.36915e+08
Q9D855	Cytochrome b-c1 complex subunit 7 OS=Mus musculus OX=10090 GN=Uqcrb PE=1 SV=3	10	6.55771e+08	6.35828e+08	6.71248e+08	6.00026e+08	6.03405e+08	5.94643e+08	6.2682e+08	5.11964e+08	5.03019e+08	5.07752e+08	5.53416e+08	5.32133e+08	5.4715e+08	5.25906e+08	5.99377e+08	6.15635e+08	3.98381e+08
Q9QZD9	Eukaryotic translation initiation factor 3 subunit I OS=Mus musculus OX=10090 GN=Eif3i PE=1 SV=1	14	3.12264e+07	3.60031e+07	3.64992e+07	4.04374e+07	3.61147e+07	3.94671e+07	3.66246e+07	4.47657e+07	4.3539e+07	4.14784e+07	3.99066e+07	4.4367e+07	4.42002e+07	4.30428e+07	2.94455e+07	3.72142e+07	5.32974e+07
O09172	Glutamate--cysteine ligase regulatory subunit OS=Mus musculus OX=10090 GN=Gclm PE=1 SV=1	10	5.01957e+07	4.68292e+07	5.30165e+07	5.87878e+07	4.46992e+07	5.00055e+07	5.0589e+07	9.4694e+07	9.85711e+07	9.63745e+07	1.20616e+08	1.2243e+08	1.2504e+08	1.09621e+08	4.81571e+07	4.15223e+07	4.03623e+07
Q58A65	C-Jun-amino-terminal kinase-interacting protein 4 OS=Mus musculus OX=10090 GN=Spag9 PE=1 SV=2	30	2.7607e+07	2.73203e+07	2.7016e+07	2.93864e+07	2.75201e+07	2.7877e+07	2.77878e+07	3.62731e+07	3.31214e+07	3.79118e+07	4.10445e+07	3.64433e+07	4.03348e+07	3.75215e+07	3.2554e+07	2.80768e+07	2.67739e+07
Q9CQ60	6-phosphogluconolactonase OS=Mus musculus OX=10090 GN=Pgls PE=1 SV=1	10	5.23291e+07	5.45499e+07	5.7915e+07	4.99505e+07	5.77957e+07	5.81778e+07	5.51197e+07	4.54844e+07	3.60541e+07	4.11349e+07	4.15422e+07	3.95566e+07	4.03889e+07	4.06935e+07	4.82845e+07	4.91943e+07	6.21729e+07
Q9CPP6	NADH dehydrogenase [ubiquinone] 1 alpha subcomplex subunit 5 OS=Mus musculus OX=10090 GN=Ndufa5 PE=1 SV=3	7	1.81631e+08	1.83578e+08	1.94454e+08	1.86092e+08	1.91902e+08	1.53688e+08	1.81891e+08	1.39627e+08	1.49901e+08	1.42872e+08	1.54809e+08	1.46197e+08	1.44998e+08	1.46401e+08	1.67026e+08	1.70816e+08	1.21295e+08
P70699	Lysosomal alpha-glucosidase OS=Mus musculus OX=10090 GN=Gaa PE=1 SV=2	19	3.89962e+07	3.23606e+07	4.54199e+07	3.26326e+07	4.36848e+07	3.73746e+07	3.84115e+07	3.16904e+07	2.83197e+07	3.11179e+07	1.95303e+07	2.59487e+07	2.41744e+07	2.67969e+07	4.34719e+07	3.32236e+07	4.43056e+07
Q8VCR7	Protein ABHD14B OS=Mus musculus OX=10090 GN=Abhd14b PE=1 SV=1	9	4.29742e+08	4.48786e+08	3.56362e+08	4.31434e+08	4.26535e+08	4.33549e+08	4.21068e+08	5.07664e+08	5.12524e+08	5.13375e+08	5.40371e+08	5.15087e+08	5.10117e+08	5.16523e+08	4.39525e+08	3.99923e+08	2.8306e+08
Q7TMR0	Lysosomal Pro-X carboxypeptidase OS=Mus musculus OX=10090 GN=Prcp PE=1 SV=2	12	2.92294e+07	2.76477e+07	2.20323e+07	2.41045e+07	2.41749e+07	2.25839e+07	2.49621e+07	1.35487e+07	1.38571e+07	1.52703e+07	1.53754e+07	1.36406e+07	1.43661e+07	1.4343e+07	1.51173e+07	1.84899e+07	3.05198e+07
Q9CR61	NADH dehydrogenase [ubiquinone] 1 beta subcomplex subunit 7 OS=Mus musculus OX=10090 GN=Ndufb7 PE=1 SV=3	9	2.25914e+08	2.25303e+08	2.18571e+08	2.23415e+08	2.16371e+08	2.18579e+08	2.21359e+08	1.77641e+08	1.87005e+08	1.68438e+08	1.61581e+08	1.77721e+08	1.79911e+08	1.75383e+08	1.92496e+08	1.86785e+08	1.52246e+08
P97314	Cysteine and glycine-rich protein 2 OS=Mus musculus OX=10090 GN=Csrp2 PE=1 SV=3	9	1.42895e+08	1.88261e+08	1.64586e+08	171220277	1.66777e+08	1.34522e+08	1.61377e+08	1.47484e+08	1.40641e+08	1.47605e+08	1.47517e+08	1.29723e+08	1.33597e+08	1.41095e+08	1.35742e+08	1.59234e+08	1.51201e+08
Q9Z0P5	Twinfilin-2 OS=Mus musculus OX=10090 GN=Twf2 PE=1 SV=1	9	1.17721e+08	1.25166e+08	1.0529e+08	1.187e+08	1.23959e+08	1.0821e+08	1.16508e+08	1.39897e+08	1.50868e+08	1.5217e+08	1.29928e+08	1.14515e+08	1.47059e+08	1.39073e+08	1.06984e+08	1.24539e+08	1.24722e+08
Q9DBH5	Vesicular integral-membrane protein VIP36 OS=Mus musculus OX=10090 GN=Lman2 PE=1 SV=2	15	5.9929e+07	6.4367e+07	4.94372e+07	4.95638e+07	4.36223e+07	5.65518e+07	5.39118e+07	7.77123e+07	7.7297e+07	7.63935e+07	9.59786e+07	9.3878e+07	8.71696e+07	8.47382e+07	6.19595e+07	5.61305e+07	8.43766e+07
Q8BKX1	Brain-specific angiogenesis inhibitor 1-associated protein 2 OS=Mus musculus OX=10090 GN=Baiap2 PE=1 SV=2	19	2.60794e+07	2.84652e+07	2.52408e+07	2.87704e+07	2.11191e+07	2.72506e+07	2.61543e+07	2.84221e+07	2.60756e+07	2.84498e+07	2.6287e+07	2.57506e+07	2.56499e+07	2.67725e+07	2.58037e+07	2.8685e+07	2.07105e+07
Q60649	Caseinolytic peptidase B protein homolog OS=Mus musculus OX=10090 GN=Clpb PE=1 SV=1	15	2.47518e+07	2.35577e+07	2.57383e+07	2.17894e+07	2.10665e+07	2.40542e+07	2.3493e+07	2.50238e+07	2.36104e+07	2.40199e+07	2.59197e+07	2.6166e+07	2.60222e+07	2.5127e+07	2.36015e+07	2.33125e+07	1.87253e+07
Q8CFI7	DNA-directed RNA polymerase II subunit RPB2 OS=Mus musculus OX=10090 GN=Polr2b PE=1 SV=2	21	1.41577e+07	1.41899e+07	1.30162e+07	1.58325e+07	1.62942e+07	1.58141e+07	1.48841e+07	1.70925e+07	1.7345e+07	1.67635e+07	1.6622e+07	1.52584e+07	1.61365e+07	1.65363e+07	1.56856e+07	1.6571e+07	2.33931e+07
P35293	Ras-related protein Rab-18 OS=Mus musculus OX=10090 GN=Rab18 PE=1 SV=2	14	5.79738e+07	5.89143e+07	5.70818e+07	5.79665e+07	6.05078e+07	6.49337e+07	5.9563e+07	7.95555e+07	8.39518e+07	7.89203e+07	8.36838e+07	7.69944e+07	7.95317e+07	8.04396e+07	7.06892e+07	7.18533e+07	6.29274e+07
Q9JHK4	Geranylgeranyl transferase type-2 subunit alpha OS=Mus musculus OX=10090 GN=Rabggta PE=1 SV=1	20	3.16798e+07	2.96541e+07	2.63595e+07	3.23643e+07	3.88089e+07	3.30187e+07	3.19809e+07	4.03447e+07	3.7584e+07	3.30439e+07	4.43535e+07	3.37522e+07	3.36768e+07	3.71259e+07	3.88066e+07	4.40452e+07	2.69666e+07
Q80YD1	ATP-dependent RNA helicase SUPV3L1, mitochondrial OS=Mus musculus OX=10090 GN=Supv3l1 PE=1 SV=1	15	2.82522e+07	3.03971e+07	3.05027e+07	3.44862e+07	2.79663e+07	2.99076e+07	3.0252e+07	3.44173e+07	3.23071e+07	3.28426e+07	3.75522e+07	3.38165e+07	3.60783e+07	3.45023e+07	2.84214e+07	3.06393e+07	2.30086e+07
Q5SUA5	Unconventional myosin-Ig OS=Mus musculus OX=10090 GN=Myo1g PE=1 SV=1	17	1.14148e+06	701518	1.7711e+06	1.58992e+06	1.80336e+06	2.34508e+06	1.55874e+06	1.74821e+06	1.75798e+06	1.38055e+06	1.63482e+06	1.74755e+06	1.90706e+06	1.69603e+06	1.97615e+06	1.51808e+06	7.64048e+06
E9Q634	Unconventional myosin-Ie OS=Mus musculus OX=10090 GN=Myo1e PE=1 SV=1	16	1.01538e+07	1.05131e+07	1.18981e+07	1.31069e+07	1.08816e+07	1.28271e+07	1.15634e+07	1.21801e+07	1.10304e+07	1.23294e+07	1.08148e+07	1.16067e+07	1.08942e+07	1.14759e+07	1.19874e+07	9.95212e+06	2.24183e+07
A2A432	Cullin-4B OS=Mus musculus OX=10090 GN=Cul4b PE=1 SV=1	14	2.3242e+07	1.96195e+07	2.04527e+07	2.08305e+07	2.472e+07	2.19116e+07	2.17961e+07	2.15233e+07	2.08065e+07	2.03608e+07	2.66388e+07	2.55614e+07	2.40295e+07	2.31534e+07	2.48259e+07	2.30303e+07	1.97434e+07
Q9ERI6	Retinol dehydrogenase 14 OS=Mus musculus OX=10090 GN=Rdh14 PE=1 SV=1	14	3.86664e+07	3.25668e+07	2.92313e+07	3.69638e+07	3.71213e+07	3.10985e+07	3.42747e+07	3.47896e+07	3.0955e+07	3.03418e+07	2.92566e+07	3.09698e+07	3.3001e+07	3.15523e+07	3.90549e+07	3.35235e+07	2.34128e+07
Q05D44	Eukaryotic translation initiation factor 5B OS=Mus musculus OX=10090 GN=Eif5b PE=1 SV=2	17	4.14147e+07	3.68394e+07	4.02461e+07	4.09796e+07	4.55782e+07	4.45245e+07	4.15971e+07	4.62991e+07	4.47705e+07	3.87095e+07	4.6893e+07	4.13577e+07	3.35337e+07	4.19272e+07	5.09777e+07	5.11588e+07	3.76778e+07
Q9CZB0	Succinate dehydrogenase cytochrome b560 subunit, mitochondrial OS=Mus musculus OX=10090 GN=Sdhc PE=1 SV=1	6	3.08227e+08	2.84826e+08	2.89237e+08	2.73985e+08	2.72398e+08	2.70406e+08	2.8318e+08	2.41979e+08	2.36937e+08	2.39959e+08	2.44432e+08	2.25925e+08	2.36217e+08	2.37575e+08	2.64892e+08	2.76315e+08	1.86679e+08
Q78IK4	MICOS complex subunit Mic27 OS=Mus musculus OX=10090 GN=Apool PE=1 SV=1	12	6.57334e+07	4.96845e+07	6.95575e+07	8.14818e+07	5.98198e+07	5.6327e+07	6.37673e+07	6.01329e+07	4.94673e+07	5.09604e+07	5.99777e+07	5.56317e+07	5.20067e+07	5.46961e+07	5.27163e+07	6.20794e+07	4.92007e+07
Q3UQN2	F-BAR domain only protein 2 OS=Mus musculus OX=10090 GN=Fcho2 PE=1 SV=1	18	1.89505e+07	1.44299e+07	1.52601e+07	1.72369e+07	1.70643e+07	2.11486e+07	1.73484e+07	2.03164e+07	1.76145e+07	1.7122e+07	1.61367e+07	1.7978e+07	1.94896e+07	1.81095e+07	1.9475e+07	1.65307e+07	1.62358e+07
Q3TDD9	Protein phosphatase 1 regulatory subunit 21 OS=Mus musculus OX=10090 GN=Ppp1r21 PE=1 SV=2	21	1.52173e+07	1.54728e+07	1.29065e+07	1.75418e+07	1.67566e+07	1.60892e+07	1.5664e+07	1.86316e+07	1.83254e+07	1.69922e+07	1.98231e+07	1.77103e+07	1.85059e+07	1.83314e+07	1.72009e+07	1.55013e+07	2.06414e+07
Q8C166	Copine-1 OS=Mus musculus OX=10090 GN=Cpne1 PE=1 SV=1	12	2.05658e+07	2.1552e+07	2.1414e+07	2.16769e+07	2.40827e+07	2.6369e+07	2.26101e+07	2.33213e+07	2.17666e+07	2.30105e+07	2.0664e+07	1.96573e+07	1.78819e+07	2.10503e+07	2.24895e+07	2.02991e+07	3.78845e+07
Q80UG5	Septin-9 OS=Mus musculus OX=10090 GN=Septin9 PE=1 SV=1	17	3.26778e+07	3.52049e+07	3.54e+07	3.48511e+07	3.84302e+07	4.60202e+07	3.70974e+07	3.73893e+07	3.28713e+07	3.30473e+07	4.3391e+07	3.69008e+07	3.55004e+07	3.65167e+07	3.65127e+07	3.50964e+07	9.99863e+07
O89023	Tripeptidyl-peptidase 1 OS=Mus musculus OX=10090 GN=Tpp1 PE=1 SV=2	6	8.99086e+07	8.303e+07	7.86709e+07	1.00677e+08	8.94493e+07	8.07772e+07	8.70855e+07	8.46152e+07	8.73427e+07	8.2356e+07	6.48421e+07	6.5722e+07	6.2923e+07	7.46335e+07	8.31069e+07	7.59706e+07	1.16555e+08
P35846	Folate receptor alpha OS=Mus musculus OX=10090 GN=Folr1 PE=1 SV=2	7	8.76408e+07	8.42001e+07	7.1767e+07	7.14365e+07	6.9851e+07	7.88167e+07	7.72853e+07	9.02878e+07	8.57653e+07	8.60014e+07	7.04759e+07	7.56804e+07	7.49221e+07	8.05222e+07	8.36524e+07	8.00395e+07	5.99211e+07
Q9JHW4	Selenocysteine-specific elongation factor OS=Mus musculus OX=10090 GN=Eefsec PE=1 SV=2	18	2.08086e+07	2.02958e+07	2.11447e+07	2.03773e+07	2.22663e+07	2.13041e+07	2.10328e+07	2.28888e+07	2.16469e+07	2.1144e+07	2.38785e+07	2.33996e+07	2.15334e+07	2.24152e+07	2.15831e+07	2.13018e+07	2.32829e+07
Q8BYF6	Sodium-coupled monocarboxylate transporter 1 OS=Mus musculus OX=10090 GN=Slc5a8 PE=1 SV=1	9	9.8e+07	8.29399e+07	7.52383e+07	8.40406e+07	7.08949e+07	6.92247e+07	8.00564e+07	1.01577e+08	1.0099e+08	1.00082e+08	1.28145e+08	1.27408e+08	1.30394e+08	1.14766e+08	7.87468e+07	8.79884e+07	5.85467e+07
Q9QZ88	Vacuolar protein sorting-associated protein 29 OS=Mus musculus OX=10090 GN=Vps29 PE=1 SV=1	11	1.12873e+08	1.20132e+08	1.08373e+08	1.0947e+08	1.1592e+08	1.04592e+08	1.11893e+08	1.15339e+08	1.1797e+08	1.12288e+08	1.29127e+08	1.17525e+08	1.04648e+08	1.16149e+08	1.18568e+08	1.17e+08	1.13776e+08
P62889	60S ribosomal protein L30 OS=Mus musculus OX=10090 GN=Rpl30 PE=1 SV=2	8	8.85522e+07	7.53847e+07	7.96283e+07	8.27441e+07	8.37661e+07	7.64773e+07	8.10921e+07	9.03516e+07	8.86349e+07	9.65928e+07	9.17737e+07	9.10157e+07	9.24187e+07	9.17979e+07	8.62927e+07	8.2168e+07	9.15999e+07
[truncated: 4,650 more rows]

## Sheet: Supplementary Table S2
	Supplementary Table S2: Information of 1481 quantified proteins in serum proteomics.
Accession	Description	#.Unique.Peptides	db/db1	db/db2	db/db3	db/db4	db/db5	db/m1	db/m2	db/m3	db/m4	db/m5	db/m6	Empa1	Empa2	Empa3	Empa4	Empa5	Empa6
[truncated: 1,481 more rows]

## Sheet: Supplementary Table S3
Supplementary Table S3: Information of 501 and 91 DEPs identified in db/db and Empa groups in renal proteomics, respectively.
[truncated: 503 more rows]

[truncated: 9 more sheets: Supplementary Table S4, Supplementary Table S5, Supplementary Table S6, Supplementary Table S7, Supplementary Table S8, Supplementary Table S9, Supplementary Table S10, Supplementary Table S11, Supplementary Table S12]
